# Supplementary material for: Dissection of iron signaling and iron accumulation by overexpression of subgroup Ib bHLH039 protein
Source: Sci Rep. 2017 Sep 7;7:10911. doi: 10.1038/s41598-017-11171-7 (PMC5589837; doi:10.1038/s41598-017-11171-7)
Supplement: Supplementary file 2 — Suppl. Table 1 [file 41598_2017_11171_MOESM2_ESM.xlsx]

## Sheet: 1A_+ Fe sorted
Suppl. Table 1A: List of genes differentially regulated in 39 Ox versus wild-type seedlings, sorted according to fold-changes, + Fe condition
The numbers represent the average fold changes from three biological replicates. Genes not regulated at + Fe were removed. BHLH039 is highlighted in yellow.
39 Ox vs. WT +Fe	39 Ox vs. WT -Fe	ID	Anotation
71.5976	-2.92245	AT4G33720	"pathogenesis-related protein, putative"
34.4627	13.1383	AT1G52120	"unknown protein"
30.91	1.86876	AT5G39180	"germin-like protein, putative"
30.2436	0	AT1G64160	"disease resistance-responsive family protein / dirigent family protein"
28.9169	10.6989	AT3G56980	"ORG3 (OBP3-responsive gene 3); DNA binding / transcription factor"
26.5648	2.27214	AT2G30750	"CYP71A12 (cytochrome P450, family 71, subfamily A, polypeptide 12); oxygen binding"
26.546	1.98417	AT5G39120	"germin-like protein, putative"
24.6527	2.81864	AT1G26390	"FAD-binding domain-containing protein"
24.0714	3.56941	AT4G31950	"CYP82C3 (cytochrome P450, family 82, subfamily C, polypeptide 3); oxygen binding"
23.1906	0	AT1G15040	"glutamine amidotransferase-related"
23.098	2.71948	AT4G31970	"CYP82C2 (cytochrome P450, family 82, subfamily C, polypeptide 2); oxygen binding"
22.0961	0	AT4G11650	"ATOSM34 (OSMOTIN 34)"
21.2443	4.75284	AT1G66700	"S-adenosyl-L-methionine:carboxyl methyltransferase family protein"
20.1663	1.78568	AT3G45130	"LAS1 (Lanosterol synthase 1); catalytic/ lyase"
19.2585	2.48029	AT5G02780	"In2-1 protein, putative"
18.8288	4.78849	AT5G45080	"ATPP2-A6 (Phloem protein 2-A6); transmembrane receptor"
18.7338	0	AT5G39160	"germin-like protein (GLP2a) (GLP5a)"
18.4951	6.28643	AT5G45105	"ZIP8 (ZINC TRANSPORTER 8 PRECURSOR); cation transporter"
18.1758	2.80973	AT3G60140	"DIN2 (DARK INDUCIBLE 2); hydrolase, hydrolyzing O-glycosyl compounds"
16.8802	4.06806	AT5G38820	"amino acid transporter family protein"
16.3181	1.95284	AT4G19690	"IRT1 (IRON-REGULATED TRANSPORTER 1); cadmium ion transporter/ iron ion transporter/ manganese ion transporter/ zinc ion transporter"
15.7612	2.63018	AT2G30770	"CYP71A13 (cytochrome P450, family 71, subfamily A, polypeptide 13); oxygen binding"
15.4312	1.95807	AT3G58810	"MTPA2; efflux permease/ zinc ion transporter"
15.1236	0	AT1G80160	"lactoylglutathione lyase family protein / glyoxalase I family protein"
14.9434	0	AT2G15780	"glycine-rich protein"
14.9326	3.05145	AT3G12500	"ATHCHIB (BASIC CHITINASE); chitinase"
14.7271	0	AT4G36430	"peroxidase, putative"
14.6764	3.38177	AT1G73120	"unknown protein"
14.4999	0	AT1G01580	"FRO2 (FERRIC REDUCTION OXIDASE 2); ferric-chelate reductase"
14.2568	0	AT5G06730	"peroxidase, putative"
14.2134	0	AT4G16260	"glycosyl hydrolase family 17 protein"
13.6026	2.76507	AT2G30660	"3-hydroxyisobutyryl-coenzyme A hydrolase, putative / CoA-thioester hydrolase, putative"
13.0153	2.36372	AT5G45070	"ATPP2-A8 (Phloem protein 2-A8); transmembrane receptor"
12.8498	2.38888	AT3G04070	"ANAC047 (Arabidopsis NAC domain containing protein 47); transcription factor"
12.5176	2.99174	AT3G58060	"cation efflux family protein / metal tolerance protein, putative (MTPc3)"
12.3431	2.87054	AT4G31940	"CYP82C4 (cytochrome P450, family 82, subfamily C, polypeptide 4); oxygen binding"
12.1025	2.17788	AT4G19680	"IRT2 (iron-responsive transporter 2); iron ion transporter/ zinc ion transporter"
12.0255	0	AT5G39190	"GLP2A (GERMIN-LIKE PROTEIN 2A); manganese ion binding / metal ion binding / nutrient reservoir"
11.9592	2.58143	AT2G18660	"expansin family protein (EXPR3)"
11.2183	2.41905	AT5G40990	"GLIP1 (GDSL LIPASE1); carboxylic ester hydrolase"
11.0457	0	AT1G69880	"ATH8 (thioredoxin H-type 8); thiol-disulfide exchange intermediate"
10.5939	2.3482	AT5G10760	"aspartyl protease family protein"
10.5279	1.85665	AT3G23120	"leucine-rich repeat family protein"
10.4763	0	AT1G21520	"unknown protein"
10.4305	0	AT5G39580	peroxidase
10.1719	1.97857	AT3G54150	"embryo-abundant protein-related"
9.96838	0	AT1G73260	"trypsin and protease inhibitor family protein / Kunitz family protein"
9.85681	1.52229	AT3G46270	"receptor protein kinase-related"
9.74232	0	AT5G05340	"peroxidase, putative"
9.72259	1.96812	AT4G10510	"subtilase family protein"
9.64097	2.01826	AT4G09110	"zinc finger (C3HC4-type RING finger) family protein"
9.63779	2.50821	AT2G29460	"ATGSTU4 (GLUTATHIONE S-TRANSFERASE 22); glutathione transferase"
9.50229	0	AT5G39130	"germin-like protein, putative"
9.37589	2.28898	AT1G69490	"NAP (NAC-LIKE, ACTIVATED BY AP3/PI); transcription factor"
9.29828	1.80461	AT2G35980	"YLS9 (YELLOW-LEAF-SPECIFIC GENE 9)"
8.9308	0	AT2G23150	"NRAMP3 (NRAMP metal ion transporter 3); manganese ion transporter/ metal ion transporter"
8.77686	0	AT3G60120	"glycosyl hydrolase family 1 protein"
8.60337	2.06173	AT1G34060	"alliinase family protein"
8.59731	1.55603	AT5G17860	"cation exchanger, putative (CAX7)"
8.54899	1.73901	AT3G28580	"AAA-type ATPase family protein"
8.49291	0	AT2G43570	"chitinase, putative"
8.42015	0	AT3G08040	"FRD3 (FERRIC REDUCTASE DEFECTIVE 3); antiporter"
8.31034	3.17208	AT2G46400	"WRKY46 (WRKY DNA-binding protein 46); transcription factor"
8.30192	3.47736	AT1G19960	"unknown protein"
8.27444	1.64424	AT1G74590	"ATGSTU10 (Arabidopsis thaliana Glutathione S-transferase (class tau) 10); glutathione transferase"
8.10588	2.74423	AT5G03570	"iron-responsive transporter-related"
8.07801	2.6176	AT1G43910	"AAA-type ATPase family protein"
8.0436	0	AT1G80130	binding
8.00765	1.50565	AT5G38900	"DSBA oxidoreductase family protein"
7.86674	1.75551	AT5G19890	"peroxidase, putative"
7.80295	0	AT5G49620	"AtMYB78 (myb domain protein 78); DNA binding / transcription factor"
7.79425	-2.554	AT3G12900	"oxidoreductase, 2OG-Fe(II) oxygenase family protein"
7.79175	0	AT4G10500	"oxidoreductase, 2OG-Fe(II) oxygenase family protein"
7.73657	-3.77362	AT5G64110	"peroxidase, putative"
7.73342	0	AT4G22610	"protease inhibitor/seed storage/lipid transfer protein (LTP) family protein"
7.65157	0	AT1G77380	"AAP3 (amino acid permease 3); amino acid permease"
7.4182	0	AT2G41380	"embryo-abundant protein-related"
7.33208	3.44645	AT1G21525	pseudogene
7.16357	1.93645	AT4G02330	"pectinesterase family protein"
7.11673	0	AT4G01870	"tolB protein-related"
7.0797	0	AT3G01970	"WRKY45 (WRKY DNA-binding protein 45); transcription factor"
7.07225	2.5773	AT1G76960	"unknown protein"
7.0559	0	AT5G52390	"photoassimilate-responsive protein, putative"
7.03376	0	AT2G34610	"unknown protein"
6.97292	2.43491	AT5G22890	"zinc finger (C2H2 type) family protein"
6.90722	2.19393	AT1G66690	"S-adenosyl-L-methionine:carboxyl methyltransferase family protein"
6.89661	2.42183	AT2G42530	"cold-responsive protein / cold-regulated protein (cor15b)"
6.86331	2.52271	AT2G46750	"FAD-binding domain-containing protein"
6.83285	2.39086	AT5G18470	"curculin-like (mannose-binding) lectin family protein"
6.7812	2.12422	AT1G26410	"FAD-binding domain-containing protein"
6.70962	0	AT2G47950	"unknown protein"
6.69576	0	AT5G61890	"AP2 domain-containing transcription factor family protein"
6.63253	1.58732	AT3G14620	"CYP72A8 (cytochrome P450, family 72, subfamily A, polypeptide 8); oxygen binding"
6.55879	0	AT2G30670	"tropinone reductase, putative / tropine dehydrogenase, putative"
6.53204	7.1267	AT1G09790	"phytochelatin synthetase-related"
6.52058	0	AT2G17040	"ANAC036 (Arabidopsis NAC domain containing protein 36); transcription factor"
6.50461	1.82372	AT1G05700	"leucine-rich repeat protein kinase, putative"
6.42358	2.01286	AT5G56080	"nicotianamine synthase, putative"
6.09315	0	AT4G23140	"CRK6 (CYSTEINE-RICH RLK 6)"
6.07608	0	AT4G08770	"peroxidase, putative"
6.06311	0	AT4G08780	"peroxidase, putative"
6.019	2.18179	AT4G21840	"methionine sulfoxide reductase domain-containing protein / SelR domain-containing protein"
6.00802	2.75763	AT2G02310	"ATPP2-B6 (Phloem protein 2-B6)"
5.99412	2.33082	AT4G12290	"copper amine oxidase, putative"
5.965	2.59714	AT2G26560	"PLP2 (PHOSPHOLIPASE A 2A); nutrient reservoir"
5.94089	0	AT3G61930	"unknown protein"
5.90521	1.861	AT1G26420	"FAD-binding domain-containing protein"
5.81616	2.32617	AT3G07720	"kelch repeat-containing protein"
5.80785	3.20021	AT1G52130	"jacalin lectin family protein"
5.73636	0	AT1G02930	"ATGSTF6 (EARLY RESPONSIVE TO DEHYDRATION 11); glutathione transferase"
5.73189	1.57892	AT3G20340	"unknown protein"
5.68729	1.54269	AT1G02920	"ATGSTF7 (GLUTATHIONE S-TRANSFERASE 11); glutathione transferase"
5.68108	2.07808	AT5G57220	"CYP81F2 (cytochrome P450, family 81, subfamily F, polypeptide 2); oxygen binding"
5.64733	0	AT2G22860	"ATPSK2 (PHYTOSULFOKINE 2 PRECURSOR); growth factor"
5.62687	0	AT1G02850	"glycosyl hydrolase family 1 protein"
5.62493	0	AT4G07820	"pathogenesis-related protein, putative"
5.61994	0	AT4G37370	"CYP81D8 (cytochrome P450, family 81, subfamily D, polypeptide 8); oxygen binding"
5.59483	0	AT1G30760	"FAD-binding domain-containing protein"
5.54593	-1.5876	AT3G23250	"AtMYB15/AtY19/MYB15 (myb domain protein 15); DNA binding"
5.50595	1.93284	AT5G39670	"calcium-binding EF hand family protein"
5.49978	0	AT2G20142	"unknown protein"
5.49858	0	AT2G31180	"AtMYB14/Myb14at (myb domain protein 14); DNA binding / transcription factor"
5.49656	0	AT2G32660	"disease resistance family protein / LRR family protein"
5.44604	2.91094	AT5G23240	"DNAJ heat shock N-terminal domain-containing protein"
5.40227	1.64747	AT3G50930	"AAA-type ATPase family protein"
5.36871	0	AT2G18150	"peroxidase, putative"
5.34363	-2.31886	AT5G42800	"DFR (DIHYDROFLAVONOL 4-REDUCTASE); dihydrokaempferol 4-reductase"
5.32386	0	AT5G39610	"ANAC092/ATNAC2/ATNAC6 (Arabidopsis NAC domain containing protein 92); protein heterodimerization/ protein homodimerization/ transcription factor"
5.31719	2.14145	AT3G04410	"transcription factor"
5.30436	0	AT5G50800	"nodulin MtN3 family protein"
5.27416	1.78406	AT5G13080	"WRKY75 (WRKY DNA-binding protein 75); transcription factor"
5.26729	0	AT5G07440	"GDH2 (GLUTAMATE DEHYDROGENASE 2); oxidoreductase"
5.2601	1.64095	AT5G52750	"heavy-metal-associated domain-containing protein"
5.18039	0	AT3G26830	"PAD3 (PHYTOALEXIN DEFICIENT 3); oxygen binding"
5.17439	0	AT1G67148	"unknown protein"
5.1308	0	AT5G49520	"WRKY48 (WRKY DNA-binding protein 48); transcription factor"
5.0953	2.4168	AT1G71140	"MATE efflux family protein"
5.07005	0	AT5G18840	"sugar transporter, putative"
5.06637	0	AT1G65690	"harpin-induced protein-related / HIN1-related / harpin-responsive protein-related"
5.05501	1.58962	AT2G31865	"poly (ADP-ribose) glycohydrolase (PARG) family protein"
5.03916	1.93385	AT1G02220	"ANAC003 (Arabidopsis NAC domain containing protein 3); transcription factor"
5.03018	2.18513	AT3G46900	"COPT2 (Copper transporter 2); copper ion transporter"
5.01536	1.76386	AT5G52760	"heavy-metal-associated domain-containing protein"
5.01212	0	AT1G08080	"carbonic anhydrase family protein"
5.00561	0	AT5G59310	"LTP4 (LIPID TRANSFER PROTEIN 4); lipid binding"
4.97034	0	AT2G43510	"ATTI1 (ARABIDOPSIS THALIANA TRYPSIN INHIBITOR PROTEIN 1)"
4.93056	0	AT5G13330	"RAP2.6L (related to AP2 6L); DNA binding / transcription factor"
4.91212	4.97913	AT5G13910	"LEP (LEAFY PETIOLE); DNA binding / transcription factor"
4.88787	0	AT5G19700	"MATE efflux protein-related"
4.86434	1.57548	AT4G21680	"proton-dependent oligopeptide transport (POT) family protein"
4.85792	2.38568	AT1G26380	"FAD-binding domain-containing protein"
4.82823	2.15038	AT3G06890	"unknown protein"
4.79663	0	AT2G02930	"ATGSTF3 (GLUTATHIONE S-TRANSFERASE 16); glutathione transferase"
4.77622	0	AT3G54040	"photoassimilate-responsive protein-related"
4.74023	1.7934	AT1G18570	"MYB51 (myb domain protein 51); DNA binding / transcription factor"
4.71878	1.52226	AT3G55970	"oxidoreductase, 2OG-Fe(II) oxygenase family protein"
4.70358	-1.64807	AT1G65500	"unknown protein"
4.69199	1.691	AT2G05510	"glycine-rich protein"
4.68825	0	AT4G01010	"ATCNGC13 (cyclic nucleotide gated channel 13); calmodulin binding / cyclic nucleotide binding / ion channel"
4.67625	0	AT5G39100	"GLP6 (GERMIN-LIKE PROTEIN 6); manganese ion binding / metal ion binding / nutrient reservoir"
4.67327	1.9927	AT4G19370	"unknown protein"
4.6688	2.79509	AT2G43000	"ANAC042 (Arabidopsis NAC domain containing protein 42); transcription factor"
4.64824	0	AT3G45730	"unknown protein"
4.64076	1.53787	AT1G58225	"unknown protein"
4.63804	0	AT1G70260	"nodulin MtN21 family protein"
4.62651	0	AT1G49570	"peroxidase, putative"
4.62521	1.51105	AT1G69930	"ATGSTU11 (Arabidopsis thaliana Glutathione S-transferase (class tau) 11); glutathione transferase"
4.61354	0	AT1G19020	"unknown protein"
4.60052	0	AT5G26920	"calmodulin binding"
4.59135	1.86397	AT5G19560	"ATROPGEF10/ROPGEF10 (KINASE PARTNER PROTEIN-LIKE); Rho guanyl-nucleotide exchange factor"
4.58118	1.51742	AT1G28230	"PUP1 (PURINE PERMEASE 1); purine transporter"
4.56088	0	AT4G23160	"protein kinase family protein"
4.51912	1.60981	AT5G48657	"defense protein-related"
4.48671	0	AT4G02280	"SUS3; UDP-glycosyltransferase/ sucrose synthase/ transferase, transferring glycosyl groups"
4.48632	2.16156	AT2G29350	"SAG13 (Senescence-associated gene 13); oxidoreductase"
4.47716	2.56479	AT1G56250	"ATPP2-B14 (Phloem protein 2-B14)"
4.4624	2.51164	AT4G01390	"meprin and TRAF homology domain-containing protein / MATH domain-containing protein"
4.45141	1.92631	AT5G28080	"WNK9 (Arabidopsis WNK kinase 9); kinase"
4.42815	0	AT3G44300	"NIT2 (NITRILASE 2)"
4.42805	2.16685	AT3G51540	"unknown protein"
4.42502	0	AT3G08970	"DNAJ heat shock N-terminal domain-containing protein"
4.40233	0	AT3G21520	"unknown protein"
4.35911	1.71137	AT3G57260	"BGL2 (PATHOGENESIS-RELATED PROTEIN 2); glucan 1,3-beta-glucosidase/ hydrolase, hydrolyzing O-glycosyl compounds"
4.35731	1.65029	AT5G50760	"auxin-responsive family protein"
4.35659	1.99398	AT1G26400	"FAD-binding domain-containing protein"
4.35476	0	AT5G06860	"PGIP1 (POLYGALACTURONASE INHIBITING PROTEIN 1); protein binding"
4.34776	1.53016	AT1G72900	"disease resistance protein (TIR-NBS class), putative"
4.34549	0	AT4G28040	"nodulin MtN21 family protein"
4.32864	4.05714	AT2G14560	"unknown protein"
4.32532	0	AT5G19880	"peroxidase, putative"
4.29221	1.8978	AT1G27100	"unknown protein"
4.26904	0	AT1G48000	"MYB112 (myb domain protein 112); DNA binding / transcription factor"
4.26778	3.44794	AT1G01480	"ACS2 (1-Amino-cyclopropane-1-carboxylate synthase 2)"
4.2673	0	AT3G10930	"unknown protein"
4.26306	1.98609	AT5G17760	"AAA-type ATPase family protein"
4.25114	1.92314	AT1G74010	"strictosidine synthase family protein"
4.23337	0	AT5G40000	"AAA-type ATPase family protein"
4.19848	0	AT3G12820	"AtMYB10 (myb domain protein 10); DNA binding / transcription factor"
4.18655	0	AT3G48580	"xyloglucan:xyloglucosyl transferase, putative / xyloglucan endotransglycosylase, putative / endo-xyloglucan transferase, putative"
4.18482	1.84489	AT3G47040	"glycosyl hydrolase family 3 protein"
4.1822	1.56363	AT1G18200	"AtRABA6b (Arabidopsis Rab GTPase homolog A6b); GTP binding"
4.14873	0	AT3G04720	"PR4 (PATHOGENESIS-RELATED 4)"
4.12007	2.06194	AT1G56240	"ATPP2-B13 (Phloem protein 2-B13)"
4.11321	4.18225	AT1G05530	"UGT2/UGT75B2 (UDP-glucosyl transferase 75B2); UDP-glucosyltransferase/ UDP-glycosyltransferase/ abscisic acid glucosyltransferase/ transferase, transferring glycosyl groups"
4.11176	0	AT3G01290	"band 7 family protein"
4.11008	1.58261	AT4G23510	"disease resistance protein (TIR class), putative"
4.08488	0	AT3G19615	"unknown protein"
4.07663	1.82223	AT1G67980	"CCoAMT (caffeoyl-CoA 3-O-methyltransferase)"
4.07538	0	AT3G49780	"ATPSK4 (PHYTOSULFOKINE 4 PRECURSOR); growth factor"
4.01597	1.74146	AT2G02120	"LCR70/PDF2.1 (Low-molecular-weight cysteine-rich 70); protease inhibitor"
3.99833	2.13054	AT1G21140	"nodulin, putative"
3.99563	-1.70327	AT5G17220	"ATGSTF12 (GLUTATHIONE S-TRANSFERASE 26); glutathione transferase"
3.99442	2.02142	AT5G18130	"unknown protein"
3.9319	2.42316	AT2G45760	"BAP2 (BON ASSOCIATION PROTEIN 2)"
3.93018	1.74906	AT5G35525	"unknown protein"
3.90989	1.70864	AT3G46090	"ZAT7; nucleic acid binding / transcription factor/ zinc ion binding"
3.89321	1.8369	AT2G24710	"ATGLR2.3 (Arabidopsis thaliana glutamate receptor 2.3)"
3.89095	0	AT4G18170	"WRKY28 (WRKY DNA-binding protein 28); transcription factor"
3.87983	0	AT3G01420	"ALPHA-DOX1 (ALPHA-DIOXYGENASE 1)"
3.87948	1.75081	AT1G24145	"unknown protein"
3.8589	2.04217	AT3G49120	"ATPCB/ATPERX34/PERX34/PRXCB (PEROXIDASE 34); peroxidase"
3.85512	0	AT3G21500	"DXPS1; 1-deoxy-D-xylulose-5-phosphate synthase"
3.82141	0	AT1G09932	"phosphoglycerate/bisphosphoglycerate mutase-related"
3.81841	2.22776	AT5G64810	"WRKY51 (WRKY DNA-binding protein 51); transcription factor"
3.80374	1.71689	AT5G16570	"GLN1;4 (Glutamine synthetase 1;4); glutamate-ammonia ligase"
3.78776	0	AT5G02580	"unknown protein"
3.7673	1.59532	AT3G13610	"oxidoreductase, 2OG-Fe(II) oxygenase family protein"
3.76036	1.84318	AT5G46050	"ATPTR3/PTR3 (PEPTIDE TRANSPORTER PROTEIN 3); transporter"
3.75698	2.02316	AT3G25020	"disease resistance family protein"
3.73354	0	AT1G12200	"flavin-containing monooxygenase family protein / FMO family protein"
3.72859	2.78281	AT3G53480	"ATPDR9/PDR9 (PLEIOTROPIC DRUG RESISTANCE 9); ATPase, coupled to transmembrane movement of substances"
3.72007	2.42099	AT1G14185	"glucose-methanol-choline (GMC) oxidoreductase family protein"
3.71464	-1.94477	AT5G09570	"unknown protein"
3.70867	2.08125	AT1G27740	"basic helix-loop-helix (bHLH) family protein"
3.6934	3.29469	AT3G59710	"short-chain dehydrogenase/reductase (SDR) family protein"
3.69253	1.50352	AT4G11393	"unknown protein"
3.69139	0	AT4G10550	"subtilase family protein"
3.68714	1.57157	AT5G25250	"unknown protein"
3.68646	0	AT4G15280	"UDP-glucoronosyl/UDP-glucosyl transferase family protein"
3.68336	0	AT5G53990	"glycosyltransferase family protein"
3.66969	2.00172	AT3G24982	"protein binding"
3.66536	2.32299	AT1G67810	"Fe-S metabolism associated domain-containing protein"
3.65218	1.81626	AT1G35710	"leucine-rich repeat transmembrane protein kinase, putative"
3.65058	0	AT1G04370	"ATERF14 (ETHYLENE-RESPONSIVE ELEMENT BINDING FACTOR 14); DNA binding / transcription factor"
3.64929	0	AT1G14370	"APK2A (PROTEIN KINASE 2A); kinase"
3.63967	0	AT1G12940	"ATNRT2.5 (NITRATE TRANSPORTER2.5); nitrate transporter"
3.63017	0	AT4G30670	"unknown protein"
3.6201	2.23165	AT5G09290	"3p(2p),5p-bisphosphate nucleotidase, putative / inositol polyphosphate 1-phosphatase, putative"
3.60949	2.83397	AT3G23550	"MATE efflux family protein"
3.60478	0	AT5G53820	"unknown protein"
3.60369	2.15008	AT1G68880	"bZIP transcription factor family protein"
3.59378	1.50536	AT1G15790	"unknown protein"
3.59376	3.73309	AT5G01600	"ATFER1 (ferretin 1); ferric iron binding"
3.59301	1.74697	AT3G60330	"AHA7 (ARABIDOPSIS H(+)-ATPASE 7); hydrogen-exporting ATPase, phosphorylative mechanism"
3.59251	2.96654	AT4G33980	"unknown protein"
3.59181	0	AT5G06740	"lectin protein kinase family protein"
3.58967	0	AT4G23600	"CORI3 (CORONATINE INDUCED 1, JASMONIC ACID RESPONSIVE 2); transaminase"
3.58452	1.92606	AT1G14860	"ATNUDT18 (Arabidopsis thaliana Nudix hydrolase homolog 18); hydrolase"
3.58209	-2.99283	AT2G16005	"MD-2-related lipid recognition domain-containing protein / ML domain-containing protein"
3.56562	0	AT4G15530	"PPDK (PYRUVATE ORTHOPHOSPHATE DIKINASE)"
3.56203	0	AT4G14365	"zinc finger (C3HC4-type RING finger) family protein / ankyrin repeat family protein"
3.54779	0	AT2G02010	"glutamate decarboxylase, putative"
3.54364	0	AT1G66090	"disease resistance protein (TIR-NBS class), putative"
3.54297	2.1097	AT4G32940	"GAMMA-VPE (Vacuolar processing enzyme gamma); cysteine-type endopeptidase"
3.53426	1.53361	AT5G05320	"monooxygenase, putative (MO3)"
3.52163	0	AT1G30730	"FAD-binding domain-containing protein"
3.51875	0	AT4G33050	"EDA39 (embryo sac development arrest 39); calmodulin binding"
3.51396	0	AT2G44480	"glycosyl hydrolase family 1 protein"
3.51218	4.22017	AT3G28345	"ABC transporter family protein"
3.50747	0	AT3G14680	"CYP72A14 (cytochrome P450, family 72, subfamily A, polypeptide 14); oxygen binding"
3.50436	1.53593	AT5G46590	"ANAC096 (Arabidopsis NAC domain containing protein 96); transcription factor"
3.48829	0	AT2G24600	"ankyrin repeat family protein"
3.48803	1.72739	AT1G60730	"aldo/keto reductase family protein"
3.4785	-1.56024	AT4G09820	"TT8 (TRANSPARENT TESTA 8); DNA binding / transcription factor"
3.46762	1.77866	AT2G18690	"unknown protein"
3.4612	2.43095	AT1G05340	"unknown protein"
3.45631	1.70709	AT4G31800	"WRKY18 (WRKY DNA-binding protein 18); transcription factor"
3.45463	0	AT3G21420	"oxidoreductase, 2OG-Fe(II) oxygenase family protein"
3.44738	0	AT3G19200	"unknown protein"
3.44569	0	AT2G38470	"WRKY33 (WRKY DNA-binding protein 33); transcription factor"
3.4434	2.02544	AT1G15125	"S-adenosyl-L-methionine:carboxyl methyltransferase family protein"
3.43492	0	AT1G34180	"ANAC016 (Arabidopsis NAC domain containing protein 16)"
3.43413	1.7833	AT5G26340	"MSS1 (SUGAR TRANSPORT PROTEIN 13); carbohydrate transporter/ hexose:hydrogen symporter/ high-affinity hydrogen:glucose transporter/ sugar porter"
3.43045	0	AT1G27020	"unknown protein"
3.42952	1.94961	AT1G78410	"VQ motif-containing protein"
3.42897	2.02153	AT1G01010	"ANAC001 (Arabidopsis NAC domain containing protein 1); transcription factor"
3.42607	0	AT3G14700	"unknown protein"
3.41466	1.71323	AT1G21120	"O-methyltransferase, putative"
3.39829	0	AT3G49620	"DIN11 (DARK INDUCIBLE 11); oxidoreductase"
3.39772	0	AT5G25930	"leucine-rich repeat family protein / protein kinase family protein"
3.39523	0	AT1G55020	"LOX1 (Lipoxygenase 1); lipoxygenase"
3.3861	1.71201	AT4G11890	"protein kinase family protein"
3.37703	0	AT4G02520	"ATGSTF2 (Arabidopsis thaliana Glutathione S-transferase (class phi) 2); glutathione transferase"
3.37496	0	AT2G23680	"stress-responsive protein, putative"
3.36354	1.72097	AT5G13320	"PBS3 (AVRPPHB SUSCEPTIBLE 3)"
3.36152	1.87312	AT5G07100	"WRKY26 (WRKY DNA-binding protein 26); transcription factor"
3.3597	0	AT5G60250	"zinc finger (C3HC4-type RING finger) family protein"
3.35944	0	AT1G14870	"unknown protein"
3.35861	1.91539	AT3G56710	"SIB1 (SIGMA FACTOR BINDING PROTEIN 1); binding"
3.3585	1.53509	AT4G39580	"kelch repeat-containing F-box family protein"
3.3316	0	AT5G19470	"ATNUDT24 (Arabidopsis thaliana Nudix hydrolase homolog 24); hydrolase"
3.32745	0	AT5G48410	"ATGLR1.3 (Arabidopsis thaliana glutamate receptor 1.3)"
3.31764	1.85197	AT1G35230	"AGP5 (ARABINOGALACTAN-PROTEIN 5)"
3.31757	1.70587	AT4G04490	"protein kinase family protein"
3.31544	0	AT2G46440	"ATCNGC11 (cyclic nucleotide gated channel 11); calmodulin binding / cyclic nucleotide binding / ion channel"
3.31494	0	AT1G67000	kinase
3.30734	0	AT1G67760	"ATP binding / protein binding / unfolded protein binding"
3.30646	0	AT5G42830	"transferase family protein"
3.30304	2.59641	AT3G61410	"unknown protein"
3.29351	0	AT1G13480	"unknown protein"
3.28109	0	AT5G49665	"zinc finger (C3HC4-type RING finger) family protein"
3.27075	0	AT1G69920	"ATGSTU12 (Arabidopsis thaliana Glutathione S-transferase (class tau) 12); glutathione transferase"
3.26634	0	AT3G20380	"meprin and TRAF homology domain-containing protein / MATH domain-containing protein"
3.26599	0	AT1G79180	"AtMYB63 (myb domain protein 63); DNA binding / transcription factor"
3.26459	0	AT2G11810	"MGDC (monogalactosyldiacylglycerol synthase type C); 1,2-diacylglycerol 3-beta-galactosyltransferase"
3.24074	2.10634	AT5G40010	"AATP1 (AAA-ATPASE 1); ATP binding / ATPase"
3.23106	0	AT1G74810	"anion exchange family protein"
3.22581	0	AT2G21895	pseudogene
3.21241	0	AT3G21510	"AHP1 (HISTIDINE-CONTAINING PHOSPHOTRANSMITTER 3); histidine phosphotransfer kinase"
3.20374	1.54574	AT2G05441	pseudogene
3.19384	1.58697	AT1G19180	"unknown protein"
3.19125	0	AT4G17660	"protein kinase, putative"
3.18788	0	AT4G11642	pseudogene
3.18533	0	AT3G56090	"ATFER3 (FERRITIN 3); ferric iron binding"
3.17691	0	AT4G25010	"nodulin MtN3 family protein"
3.17617	0	AT4G28490	"HAESA (RECEPTOR-LIKE PROTEIN KINASE 5); ATP binding / kinase/ protein serine/threonine kinase"
3.17078	3.20107	AT4G30120	"HMA3 (Heavy metal ATPase 3); ATPase, coupled to transmembrane movement of ions, phosphorylative mechanism"
3.16967	1.78651	AT2G04260	pseudogene
3.16961	1.99078	AT4G14400	"ACD6 (ACCELERATED CELL DEATH 6); protein binding"
3.1675	1.6103	AT1G72520	"lipoxygenase, putative"
3.16684	0	AT5G54400	"unknown protein"
3.16567	0	AT3G53200	"AtMYB27 (myb domain protein 27); DNA binding / transcription factor"
3.15202	0	AT5G04730	"unknown protein"
3.15146	0	AT5G48400	"ATGLR1.2 (Arabidopsis thaliana glutamate receptor 1.2)"
3.14594	0	AT1G29395	"COR414-TM1 (cold regulated 414 thylakoid membrane 1)"
3.14562	0	AT5G10380	"zinc finger (C3HC4-type RING finger) family protein"
3.14545	0	AT1G30040	"ATGA2OX2; gibberellin 2-beta-dioxygenase"
3.12976	2.40172	AT5G40590	"DC1 domain-containing protein"
3.10346	2.23496	AT4G37030	"unknown protein"
3.10014	1.97397	AT3G29000	"calcium-binding EF hand family protein"
3.09766	1.50557	AT4G34420	"unknown protein"
3.09753	2.2847	AT4G18250	"receptor serine/threonine kinase, putative"
3.09498	4.01487	AT5G61160	"AACT1 (ANTHOCYANIN 5-AROMATIC ACYLTRANSFERASE 1); transferase"
3.09199	0	AT5G64120	"peroxidase, putative"
3.07673	0	AT4G25310	"oxidoreductase, 2OG-Fe(II) oxygenase family protein"
3.07188	1.81159	AT5G39050	"transferase family protein"
3.07077	2.44329	AT5G42900	"unknown protein"
3.05348	0	AT2G28690	"unknown protein"
3.04328	2.42066	AT3G28050	"nodulin MtN21 family protein"
3.04162	0	AT2G28570	"unknown protein"
3.03733	0	AT5G27420	"zinc finger (C3HC4-type RING finger) family protein"
3.03607	0	AT5G49850	"jacalin lectin family protein"
3.03486	0	AT4G09020	"ATISA3/ISA3 (ISOAMYLASE 3); alpha-amylase"
3.03223	0	AT5G52740	"heavy-metal-associated domain-containing protein"
3.0301	1.82446	AT3G13080	"ATMRP3 (Arabidopsis thaliana multidrug resistance-associated protein 3)"
3.02737	0	AT2G27550	"ATC (ARABIDOPSIS THALIANA CENTRORADIALIS); phosphatidylethanolamine binding"
3.019	2.29987	AT2G20030	"zinc finger (C3HC4-type RING finger) family protein"
3.0134	3.36489	AT1G32300	"FAD-binding domain-containing protein"
3.01213	0	AT4G06746	"RAP2.9 (related to AP2 9); transcription factor"
3.0088	0	AT1G12010	"1-aminocyclopropane-1-carboxylate oxidase, putative / ACC oxidase, putative"
2.99448	0	AT5G12330	"LRP1 (LATERAL ROOT PRIMORDIUM 1)"
2.99143	2.07641	AT3G57520	"ATSIP2 (ARABIDOPSIS THALIANA SEED IMBIBITION 2); hydrolase, hydrolyzing O-glycosyl compounds"
2.98808	1.99375	AT2G35850	"unknown protein"
2.98191	0	AT1G58320	"unknown protein"
2.97662	-1.88949	AT4G17030	"ATEXLB1 (ARABIDOPSIS THALIANA EXPANSIN-LIKE B1)"
2.976	-1.81534	AT4G24450	"ATGWD2/GWD3/PWD (PHOSPHOGLUCAN, WATER DIKINASE)"
2.96769	0	AT1G09560	"GLP5 (GERMIN-LIKE PROTEIN 5); manganese ion binding / metal ion binding / nutrient reservoir"
2.96741	0	AT2G24180	"CYP71B6 (CYTOCHROME P450 71B6); oxygen binding"
2.96568	0	AT4G38540	"monooxygenase, putative (MO2)"
2.96457	0	AT2G14610	"PR1 (PATHOGENESIS-RELATED GENE 1)"
2.96456	1.98435	AT5G51160	"ankyrin repeat family protein"
2.96138	1.51863	AT5G37740	"C2 domain-containing protein"
2.95048	0	AT4G15270	glucosyltransferase-related
2.94668	0	AT3G50740	"UGT72E1 (UDP-glucosyl transferase 72E1); UDP-glycosyltransferase/ coniferyl-alcohol glucosyltransferase/ transferase, transferring glycosyl groups"
2.94411	-2.19974	AT1G70270	"unknown protein"
2.9419	0	AT2G41100	"TCH3 (TOUCH 3)"
2.9411	1.54491	AT3G47480	"calcium-binding EF hand family protein"
2.93869	0	AT1G68600	"unknown protein"
2.93733	0	AT5G45630	"unknown protein"
2.93464	0	AT5G43570	"serine protease inhibitor, potato inhibitor I-type family protein"
2.92753	0	AT5G41610	"ATCHX18 (cation/hydrogen exchanger 18); monovalent cation:proton antiporter"
2.92463	0	AT5G41750	"disease resistance protein (TIR-NBS-LRR class), putative"
2.92337	0	AT1G80830	"NRAMP1 (NRAMP metal ion transporter 1); manganese ion transporter/ metal ion transporter"
2.9214	0	AT1G61560	"MLO6 (MILDEW RESISTANCE LOCUS O 6); calmodulin binding"
2.92105	1.74955	AT3G54880	"unknown protein"
2.91336	2.17607	AT4G24690	"ubiquitin-associated (UBA)/TS-N domain-containing protein / octicosapeptide/Phox/Bemp1 (PB1) domain-containing protein"
2.9064	0	AT4G22710	"CYP706A2 (cytochrome P450, family 706, subfamily A, polypeptide 2); oxygen binding"
2.905	0	AT3G48080	"lipase class 3 family protein / disease resistance protein-related"
2.89956	3.36223	AT1G80360	"aminotransferase class I and II family protein"
2.89348	0	AT1G68290	"bifunctional nuclease, putative"
2.89122	0	AT1G35310	"Bet v I allergen family protein"
2.88169	0	AT1G63750	"ATP binding / nucleoside-triphosphatase/ nucleotide binding / protein binding"
2.87619	0	AT2G36970	"UDP-glucoronosyl/UDP-glucosyl transferase family protein"
2.87313	0	AT5G11920	"ATCWINV6 (6-&amp;1-FRUCTAN EXOHYDROLASE)"
2.8702	1.99706	AT1G35210	"unknown protein"
2.86801	0	AT3G25760	"AOC1 (ALLENE OXIDE CYCLASE 1)"
2.86583	1.59894	AT3G14940	"ATPPC3 (PHOSPHOENOLPYRUVATE CARBOXYLASE 3); phosphoenolpyruvate carboxylase"
2.86286	0	AT1G18100	"E12A11; phosphatidylethanolamine binding"
2.86274	0	AT1G66390	"PAP2 (PRODUCTION OF ANTHOCYANIN PIGMENT 2); DNA binding / transcription factor"
2.85766	0	AT2G23030	"SNRK2-9/SnRK2.9 (SNF1-RELATED PROTEIN KINASE 2-9, SNF1-RELATED PROTEIN KINASE 2.9); kinase"
2.85619	0	AT3G11580	"DNA-binding protein, putative"
2.85404	1.50073	AT5G35735	"auxin-responsive family protein"
2.8539	0	AT4G17470	"palmitoyl protein thioesterase family protein"
2.8482	0	AT1G53790	"F-box family protein"
2.83487	0	AT3G53150	"UGT73D1 (UDP-glucosyl transferase 73D1); UDP-glycosyltransferase"
2.8347	1.85401	AT5G38550	"jacalin lectin family protein"
2.83405	0	AT3G17690	"ATCNGC19 (cyclic nucleotide gated channel 19); calmodulin binding / cyclic nucleotide binding / ion channel"
2.83301	1.53431	AT3G25610	"haloacid dehalogenase-like hydrolase family protein"
2.83243	0	AT1G62540	"flavin-containing monooxygenase family protein / FMO family protein"
2.83128	0	AT1G64660	"ATMGL; catalytic/ methionine gamma-lyase"
2.83103	0	AT1G65970	"TPX2 (THIOREDOXIN-DEPENDENT PEROXIDASE 2); antioxidant"
2.82798	0	AT5G13750	"ZIFL1 (ZINC INDUCED FACILITATOR-LIKE 1); tetracycline:hydrogen antiporter/ transporter"
2.82742	1.56042	AT2G30140	"UDP-glucoronosyl/UDP-glucosyl transferase family protein"
2.82703	2.4962	AT2G34830	"WRKY35 (WRKY DNA-binding protein 35, maternal effect embryo arrest 24); transcription factor"
2.82549	0	AT4G18197	"AT4G18200/ATPUP7 (Arabidopsis thaliana purine permease 7); purine transporter"
2.82463	0	AT3G13090	"ATMRP8 (Arabidopsis thaliana multidrug resistance-associated protein 8)"
2.82369	0	AT4G10540	"subtilase family protein"
2.82165	2.28997	AT3G11010	"disease resistance family protein / LRR family protein"
2.82072	0	AT5G54490	"PBP1 (PINOID-BINDING PROTEIN 1); calcium ion binding"
2.81903	0	AT1G26250	"proline-rich extensin, putative"
2.81365	0	AT5G49860	"jacalin lectin family protein"
2.81133	0	AT2G38860	"YLS5 (yellow-leaf-specific gene 5)"
2.79584	0	AT5G39110	"germin-like protein, putative"
2.79202	0	AT3G17110	pseudogene
2.78948	2.54847	AT4G09530	"auxin-responsive family protein"
2.78553	0	AT3G43430	"zinc finger (C3HC4-type RING finger) family protein"
2.78489	0	AT3G47050	"glycosyl hydrolase family 3 protein"
2.78426	0	AT2G26370	"MD-2-related lipid recognition domain-containing protein / ML domain-containing protein"
2.77667	0	AT5G65870	"ATPSK5 (PHYTOSULFOKINE 5 PRECURSOR); growth factor"
2.77505	1.74133	AT1G76410	"ATL8; protein binding / zinc ion binding"
2.76931	0	AT3G25597	"unknown protein"
2.76435	1.54734	AT1G21130	"O-methyltransferase, putative"
2.762	0	AT1G28370	"ATERF11/ERF11 (ERF domain protein 11); DNA binding / transcription factor/ transcriptional repressor"
2.76145	2.27962	AT2G24850	"TAT3 (TYROSINE AMINOTRANSFERASE 3); transaminase"
2.74886	2.02363	AT4G32810	"CCD8 (CAROTENOID CLEAVAGE DIOXYGENASE 8)"
2.74757	1.68328	AT3G15500	"ATNAC3 (ARABIDOPSIS NAC DOMAIN CONTAINING PROTEIN 55); transcription factor"
2.74749	2.11024	AT1G57630	"disease resistance protein (TIR class), putative"
2.73962	1.96501	AT5G47130	"Bax inhibitor-1 family / BI-1 family"
2.73504	0	AT5G58620	"zinc finger (CCCH-type) family protein"
2.7284	1.60786	AT1G17020	"SRG1 (SENESCENCE-RELATED GENE 1); oxidoreductase, acting on paired donors, with incorporation or reduction of molecular oxygen, 2-oxoglutarate as one donor, and incorporation of one atom each of oxygen into both donors"
2.72513	1.58161	AT3G46080	"zinc finger (C2H2 type) family protein"
2.72503	1.6142	AT1G69790	"protein kinase, putative"
2.72172	2.02319	AT2G45920	"U-box domain-containing protein"
2.72105	0	AT1G52000	"jacalin lectin family protein"
2.71745	0	AT1G77920	"bZIP family transcription factor"
2.70756	-1.99448	AT5G01870	"lipid transfer protein, putative"
2.7073	1.75575	AT5G24210	"lipase class 3 family protein"
2.7068	0	AT3G23110	"disease resistance family protein"
2.70507	1.54585	AT2G20825	"ULT2 (ULTRAPETALA 2); DNA binding"
2.69464	0	AT5G07010	"sulfotransferase family protein"
2.69463	1.96206	AT3G62550	"universal stress protein (USP) family protein"
2.69375	0	AT1G54100	"ALDH7B4 (ALDEHYDE DEHYDROGENASE 7B4); 3-chloroallyl aldehyde dehydrogenase"
2.6919	1.82098	AT3G18250	"unknown protein"
2.68975	0	AT3G59220	"PRN (PIRIN); calmodulin binding"
2.68835	0	AT5G06330	"hairpin-responsive protein, putative (HIN1)"
2.68655	1.92534	AT3G07650	"COL9 (CONSTANS-LIKE 9); transcription factor/ zinc ion binding"
2.68255	0	AT3G05770	"unknown protein"
2.67957	0	AT5G44400	"FAD-binding domain-containing protein"
2.67111	0	AT2G18600	"RUB1-conjugating enzyme, putative"
2.66113	0	AT4G26950	"unknown protein"
2.65512	0	AT4G23990	"ATCSLG3 (Cellulose synthase-like G3); transferase/ transferase, transferring glycosyl groups"
2.65151	2.45593	AT2G25625	"unknown protein"
2.64955	0	AT4G11600	"ATGPX6 (GLUTATHIONE PEROXIDASE 6); glutathione peroxidase"
2.64899	1.54729	AT1G03790	"zinc finger (CCCH-type) family protein"
2.64852	0	AT1G33030	"O-methyltransferase family 2 protein"
2.64553	0	AT1G27730	"STZ (SALT TOLERANCE ZINC FINGER); nucleic acid binding / transcription factor/ zinc ion binding"
2.64016	1.68729	AT2G32200	"unknown protein"
2.63813	0	AT1G59870	"PDR8/PEN3 (PLEIOTROPIC DRUG RESISTANCE8); ATPase, coupled to transmembrane movement of substances"
2.6326	0	AT2G35730	"heavy-metal-associated domain-containing protein"
2.63115	0	AT5G59820	"RHL41 (RESPONSIVE TO HIGH LIGHT 41); nucleic acid binding / transcription factor/ zinc ion binding"
2.62942	0	AT2G28500	"LBD11 (LOB DOMAIN-CONTAINING PROTEIN 11)"
2.62435	0	AT4G10720	"ankyrin repeat family protein"
2.62379	0	AT4G14630	"GLP9 (GERMIN-LIKE PROTEIN 9); manganese ion binding / metal ion binding / nutrient reservoir"
2.62257	1.51042	AT4G26470	"calcium ion binding"
2.61792	0	AT1G17250	"leucine-rich repeat family protein"
2.61728	1.60617	AT1G49820	"ATMTK; S-methyl-5-thioribose kinase"
2.61699	2.83208	AT1G13470	"unknown protein"
2.61508	0	AT4G38340	"RWP-RK domain-containing protein"
2.61444	2.21415	AT2G01880	"ATPAP7/PAP7 (purple acid phosphatase 7); acid phosphatase/ protein serine/threonine phosphatase"
2.61344	0	AT1G26762	"unknown protein"
2.6125	0	AT3G57460	"unknown protein"
2.61011	1.63669	AT3G50770	"calmodulin-related protein, putative"
2.60946	0	AT1G08230	"unknown protein"
2.60405	0	AT5G48175	"unknown protein"
2.60248	0	AT5G42050	"unknown protein"
2.59923	1.56145	AT3G51860	"CAX3 (cation exchanger 3); cation:cation antiporter"
2.58855	0	AT1G69870	"proton-dependent oligopeptide transport (POT) family protein"
2.5835	0	AT5G43980	"receptor-like protein kinase-related"
2.58279	0	AT5G27920	"F-box family protein"
2.57558	0	AT1G76800	"nodulin, putative"
2.56617	1.85268	AT5G57510	"unknown protein"
2.56145	0	AT3G25730	"AP2 domain-containing transcription factor, putative"
2.56096	0	AT3G12700	"aspartyl protease family protein"
2.55935	4.61961	AT1G29100	"copper-binding family protein"
2.55852	2.26364	AT1G68050	"FKF1 (FLAVIN-BINDING KELCH DOMAIN F BOX PROTEIN); ubiquitin-protein ligase"
2.54735	0	AT1G22370	"UDP-glucoronosyl/UDP-glucosyl transferase family protein"
2.54402	1.50879	AT1G63720	"unknown protein"
2.53907	0	AT1G80840	"WRKY40 (WRKY DNA-binding protein 40); transcription factor"
2.52892	1.5224	AT3G09010	"protein kinase family protein"
2.52771	0	AT1G61550	"S-locus protein kinase, putative"
2.52377	0	AT5G19110	"extracellular dermal glycoprotein-related / EDGP-related"
2.52274	2.05197	AT2G48090	"unknown protein"
2.5224	0	AT2G34650	"PID (PINOID); kinase"
2.51667	0	AT5G45110	"NPR3 (NPR1-LIKE PROTEIN 3); protein binding"
2.51542	2.1732	AT1G67970	"AT-HSFA8 (Arabidopsis thaliana heat shock transcription factor A8); DNA binding / transcription factor"
2.51439	0	AT4G23190	"CRK11 (CYSTEINE-RICH RLK11); kinase"
2.51426	0	AT5G36220	"CYP81D1 (CYTOCHROME P450 91A1); oxygen binding"
2.51134	0	AT5G61520	"hexose transporter, putative"
2.51092	1.6449	AT3G28540	"AAA-type ATPase family protein"
2.50898	0	AT1G74440	"unknown protein"
2.50878	0	AT2G02250	"ATPP2-B2 (Phloem protein 2-B2)"
2.50724	0	AT4G04620	"ATG8B (AUTOPHAGY 8B); microtubule binding"
2.50567	0	AT2G23010	"SCPL9; serine carboxypeptidase"
2.50456	0	AT1G63860	pseudogene
2.50454	0	AT1G32960	"subtilase family protein"
2.50295	0	AT5G05365	"metal ion binding"
2.5001	0	AT3G25900	"ATHMT-1/HMT-1; homocysteine S-methyltransferase"
2.49976	1.83586	AT3G60420	"unknown protein"
2.49689	0	AT1G78360	"ATGSTU21 (Arabidopsis thaliana Glutathione S-transferase (class tau) 21); glutathione transferase"
2.49641	0	AT3G55700	"UDP-glucoronosyl/UDP-glucosyl transferase family protein"
2.49558	0	AT3G45640	"ATMPK3 (MITOGEN-ACTIVATED PROTEIN KINASE 3); MAP kinase/ kinase/ protein kinase"
2.49557	1.63132	AT5G25210	"unknown protein"
2.488	1.67834	AT5G51190	"AP2 domain-containing transcription factor, putative"
2.48681	0	AT5G07310	"AP2 domain-containing transcription factor, putative"
2.48545	1.91186	AT3G12910	"transcription factor"
2.4839	0	AT5G06320	"NHL3 (NDR1/HIN1-like 3)"
2.48032	0	AT5G40780	"LHT1 (LYSINE HISTIDINE TRANSPORTER 1); amino acid permease/ amino acid transporter"
2.47734	0	AT3G25190	"nodulin, putative"
2.47603	0	AT4G33040	"glutaredoxin family protein"
2.47413	0	AT2G47550	"pectinesterase family protein"
2.47149	-3.33878	AT4G22880	"LDOX (TANNIN DEFICIENT SEED 4)"
2.46954	0	AT2G31345	"unknown protein"
2.46912	0	AT3G20660	"carbohydrate transporter/ sugar porter"
2.46807	0	AT1G51840	"protein kinase-related"
2.46576	1.66639	AT3G11840	"U-box domain-containing protein"
2.46296	0	AT1G25530	"lysine and histidine specific transporter, putative"
2.45804	1.67703	AT5G55460	"protease inhibitor/seed storage/lipid transfer protein (LTP) family protein"
2.45454	0	AT4G13810	"disease resistance family protein / LRR family protein"
2.45265	0	AT1G62181	"unknown protein"
2.45115	0	AT5G24270	"SOS3 (SALT OVERLY SENSITIVE 3)"
2.44756	0	AT5G25440	"protein kinase family protein"
2.44637	2.14068	AT5G22300	"NIT4 (NITRILASE 4)"
2.44348	1.55135	AT1G23840	"unknown protein"
2.43654	1.57264	AT1G28480	"glutaredoxin family protein"
2.43629	5.33264	AT1G09240	"nicotianamine synthase, putative"
2.43459	0	AT1G64710	"alcohol dehydrogenase, putative"
2.43187	0	AT5G66816	"unknown protein"
2.43098	0	AT5G65600	"legume lectin family protein / protein kinase family protein"
2.42803	2.32478	AT3G14260	"unknown protein"
2.42731	0	AT5G44990	"unknown protein"
2.4261	1.50014	AT1G13210	"haloacid dehalogenase-like hydrolase family protein"
2.42588	1.89178	AT5G11210	"ATGLR2.5 (Arabidopsis thaliana glutamate receptor 2.5)"
2.42426	0	AT4G39230	"isoflavone reductase, putative"
2.42283	1.57627	AT3G04420	"ANAC048 (Arabidopsis NAC domain containing protein 48)"
2.42174	0	AT2G43500	"RWP-RK domain-containing protein"
2.41926	0	AT1G07135	"glycine-rich protein"
2.41754	4.85168	AT2G38823	"unknown protein"
2.41696	1.68411	AT1G21670	"unknown protein"
2.41566	0	AT5G24110	"WRKY30 (WRKY DNA-binding protein 30); transcription factor"
2.4105	0	AT5G42010	"WD-40 repeat family protein"
2.40579	0	AT1G23120	"major latex protein-related / MLP-related"
2.40478	0	AT2G02990	"RNS1 (RIBONUCLEASE 1); endoribonuclease"
2.39854	0	AT4G23180	"CRK10 (CYSTEINE-RICH RLK10); kinase"
2.39813	0	AT3G16860	"phytochelatin synthetase-related"
2.39453	0	AT5G49630	"AAP6 (AMINO ACID PERMEASE 6); amino acid permease"
2.39263	0	AT3G14470	"disease resistance protein (NBS-LRR class), putative"
2.39009	0	AT4G13310	"CYP71A20 (cytochrome P450, family 71, subfamily A, polypeptide 20); oxygen binding"
2.38895	0	AT1G09460	"glucan endo-1,3-beta-glucosidase-related"
2.38687	0	AT4G12330	"CYP706A7 (cytochrome P450, family 706, subfamily A, polypeptide 7); oxygen binding"
2.38545	0	AT4G33150	"LKR (SACCHAROPINE DEHYDROGENASE)"
2.38353	0	AT1G05575	"unknown protein"
2.38265	0	AT2G22880	"VQ motif-containing protein"
2.38222	0	AT2G41410	"calmodulin, putative"
2.38026	0	AT3G09830	"protein kinase, putative"
2.37989	0	AT4G22070	"WRKY31 (WRKY DNA-binding protein 31); transcription factor"
2.37655	0	AT1G34760	"GRF11 (General regulatory factor 11)"
2.37578	1.64196	AT1G63440	"HMA5 (HEAVY METAL ATPASE 5); ATPase, coupled to transmembrane movement of ions, phosphorylative mechanism"
2.37503	0	AT1G67800	copine-related
2.37244	0	AT2G01180	"ATPAP1 (PHOSPHATIDIC ACID PHOSPHATASE 1); phosphatidate phosphatase"
2.36313	1.56461	AT4G19810	"glycosyl hydrolase family 18 protein"
2.36114	0	AT4G27590	"copper-binding protein-related"
2.36006	0	AT4G12490	"protease inhibitor/seed storage/lipid transfer protein (LTP) family protein"
2.35616	0	AT5G43580	"serine-type endopeptidase inhibitor"
2.35542	0	AT3G63010	"ATGID1B/GID1B (GA INSENSITIVE DWARF1B)"
2.35542	0	AT1G22160	"senescence-associated protein-related"
2.34534	1.60941	AT3G50260	"ATERF#011/CEJ1 (COOPERATIVELY REGULATED BY ETHYLENE AND JASMONATE 1); DNA binding / transcription factor"
2.34358	2.01824	AT2G31945	"unknown protein"
2.34317	-2.46628	AT5G59320	"LTP3 (LIPID TRANSFER PROTEIN 3); lipid binding"
2.34292	0	AT2G26380	"disease resistance protein-related / LRR protein-related"
2.34045	1.52995	AT4G29190	"zinc finger (CCCH-type) family protein"
2.34045	0	AT2G19900	"ATNADP-ME1 (NADP-MALIC ENZYME 1); malate dehydrogenase (oxaloacetate-decarboxylating) (NADP+)/ malic enzyme/ oxidoreductase, acting on NADH or NADPH, NAD or NADP as acceptor"
2.33939	0	AT5G40720	"unknown protein"
2.33889	0	AT3G58270	"meprin and TRAF homology domain-containing protein / MATH domain-containing protein"
2.33729	0	AT4G12480	"pEARLI 1; lipid binding"
2.33041	0	AT3G14370	"WAG2; kinase"
2.32898	3.24089	AT2G21900	"WRKY59 (WRKY DNA-binding protein 59); transcription factor"
2.32593	0	AT1G56510	"disease resistance protein (TIR-NBS-LRR class), putative"
2.32456	0	AT1G08430	"ALMT1/ATALMT1 (AL-ACTIVATED MALATE TRANSPORTER 1); malate transporter"
2.32271	0	AT4G37520	"peroxidase 50 (PER50) (P50) (PRXR2)"
2.32231	1.80778	AT3G09940	"MDHAR (MONODEHYDROASCORBATE REDUCTASE); monodehydroascorbate reductase (NADH)"
2.32078	0	AT1G15670	"kelch repeat-containing F-box family protein"
2.31833	1.647	AT3G45860	"receptor-like protein kinase, putative"
2.31794	0	AT5G14180	"lipase family protein"
2.31392	0	AT3G20960	"CYP705A33 (cytochrome P450, family 705, subfamily A, polypeptide 33); oxygen binding"
2.31243	1.74709	AT3G10986	"unknown protein"
2.31088	1.77531	AT1G11210	"unknown protein"
2.31041	0	AT1G76520	"auxin efflux carrier family protein"
2.30756	0	AT1G52890	"ANAC019 (Arabidopsis NAC domain containing protein 19); transcription factor"
2.30318	2.49426	AT2G40340	"AP2 domain-containing transcription factor, putative (DRE2B)"
2.30081	0	AT5G64000	"SAL2; 3p(2p),5p-bisphosphate nucleotidase/ inositol or phosphatidylinositol phosphatase"
2.2985	1.56404	AT3G19580	"AZF2 (ARABIDOPSIS ZINC-FINGER PROTEIN 2); nucleic acid binding / transcription factor/ zinc ion binding"
2.29505	0	AT4G18205	AT4G18200
2.29368	0	AT2G18193	"AAA-type ATPase family protein"
2.29316	0	AT2G26530	AR781
2.29308	0	AT2G46680	"ATHB-7 (ARABIDOPSIS THALIANA HOMEOBOX 7)"
2.2905	0	AT1G14480	"protein binding"
2.28939	0	AT2G32960	"tyrosine specific protein phosphatase family protein"
2.28732	0	AT1G17745	"PGDH (3-PHOSPHOGLYCERATE DEHYDROGENASE); phosphoglycerate dehydrogenase"
2.28597	0	AT1G17960	"threonyl-tRNA synthetase, putative / threonine--tRNA ligase, putative"
2.28507	0	AT5G66400	"RAB18 (RESPONSIVE TO ABA 18)"
2.28425	0	AT3G10120	"unknown protein"
2.28395	1.50753	AT2G29720	"CTF2B; monooxygenase"
2.28372	0	AT2G28700	"MADS-box protein-related"
2.28186	1.59569	AT4G04500	"protein kinase family protein"
2.2805	0	AT3G59700	"ATHLECRK (ARABIDOPSIS THALIANA LECTIN-RECEPTOR KINASE); kinase"
2.27967	0	AT3G19660	"unknown protein"
2.27822	0	AT1G79450	"LEM3 (ligand-effect modulator 3) family protein / CDC50 family protein"
2.27771	0	AT5G58350	"WNK4 (Arabidopsis WNK kinase 4); kinase"
2.27716	0	AT4G24480	"serine/threonine protein kinase, putative"
2.27716	0	AT5G04950	"nicotianamine synthase, putative"
2.27642	0	AT1G08940	"phosphoglycerate/bisphosphoglycerate mutase family protein"
2.27537	0	AT4G18360	"(S)-2-hydroxy-acid oxidase, peroxisomal, putative / glycolate oxidase, putative / short chain alpha-hydroxy acid oxidase, putative"
2.27393	0	AT1G21270	"WAK2 (wall-associated kinase 2); protein serine/threonine kinase"
2.27356	0	AT4G26200	"ACS7 (1-Amino-cyclopropane-1-carboxylate synthase 7); 1-aminocyclopropane-1-carboxylate synthase"
2.27169	0	AT2G34180	"CIPK13 (CIPK13); kinase"
2.2714	0	AT2G15220	"secretory protein, putative"
2.27124	0	AT3G57680	"peptidase S41 family protein"
2.26973	0	AT4G17980	"ANAC071 (Arabidopsis NAC domain containing protein 71); transcription factor"
2.26769	0	AT1G61360	"S-locus lectin protein kinase family protein"
2.26703	0	AT1G51420	"sucrose-phosphatase, putative"
2.26624	0	AT1G74770	"unknown protein"
2.26494	0	AT1G76470	"cinnamoyl-CoA reductase"
2.26282	0	AT1G13490	"unknown protein"
2.25939	1.82941	AT1G13340	"unknown protein"
2.25889	0	AT1G54575	"unknown protein"
2.25662	0	AT4G25900	"aldose 1-epimerase family protein"
2.25441	0	AT4G18880	"AT-HSFA4A (Arabidopsis thaliana heat shock transcription factor A4A); DNA binding / transcription factor"
2.25352	1.88263	AT1G76590	"zinc-binding family protein"
2.25331	1.61296	AT2G41730	"unknown protein"
2.25329	0	AT1G31820	"amino acid permease family protein"
2.25325	0	AT1G32510	"ANAC011 (Arabidopsis NAC domain containing protein 11); transcription factor"
2.25283	0	AT2G40140	CZF1/ZFAR1
2.25088	3.50702	AT1G01680	"U-box domain-containing protein"
2.24981	0	AT3G18830	"ATPLT5 (POLYOL TRANSPORTER 5); D-ribose transporter/ D-xylose transporter/ carbohydrate transporter/ galactose transporter/ glucose transporter/ glycerol transporter/ hydrogen:sugar symporter/ mannitol transporter/ monosaccharide transporter/ myo-inositol"
2.24582	0	AT4G17680	"protein binding / zinc ion binding"
2.2456	0	AT2G01340	"unknown protein"
2.24493	0	AT1G64065	"unknown protein"
2.24368	0	AT5G25450	"ubiquinol-cytochrome C reductase complex 14 kDa protein, putative"
2.24331	0	AT1G36180	"unknown protein"
2.24226	2.2036	AT1G01380	"ETC1 (ENHANCER OF TRY AND CPC 1); DNA binding / transcription factor"
2.23877	0	AT4G37060	"PLA IVB/PLP5 (Patatin-like protein 5); nutrient reservoir"
2.23347	0	AT3G43630	"nodulin, putative"
2.22969	1.82566	AT5G26170	"WRKY50 (WRKY DNA-binding protein 50); transcription factor"
2.22901	0	AT3G27400	"pectate lyase family protein"
2.22897	0	AT1G19850	"MP (MONOPTEROS); transcription factor"
2.22518	0	AT2G15490	"UGT73B4; UDP-glycosyltransferase"
2.22507	0	AT2G43820	"GT/UGT74F2 (UDP-GLUCOSYLTRANSFERASE 74F2); UDP-glucosyltransferase/ UDP-glycosyltransferase/ transferase, transferring glycosyl groups / transferase, transferring hexosyl groups"
2.22318	-1.5794	AT1G66920	"serine/threonine protein kinase, putative"
2.22201	0	AT5G10520	"protein kinase family protein"
2.21929	2.18801	AT1G74000	"SS3 (STRICTOSIDINE SYNTHASE 3)"
2.21871	0	AT1G76650	"calcium-binding EF hand family protein"
2.21752	0	AT5G28646	"WVD2 (wave-dampened2)"
2.21686	0	AT4G33300	"ADR1-L1 (ADR1-LIKE 1); ATP binding / protein binding"
2.21657	1.56445	AT3G04210	"disease resistance protein (TIR-NBS class), putative"
2.21577	1.78987	AT1G07620	"unknown protein"
2.21507	0	AT3G14060	"unknown protein"
2.21345	-1.88038	AT3G02550	"LOB domain protein 41 / lateral organ boundaries domain protein 41 (LBD41)"
2.21001	0	AT5G38540	"jacalin lectin family protein"
2.20965	0	AT3G21070	"NADK1 (NAD kinase 1); NAD+ kinase"
2.20912	0	AT1G18910	"zinc finger (C3HC4-type RING finger) family protein"
2.20789	0	AT3G55980	"zinc finger (CCCH-type) family protein"
2.20786	0	AT3G47090	"leucine-rich repeat transmembrane protein kinase, putative"
2.20519	0	AT1G16140	pseudogene
2.20431	1.51115	AT4G27300	"S-locus protein kinase, putative"
2.20368	1.54255	AT5G67480	"BT4 (BTB AND TAZ DOMAIN PROTEIN 4); protein binding"
2.20298	0	AT4G19700	"protein binding / zinc ion binding"
2.20215	0	AT2G32190	"unknown protein"
2.20178	0	AT1G23110	"unknown protein"
2.20112	1.83486	AT2G04495	"unknown protein"
2.20062	0	AT5G47220	"ATERF-2/ATERF2/ERF2 (ETHYLENE RESPONSE FACTOR 2); DNA binding / transcription factor/ transcriptional activator"
2.19986	2.024	AT5G14930	"SAG101 (SENESCENCE-ASSOCIATED GENE 101)"
2.19657	0	AT2G31880	"leucine-rich repeat transmembrane protein kinase, putative"
2.1946	0	AT5G25470	"DNA binding"
2.19061	1.62913	AT4G12735	"unknown protein"
2.19018	0	AT1G62840	"unknown protein"
2.1887	0	AT1G62810	"copper amine oxidase, putative"
2.18844	0	AT1G73040	"jacalin lectin family protein"
2.18566	0	AT1G60030	"xanthine/uracil permease family protein"
2.18527	0	AT4G15233	"ATP binding / ATPase/ nucleoside-triphosphatase/ nucleotide binding"
2.18428	0	AT4G26270	"phosphofructokinase family protein"
2.1831	0	AT1G57990	"ATPUP18 (Arabidopsis thaliana purine permease 18); purine transporter"
2.18271	2.00457	AT4G25030	"unknown protein"
2.18215	0	AT5G60770	"ATNRT2.4 (Arabidopsis thaliana high affinity nitrate transporter 2.4); nitrate transporter"
2.18142	1.72481	AT4G23150	"protein kinase family protein"
2.17975	0	AT1G72280	"AERO1 (ARABIDOPSIS ENDOPLASMIC RETICULUM OXIDOREDUCTINS 1)"
2.17905	1.54104	AT1G07890	"APX1 (ASCORBATE PEROXIDASE 1, MATERNAL EFFECT EMBRYO ARREST 6)"
2.17878	0	AT4G14710	ATARD2
2.17662	0	AT4G23810	"WRKY53 (WRKY DNA-binding protein 53); transcription factor"
2.17657	0	AT5G08790	"ATAF2 (Arabidopsis NAC domain containing protein 81)"
2.17526	1.50543	AT5G14730	"unknown protein"
2.1741	1.6234	AT5G54960	"PDC2 (PYRUVATE DECARBOXYLASE-2); pyruvate decarboxylase"
2.17087	0	AT1G62300	"WRKY6 (WRKY DNA-binding protein 6); transcription factor"
2.1681	0	AT1G70810	"C2 domain-containing protein"
2.16484	0	AT2G13790	"ATSERK4 (SOMATIC EMBRYOGENESIS RECEPTOR-LIKE KINASE 4); protein binding / protein kinase/ transmembrane receptor protein serine/threonine kinase"
2.16463	0	AT1G14780	"unknown protein"
2.16453	0	AT2G38240	"oxidoreductase, 2OG-Fe(II) oxygenase family protein"
2.16334	-1.57322	AT2G47880	"glutaredoxin family protein"
2.16182	0	AT1G47960	"C/VIF1 (CELL WALL / VACUOLAR INHIBITOR OF FRUCTOSIDASE 1); pectinesterase inhibitor"
2.16127	2.20547	AT3G11420	"fringe-related protein"
2.16049	0	AT3G04530	"PPCK2 (PHOSPHOENOLPYRUVATE CARBOXYLASE KINASE 2); kinase"
2.15958	1.70064	AT1G29290	"unknown protein"
2.15695	0	AT1G09210	"calreticulin 2 (CRT2)"
2.15661	0	AT1G56060	"unknown protein"
2.15459	1.81438	AT3G48450	"nitrate-responsive NOI protein, putative"
2.15452	0	AT1G06160	"ethylene-responsive factor, putative"
2.15351	0	AT3G46330	"MEE39 (maternal effect embryo arrest 39); kinase"
2.15273	0	AT1G80110	ATPP2-B11
2.15161	0	AT1G18980	"germin-like protein, putative"
2.15101	2.28108	AT2G15890	"MEE14 (maternal effect embryo arrest 14)"
2.15067	0	AT2G18360	"hydrolase, alpha/beta fold family protein"
2.14941	0	AT2G43050	"pectinesterase family protein"
2.14908	0	AT5G55450	"protease inhibitor/seed storage/lipid transfer protein (LTP) family protein"
2.14693	0	AT1G72920	"disease resistance protein (TIR-NBS class), putative"
2.14659	0	AT2G02390	"ATGSTZ1 (GLUTATHIONE S-TRANSFERASE 18); glutathione transferase"
2.14287	1.50499	AT4G29900	"ACA10 (autoinhibited Ca2+ -ATPase 10); calcium-transporting ATPase/ calmodulin binding"
2.14195	0	AT4G18910	"NIP1;2/NLM2 (NOD26-like intrinsic protein 1;2); water channel"
2.14172	0	AT1G60610	"protein binding / zinc ion binding"
2.14169	0	AT1G29280	"WRKY65 (WRKY DNA-binding protein 65); transcription factor"
2.14137	0	AT3G21240	"4CL2 (4-coumarate:CoA ligase 2); 4-coumarate-CoA ligase"
2.13305	1.80052	AT3G10500	"ANAC053 (Arabidopsis NAC domain containing protein 53); transcription factor"
2.13193	0	AT1G54300	"unknown protein"
2.13088	0	AT3G16720	"ATL2 (Arabidopsis T?xicos en Levadura 2); protein binding / zinc ion binding"
2.13065	1.70814	AT4G16146	"unknown protein"
2.12958	2.10146	AT1G52855	"unknown protein"
2.12881	0	AT2G26695	binding
2.12856	0	AT3G52180	"SEX4 (STARCH-EXCESS 4); oxidoreductase/ polysaccharide binding / protein tyrosine/serine/threonine phosphatase"
2.12815	0	AT4G25810	"XTR6 (XYLOGLUCAN ENDOTRANSGLYCOSYLASE 6); hydrolase, acting on glycosyl bonds"
2.12423	0	AT3G13672	"seven in absentia (SINA) family protein"
2.12378	1.85359	AT2G33020	"leucine-rich repeat family protein"
2.12241	0	AT1G21100	"O-methyltransferase, putative"
2.1223	1.50117	AT1G07000	"ATEXO70B2 (exocyst subunit EXO70 family protein B2); protein binding"
2.12087	0	AT4G12720	"AtNUDT7 (ARABIDOPSIS THALIANA NUDIX HYDROLASE HOMOLOG 7); hydrolase"
2.11902	0	AT1G80440	"kelch repeat-containing F-box family protein"
2.11842	1.76136	AT3G10320	"unknown protein"
2.11806	0	AT5G66210	"CPK28 (calcium-dependent protein kinase 28)"
2.11729	0	AT4G11480	"protein kinase family protein"
2.11538	0	AT4G11000	"ankyrin repeat family protein"
2.11489	0	AT5G47330	"palmitoyl protein thioesterase family protein"
2.11304	1.68513	AT1G17170	"ATGSTU24 (Arabidopsis thaliana Glutathione S-transferase (class tau) 24); glutathione transferase"
2.11272	0	AT4G17230	"SCL13 (SCARECROW-LIKE 13); transcription factor"
2.11051	0	AT2G03530	"UPS2 (UREIDE PERMEASE 2)"
2.10988	0	AT5G45095	"unknown protein"
2.10968	0	AT5G12340	"unknown protein"
2.10968	0	AT4G15236	"ABC transporter family protein"
2.10895	0	AT2G27080	"harpin-induced protein-related / HIN1-related / harpin-responsive protein-related"
2.10854	1.59656	AT1G16120	"WAKL1 (WALL ASSOCIATED KINASE-LIKE 1); kinase"
2.10666	0	AT5G48380	"leucine-rich repeat family protein / protein kinase family protein"
2.10636	0	AT5G22530	"unknown protein"
2.10532	0	AT1G76980	"unknown protein"
2.10248	0	AT1G21110	"O-methyltransferase, putative"
2.10157	0	AT1G08050	"zinc finger (C3HC4-type RING finger) family protein"
2.10093	0	AT3G09390	"MT2A (METALLOTHIONEIN 2A)"
2.09877	0	AT3G46690	"UDP-glucoronosyl/UDP-glucosyl transferase family protein"
2.09861	0	AT2G03590	"ATUPS1 (Arabidopsis thaliana ureide permease 1); allantoin transporter"
2.09754	0	AT5G38780	"S-adenosyl-L-methionine:carboxyl methyltransferase family protein"
2.09634	0	AT5G02290	"NAK; kinase"
2.0956	0	AT1G23830	"unknown protein"
2.09541	1.55171	AT3G30775	"ERD5 (EARLY RESPONSIVE TO DEHYDRATION 5, PROLINE OXIDASE); proline dehydrogenase"
2.09458	0	AT2G39380	"ATEXO70H2 (EXOCYST SUBUNIT EXO70 FAMILY PROTEIN H2); protein binding"
2.09453	0	AT5G49780	"leucine-rich repeat transmembrane protein kinase, putative"
2.09347	0	AT5G54710	"ankyrin repeat family protein"
2.09255	0	AT3G11340	"UDP-glucoronosyl/UDP-glucosyl transferase family protein"
2.09128	0	AT2G30840	"2-oxoglutarate-dependent dioxygenase, putative"
2.09056	0	AT1G33560	"ADR1 (ACTIVATED DISEASE RESISTANCE 1)"
2.09015	1.5473	AT5G20230	"ATBCB (ARABIDOPSIS BLUE-COPPER-BINDING PROTEIN); copper ion binding"
2.08727	0	AT1G58602	"ATP binding / protein binding"
2.08639	0	AT5G03630	"monodehydroascorbate reductase, putative"
2.0858	0	AT5G63600	"flavonol synthase, putative"
2.08455	0	AT3G26770	"short-chain dehydrogenase/reductase (SDR) family protein"
2.08432	2.20228	AT1G20620	"CAT3 (CATALASE 3); catalase"
2.08414	0	AT3G08720	"ATPK19/ATPK2 (ARABIDOPSIS THALIANA SERINE/THREONINE PROTEIN KINASE 19, ARABIDOPSIS THALIANA SERINE/THREONINE PROTEIN KINASE 2); kinase"
2.08399	0	AT3G28600	"ATP binding / ATPase"
2.08275	0	AT5G64905	"PROPEP3 (Elicitor peptide 3 precursor)"
2.08253	0	AT4G15610	"integral membrane family protein"
2.08199	0	AT1G19630	"CYP722A1 (cytochrome P450, family 722, subfamily A, polypeptide 1); oxygen binding"
2.08182	0	AT2G29330	"tropinone reductase, putative / tropine dehydrogenase, putative"
2.08163	0	AT1G49000	"unknown protein"
2.08106	0	AT5G38340	"disease resistance protein (TIR-NBS-LRR class), putative"
2.08083	0	AT2G46430	"ATCNGC3 (CYCLIC NUCLEOTIDE GATED CHANNEL 3); calmodulin binding / cyclic nucleotide binding / ion channel"
2.08079	2.41331	AT4G17690	"peroxidase, putative"
2.07914	0	AT3G16530	"legume lectin family protein"
2.0783	0	AT2G35930	"U-box domain-containing protein"
2.07647	1.50073	AT1G77280	"protein kinase family protein"
2.07602	0	AT5G55370	"long-chain-alcohol O-fatty-acyltransferase family protein / wax synthase family protein"
2.07595	0	AT1G07050	"CONSTANS-like protein-related"
2.07575	2.01145	AT1G60740	"peroxiredoxin type 2, putative"
2.07324	0	AT3G55515	"DVL8/RTFL7 (ROTUNDIFOLIA LIKE 7)"
2.07098	3.81504	AT2G39920	"acid phosphatase class B family protein"
2.07084	0	AT2G40200	"basic helix-loop-helix (bHLH) family protein"
2.07051	2.55368	AT1G69050	"unknown protein"
2.06936	1.96639	AT4G12910	"SCPL20 (serine carboxypeptidase-like 20); serine carboxypeptidase"
2.06708	0	AT1G61420	"S-locus lectin protein kinase family protein"
2.06679	2.10487	AT5G17165	"unknown protein"
2.06586	3.36491	AT3G49160	"pyruvate kinase family protein"
2.06583	0	AT3G46600	"scarecrow transcription factor family protein"
2.06544	1.84379	AT1G01570	"fringe-related protein"
2.06363	0	AT4G18210	"ATPUP10 (Arabidopsis thaliana purine permease 10); purine transporter"
2.06293	0	AT1G19610	"LCR78/PDF1.4 (Low-molecular-weight cysteine-rich 78)"
2.06286	0	AT1G71400	"disease resistance family protein / LRR family protein"
2.06016	0	AT1G59740	"proton-dependent oligopeptide transport (POT) family protein"
2.05995	1.81082	AT5G47050	"ATP binding / protein binding / shikimate kinase/ zinc ion binding"
2.05937	0	AT3G57330	"calcium-transporting ATPase, plasma membrane-type, putative / Ca2+-ATPase, putative (ACA11)"
2.05806	0	AT3G05858	"unknown protein"
2.05782	0	AT1G76970	"VHS domain-containing protein / GAT domain-containing protein"
2.05407	0	AT3G02800	"phosphoprotein phosphatase"
2.054	0	AT2G32280	"unknown protein"
2.05279	0	AT2G05440	"glycine-rich protein"
2.05222	1.89177	AT1G22930	"T-complex protein 11"
2.0517	1.51078	AT5G45090	"ATPP2-A7 (Phloem protein 2-A7); transmembrane receptor"
2.05124	0	AT1G61340	"F-box family protein"
2.05118	0	AT4G34230	"CAD5 (CINNAMYL ALCOHOL DEHYDROGENASE 5)"
2.05006	1.62448	AT3G22160	"VQ motif-containing protein"
2.04863	0	AT4G04540	"protein kinase family protein"
2.04836	0	AT5G38200	catalytic
2.04747	0	AT3G62270	"anion exchange family protein"
2.04674	0	AT1G09970	"leucine-rich repeat transmembrane protein kinase, putative"
2.04651	1.9048	AT2G05830	"GTP binding / translation initiation factor"
2.04636	0	AT4G17500	"ATERF-1 (ETHYLENE RESPONSIVE ELEMENT BINDING FACTOR 1); DNA binding / transcription factor/ transcriptional activator"
2.04445	0	AT5G66130	"ATRAD17 (RADIATION SENSITIVE)"
2.04408	0	AT4G01360	"unknown protein"
2.04329	0	AT5G64510	"unknown protein"
2.04261	0	AT1G71380	"glycosyl hydrolase family 9 protein"
2.04117	0	AT5G67340	"armadillo/beta-catenin repeat family protein / U-box domain-containing protein"
2.04013	0	AT3G05400	"sugar transporter, putative"
2.03899	0	AT5G11610	"exostosin family protein"
2.03802	2.35528	AT3G11080	"disease resistance family protein"
2.03799	0	AT5G54860	"integral membrane transporter family protein"
2.03582	0	AT2G25735	"unknown protein"
2.0358	0	AT1G51860	"leucine-rich repeat protein kinase, putative"
2.03181	0	AT4G39830	"L-ascorbate oxidase, putative"
2.03084	1.72507	AT1G56160	"AtMYB72 (myb domain protein 72); DNA binding / transcription factor"
2.02874	0	AT5G12880	"proline-rich family protein"
2.02869	0	AT3G51430	"YLS2 (yellow-leaf-specific gene 2); strictosidine synthase"
2.02807	1.51369	AT3G56400	"WRKY70 (WRKY DNA-binding protein 70); transcription factor"
2.02652	0	AT2G37710	"RLK (RECEPTOR LECTIN KINASE); kinase"
2.02549	0	AT1G70140	"ATFH8 (FORMIN 8); actin binding / actin filament binding / profilin binding"
2.02522	0	AT2G33380	"RD20 (RESPONSIVE TO DESSICATION 20); calcium ion binding"
2.02449	-2.60863	AT1G03495	transferase
2.02427	0	AT2G38290	"ATAMT2 (AMMONIUM TRANSPORTER 2)"
2.0235	0	AT1G70520	"protein kinase family protein"
2.01937	1.65386	AT4G23280	"protein kinase, putative"
2.01846	0	AT4G39210	"APL3 (large subunit of AGP 3)"
2.0184	1.8568	AT3G48650	pseudogene
2.01666	0	AT2G29470	"ATGSTU3 (GLUTATHIONE S-TRANSFERASE 21); glutathione transferase"
2.01612	0	AT3G50950	"disease resistance protein (CC-NBS-LRR class), putative"
2.01555	0	AT5G24160	"squalene monooxygenase 1,2 / squalene epoxidase 1,2 (SQP1,2)"
2.01481	1.58822	AT2G40095	"unknown protein"
2.01472	0	AT3G03020	"unknown protein"
2.01445	0	AT3G59740	"receptor lectin kinase 3 (lecRK3)"
2.01441	1.82967	AT3G25250	"AGC2-1 (OXIDATIVE SIGNAL-INDUCIBLE1); kinase"
2.01326	0	AT3G62150	"PGP21 (P-GLYCOPROTEIN 21); ATPase, coupled to transmembrane movement of substances"
2.01258	0	AT2G36261	"unknown protein"
2.00962	0	AT4G23220	"protein kinase family protein"
2.00896	0	AT1G48930	"endo-1,4-beta-glucanase, putative / cellulase, putative"
2.00701	0	AT1G66160	"U-box domain-containing protein"
2.00568	1.68168	AT4G06534	"unknown protein"
2.00392	0	AT2G01670	"ATNUDT17 (Arabidopsis thaliana Nudix hydrolase homolog 17); hydrolase"
2.00372	0	AT1G07610	"MT1C (metallothionein 1C)"
2.0017	0	AT3G28930	"AIG2 (AVRRPT2-INDUCED GENE 2)"
2.00095	0	AT5G44920	"Toll-Interleukin-Resistance (TIR) domain-containing protein"
2.00048	0	AT1G65510	"unknown protein"
1.99801	0	AT5G47960	"SMG1 (SMALL MOLECULAR WEIGHT G-PROTEIN 1); GTP binding"
1.99615	1.53702	AT3G14780	"unknown protein"
1.99489	0	AT1G72830	"HAP2C (Heme activator protein (yeast) homolog 2C); transcription factor"
1.99158	0	AT1G51830	"ATP binding / kinase/ protein serine/threonine kinase"
1.99132	0	AT1G49860	"ATGSTF14 (Arabidopsis thaliana Glutathione S-transferase (class phi) 14); glutathione transferase"
1.98675	-2.10732	AT3G50610	"unknown protein"
1.98439	0	AT4G23260	"protein kinase family protein"
1.98426	1.77241	AT4G22810	"DNA-binding protein-related"
1.98365	0	AT3G26590	"MATE efflux family protein"
1.98287	0	AT1G10990	"unknown protein"
1.98062	0	AT3G05360	"disease resistance family protein / LRR family protein"
1.98001	0	AT1G80570	"F-box family protein (FBL14)"
1.97923	1.60652	AT1G13520	"unknown protein"
1.97808	0	AT1G22150	"SULTR1;3 (sulfate transporter); sulfate transporter"
1.97583	0	AT1G09090	"ATRBOHB (RESPIRATORY BURST OXIDASE HOMOLOG B); FAD binding / calcium ion binding / iron ion binding / oxidoreductase"
1.97526	1.50567	AT4G21215	"unknown protein"
1.97403	0	AT1G72680	"cinnamyl-alcohol dehydrogenase, putative"
1.97399	1.50007	AT5G22570	"WRKY38 (WRKY DNA-binding protein 38); transcription factor"
1.97208	2.16706	AT1G25480	"unknown protein"
1.97196	0	AT5G04720	"ADR1-L2 (ADR1-LIKE 2); ATP binding / nucleoside-triphosphatase/ nucleotide binding / protein binding"
1.97169	0	AT2G37760	"aldo/keto reductase family protein"
1.97118	0	AT3G51000	"epoxide hydrolase, putative"
1.97114	0	AT5G65140	"trehalose-6-phosphate phosphatase, putative"
1.97067	0	AT4G39955	"hydrolase, alpha/beta fold family protein"
1.97012	0	AT2G16660	"nodulin family protein"
1.96918	0	AT2G29995	"unknown protein"
1.96805	0	AT1G27980	"pyridoxal-dependent decarboxylase family protein"
1.96788	0	AT1G25275	"unknown protein"
1.96518	0	AT1G71100	"RSW10 (RADIAL SWELLING 10); ribose-5-phosphate isomerase"
1.96456	0	AT5G53830	"VQ motif-containing protein"
1.96436	0	AT3G19390	"cysteine proteinase, putative / thiol protease, putative"
1.96411	0	AT2G34500	"CYP710A1 (cytochrome P450, family 710, subfamily A, polypeptide 1); C-22 sterol desaturase/ oxygen binding"
1.96403	0	AT5G64100	"peroxidase, putative"
1.96399	0	AT3G26500	"leucine-rich repeat family protein"
1.96382	0	AT2G47260	"WRKY23 (WRKY DNA-binding protein 23); transcription factor"
1.96321	1.70049	AT1G69890	"unknown protein"
1.96321	0	AT1G80820	"CCR2 (CINNAMOYL COA REDUCTASE)"
1.96314	0	AT1G66880	"serine/threonine protein kinase family protein"
1.96178	0	AT1G02360	"chitinase, putative"
1.96148	0	AT2G16700	"ADF5 (ACTIN DEPOLYMERIZING FACTOR 5); actin binding"
1.96039	2.0073	AT3G25770	"AOC2 (ALLENE OXIDE CYCLASE 2)"
1.95986	0	AT1G28050	"zinc finger (B-box type) family protein"
1.959	2.01344	AT3G25010	"disease resistance family protein"
1.95832	2.0278	AT4G34320	"unknown protein"
1.95744	1.57988	AT4G12120	"SEC1B; protein transporter"
1.95658	0	AT3G22200	"POP2 (POLLEN-PISTIL INCOMPATIBILITY 2); 4-aminobutyrate transaminase"
1.95637	0	AT2G15390	"FUT4 (fucosyltransferase 4); fucosyltransferase"
1.95525	0	AT5G64660	"U-box domain-containing protein"
1.95521	0	AT2G46600	"calcium-binding protein, putative"
1.95416	0	AT5G51440	"23.5 kDa mitochondrial small heat shock protein (HSP23.5-M)"
1.95381	0	AT5G25770	"unknown protein"
1.95299	0	AT5G64250	"2-nitropropane dioxygenase family / NPD family"
1.95226	1.88199	AT5G17820	"peroxidase 57 (PER57) (P57) (PRXR10)"
1.95164	0	AT4G31380	"FLP1 (FPF1-LIKE PROTEIN 1)"
1.95131	0	AT5G46180	"delta-OAT (ornithine- delta-aminotransferase); ornithine-oxo-acid transaminase"
1.95084	0	AT3G08860	"alanine--glyoxylate aminotransferase, putative / beta-alanine-pyruvate aminotransferase, putative / AGT, putative"
1.95082	0	AT1G55450	"embryo-abundant protein-related"
1.95013	0	AT4G13920	"disease resistance family protein / LRR family protein"
1.94766	0	AT1G61460	"S-locus protein kinase, putative"
1.94711	0	AT5G47910	"RBOHD (RESPIRATORY BURST OXIDASE PROTEIN D)"
1.94681	0	AT5G26280	"meprin and TRAF homology domain-containing protein / MATH domain-containing protein"
1.9467	0	AT4G13820	"disease resistance family protein / LRR family protein"
1.94555	0	AT2G28660	"copper-binding family protein"
1.94537	0	AT4G11910	"unknown protein"
1.94402	0	AT5G36925	"unknown protein"
1.94318	0	AT2G05910	"unknown protein"
1.9431	0	AT2G39400	"hydrolase, alpha/beta fold family protein"
1.94261	0	AT3G54820	"PIP2;5/PIP2D (plasma membrane intrinsic protein 2;5); water channel"
1.94224	0	AT5G45000	"transmembrane receptor"
1.94211	2.59684	AT2G34910	"unknown protein"
1.939	1.68623	AT5G51830	"pfkB-type carbohydrate kinase family protein"
1.93823	0	AT3G62990	"unknown protein"
1.93693	0	AT4G22214	"unknown protein"
1.93664	0	AT2G36270	"ABI5 (ABA INSENSITIVE 5); DNA binding / transcription factor/ transcriptional activator"
1.93552	0	AT3G09922	IPS1
1.93229	0	AT1G42990	"ATBZIP60 (BASIC REGION/LEUCINE ZIPPER MOTIF 60); DNA binding / transcription factor"
1.93144	0	AT2G13800	"ATSERK5 (SOMATIC EMBRYOGENESIS RECEPTOR LIKE KINASE 5); ATP binding / protein kinase/ transmembrane receptor protein serine/threonine kinase"
1.93087	0	AT5G14780	"FDH (FORMATE DEHYDROGENASE); NAD binding / cofactor binding / oxidoreductase, acting on the CH-OH group of donors, NAD or NADP as acceptor"
1.93068	0	AT1G23140	"C2 domain-containing protein"
1.93019	0	AT5G01720	"F-box family protein (FBL3)"
1.92867	0	AT5G26290	"meprin and TRAF homology domain-containing protein / MATH domain-containing protein"
1.92837	0	AT2G46410	"CPC (CAPRICE); DNA binding / transcription factor"
1.92791	1.54678	AT5G16360	"NC domain-containing protein"
1.92591	0	AT4G15340	"ATPEN1 (Arabidopsis thaliana pentacyclic triterpene synthase 1); catalytic/ lyase"
1.92523	0	AT3G45920	"receptor protein kinase-related"
1.92503	0	AT1G05710	"ethylene-responsive protein, putative"
1.92436	0	AT5G50130	"short-chain dehydrogenase/reductase (SDR) family protein"
1.92428	0	AT1G26730	"EXS family protein / ERD1/XPR1/SYG1 family protein"
1.9242	0	AT4G15540	nodulin-related
1.92313	0	AT3G57380	"unknown protein"
1.92245	0	AT3G26220	"CYP71B3 (cytochrome P450, family 71, subfamily B, polypeptide 3); oxygen binding"
1.92208	0	AT4G00970	"protein kinase family protein"
1.92205	0	AT4G16960	"disease resistance protein (TIR-NBS-LRR class), putative"
1.92023	0	AT4G01700	"chitinase, putative"
1.91955	0	AT5G04340	"C2H2; nucleic acid binding / transcription factor/ zinc ion binding"
1.91929	0	AT4G23130	"CRK5 (CYSTEINE-RICH RLK5)"
1.91869	2.09483	AT3G29670	"transferase family protein"
1.91845	0	AT1G77890	"unknown protein"
1.91772	0	AT5G24040	"F-box family protein"
1.91767	0	AT4G09500	"glycosyltransferase family protein"
1.91734	10.2229	AT5G07530	"GRP17 (Glycine rich protein 17)"
1.91661	0	AT3G02875	"ILR1 (IAA-LEUCINE RESISTANT 1); metallopeptidase"
1.91515	0	AT1G71040	"multi-copper oxidase type I family protein"
1.91412	0	AT3G44670	"ATP binding / nucleoside-triphosphatase/ nucleotide binding / protein binding / transmembrane receptor"
1.91405	0	AT1G28380	"NSL1 (NECROTIC SPOTTED LESIONS 1)"
1.91394	0	AT2G27150	"AAO3 (ABSCISIC ALDEHYDE OXIDASE 3)"
1.91381	0	AT5G51570	"band 7 family protein"
1.91339	2.03179	AT3G53230	"cell division cycle protein 48, putative / CDC48, putative"
1.91316	0	AT5G50720	"ATHVA22E (Arabidopsis thaliana HVA22 homologue E)"
1.9128	0	AT4G34180	"cyclase family protein"
1.9128	1.71961	AT5G35580	kinase
1.91028	0	AT4G26090	"RPS2 (RESISTANT TO P. SYRINGAE 2)"
1.90987	0	AT3G48180	"unknown protein"
1.90966	2.02142	AT4G24110	"unknown protein"
1.90861	0	AT4G34050	"caffeoyl-CoA 3-O-methyltransferase, putative"
1.90849	0	AT5G06750	"protein phosphatase 2C family protein / PP2C family protein"
1.90842	2.54456	AT4G24120	"YSL1 (YELLOW STRIPE LIKE 1); oligopeptide transporter"
1.90758	0	AT3G51890	"unknown protein"
1.90573	1.51333	AT1G28260	binding
1.90528	1.66233	AT5G53550	"YSL3 (YELLOW STRIPE LIKE 3); oligopeptide transporter"
1.90301	2.45235	AT5G22520	"unknown protein"
1.90253	0	AT2G40170	"ATEM6 (ARABIDOPSIS EARLY METHIONINE-LABELLED 6)"
1.90126	0	AT5G11670	"ATNADP-ME2 (NADP-MALIC ENZYME 2); malate dehydrogenase (oxaloacetate-decarboxylating) (NADP+)/ malic enzyme/ oxidoreductase, acting on NADH or NADPH, NAD or NADP as acceptor"
1.90085	2.06496	AT3G13950	"unknown protein"
1.90084	0	AT5G18310	"unknown protein"
1.90011	0	AT1G30650	"WRKY14 (WRKY DNA-binding protein 14); transcription factor"
1.90005	0	AT2G22430	"ATHB6 (ARABIDOPSIS THALIANA HOMEOBOX PROTEIN 6); transcription factor"
1.89948	0	AT1G50740	"unknown protein"
1.89911	0	AT1G20510	"OPCL1 (OPC-8:0 COA LIGASE1); 4-coumarate-CoA ligase"
1.89877	0	AT4G15260	"UDP-glucoronosyl/UDP-glucosyl transferase family protein"
1.89709	0	AT3G53540	"unknown protein"
1.89654	0	AT1G55850	"ATCSLE1 (Cellulose synthase-like E1); cellulose synthase/ transferase, transferring glycosyl groups"
1.89612	0	AT1G76040	"CPK29 (calcium-dependent protein kinase 29); calcium- and calmodulin-dependent protein kinase/ kinase"
1.8957	0	AT1G77000	"ATSKP2;2 (ARABIDOPSIS HOMOLOG OF HOMOLOG OF HUMAN SKP2 2); ubiquitin-protein ligase"
1.8934	0	AT1G73500	"ATMKK9 (Arabidopsis thaliana MAP kinase kinase 9); kinase"
1.89299	0	AT2G26480	"UDP-glucoronosyl/UDP-glucosyl transferase family protein"
1.89237	1.92698	AT1G21245	"wall-associated kinase-related"
1.89222	0	AT1G77510	"ATPDIL1-2 (PDI-LIKE 1-2); protein disulfide isomerase"
1.89115	0	AT5G61820	"unknown protein"
1.89104	0	AT5G05730	"ASA1 (ANTHRANILATE SYNTHASE ALPHA SUBUNIT 1); anthranilate synthase"
1.89102	3.35028	AT1G14182	pseudogene
1.88828	0	AT1G02810	"pectinesterase family protein"
1.88815	0	AT5G16970	"AT-AER (ALKENAL REDUCTASE); 2-alkenal reductase"
1.8878	1.78543	AT3G49960	"peroxidase, putative"
1.88758	0	AT1G60890	"phosphatidylinositol-4-phosphate 5-kinase family protein"
1.88691	1.57506	AT4G16190	"cysteine proteinase, putative"
1.88609	0	AT4G36030	"armadillo/beta-catenin repeat family protein"
1.88457	0	AT3G15300	"VQ motif-containing protein"
1.88388	0	AT5G33290	"XGD1 (XYLOGALACTURONAN DEFICIENT 1); catalytic"
1.8832	0	AT5G13790	"AGL15 (AGAMOUS-LIKE 15); DNA binding / transcription factor"
1.88299	1.59712	AT5G66640	"LIM domain-containing protein-related"
1.8829	1.57284	AT1G10760	"SEX1 (STARCH EXCESS 1)"
1.88236	0	AT4G03960	"tyrosine specific protein phosphatase family protein"
1.88213	0	AT1G74650	"AtMYB31/AtY13 (myb domain protein 31); DNA binding / transcription factor"
1.88144	0	AT5G64060	"ANAC103 (Arabidopsis NAC domain containing protein 103); transcription factor"
1.88119	0	AT3G12520	"SULTR4;2 (sulfate transporter 4;2); sulfate transporter"
1.88088	0	AT2G21500	"protein binding / zinc ion binding"
1.88001	0	AT2G24260	"basic helix-loop-helix (bHLH) family protein"
1.87967	0	AT1G76930	"ATEXT4 (EXTENSIN 4)"
1.87948	0	AT1G70440	"SRO3 (SIMILAR TO RCD ONE 3); NAD+ ADP-ribosyltransferase"
1.87849	1.60511	AT2G44290	"protease inhibitor/seed storage/lipid transfer protein (LTP) family protein (YLS3)"
1.87826	1.56605	AT5G45580	"transcription factor"
1.87719	0	AT1G69325	"remorin family protein"
1.87375	1.75924	AT2G38465	"unknown protein"
1.87323	0	AT1G53635	"unknown protein"
1.87322	1.68293	AT5G56840	"DNA-binding family protein"
1.87308	0	AT5G01850	"protein kinase, putative"
1.87299	0	AT5G40240	"nodulin MtN21 family protein"
1.87203	0	AT3G25780	"AOC3 (ALLENE OXIDE CYCLASE 3)"
1.87187	0	AT1G56010	"NAC1 (Arabidopsis NAC domain containing protein 21, Arabidopsis NAC domain containing protein 22); transcription factor"
1.87178	0	AT4G24570	"mitochondrial substrate carrier family protein"
1.87149	0	AT5G18490	"unknown protein"
1.87147	0	AT1G61800	"GPT2 (glucose-6-phosphate/phosphate translocator 2); antiporter/ glucose-6-phosphate transporter"
1.87135	0	AT5G40170	"disease resistance family protein"
1.86939	0	AT5G12890	"UDP-glucoronosyl/UDP-glucosyl transferase family protein"
1.86914	1.66562	AT4G23170	"EP1; protein kinase"
1.86853	1.53498	AT3G08590	"2,3-biphosphoglycerate-independent phosphoglycerate mutase, putative / phosphoglyceromutase, putative"
1.86789	-1.59007	AT3G10040	"transcription factor"
1.86765	0	AT3G15518	"unknown protein"
1.8668	0	AT5G47920	"unknown protein"
1.86605	0	AT3G28150	"unknown protein"
1.86582	-1.88906	AT4G14090	"UDP-glucoronosyl/UDP-glucosyl transferase family protein"
1.86495	0	AT1G11050	"protein kinase family protein"
1.86451	0	AT1G19380	"unknown protein"
1.86408	0	AT1G11330	"S-locus lectin protein kinase family protein"
1.86386	0	AT1G23800	"ALDH2B7 (Aldehyde dehydrogenase 2B7); 3-chloroallyl aldehyde dehydrogenase/ aldehyde dehydrogenase (NAD)"
1.86183	0	AT5G23510	"unknown protein"
1.86128	0	AT2G15480	"UGT73B5 (UDP-glucosyl transferase 73B5); UDP-glycosyltransferase/ transferase, transferring glycosyl groups"
1.86027	0	AT1G76600	"unknown protein"
1.85996	1.58752	AT1G55760	"BTB/POZ domain-containing protein"
1.85985	0	AT5G48670	"AGL80/FEM111 (AGAMOUS-LIKE80); DNA binding / transcription factor"
1.85939	0	AT3G21770	"peroxidase 30 (PER30) (P30) (PRXR9)"
1.85779	-2.14096	AT3G20470	pseudogene
1.85773	0	AT5G17330	"GAD (Glutamate decarboxylase 1); calmodulin binding"
1.85758	0	AT3G54420	"ATEP3 (Arabidopsis thaliana chitinase class IV); chitinase"
1.85519	1.57255	AT5G38280	"PR5K (PR5-like receptor kinase); kinase/ transmembrane receptor protein serine/threonine kinase"
1.85458	0	AT5G53420	"unknown protein"
1.85452	1.64888	AT4G03320	"TIC20-IV (TRANSLOCON AT THE INNER ENVELOPE MEMBRANE OF CHLOROPLASTS 20-IV); protein translocase"
1.85224	0	AT3G16150	"L-asparaginase, putative / L-asparagine amidohydrolase, putative"
1.85196	0	AT5G03330	"OTU-like cysteine protease family protein"
1.85179	1.52719	AT3G46970	"ATPHS2/PHS2 (ALPHA-GLUCAN PHOSPHORYLASE 2); phosphorylase/ transferase, transferring glycosyl groups"
1.85114	0	AT2G41640	"unknown protein"
1.85104	2.02942	AT5G24470	"APRR5 (PSEUDO-RESPONSE REGULATOR 5); transcription regulator"
1.84991	0	AT1G49050	"aspartyl protease family protein"
1.84984	0	AT1G66480	"PMI2 (plastid movement impaired 2)"
1.84936	0	AT5G08380	"ATAGAL1 (ARABIDOPSIS THALIANA ALPHA-GALACTOSIDASE 1); alpha-galactosidase"
1.84933	0	AT5G61260	"chromosome scaffold protein-related"
1.84663	0	AT5G44565	"unknown protein"
1.84653	1.63794	AT3G62260	"protein phosphatase 2C, putative / PP2C, putative"
1.84594	0	AT4G17250	"unknown protein"
1.84448	2.01841	AT4G15330	"CYP705A1 (cytochrome P450, family 705, subfamily A, polypeptide 1); oxygen binding"
1.84432	0	AT4G27970	"C4-dicarboxylate transporter/malic acid transport family protein"
1.84426	0	AT2G25940	"ALPHA-VPE (ALPHA-VACUOLAR PROCESSING ENZYME); cysteine-type endopeptidase"
1.84384	0	AT3G45140	"LOX2 (LIPOXYGENASE 2)"
1.8435	1.55244	AT5G14330	"unknown protein"
1.84348	0	AT4G20320	"CTP synthase"
1.84323	1.55152	AT1G54970	"ATPRP1 (PROLINE-RICH PROTEIN 1)"
1.84306	1.52189	AT5G47120	"ATBI-1 (ARABIDOPSIS BAX INHIBITOR 1)"
1.84267	0	AT3G26210	"CYP71B23 (cytochrome P450, family 71, subfamily B, polypeptide 23); oxygen binding"
1.84181	1.69022	AT1G49720	"ABF1 (ABSCISIC ACID RESPONSIVE ELEMENT-BINDING FACTOR 1); DNA binding / transcription factor/ transcriptional activator"
1.84035	0	AT1G05060	"unknown protein"
1.83992	0	AT4G22530	"embryo-abundant protein-related"
1.83989	0	AT1G75000	"GNS1/SUR4 membrane family protein"
1.83986	0	AT2G39650	"unknown protein"
1.83934	1.53736	AT1G02390	"ATGPAT2/GPAT2 (GLYCEROL-3-PHOSPHATE ACYLTRANSFERASE 2); acyltransferase"
1.83849	0	AT1G64625	"transcription factor"
1.83822	0	AT3G62280	"carboxylic ester hydrolase"
1.83509	0	AT3G22460	"cysteine synthase, putative / O-acetylserine (thiol)-lyase, putative / O-acetylserine sulfhydrylase, putative"
1.83459	0	AT2G22240	"inositol-3-phosphate synthase isozyme 2 / myo-inositol-1-phosphate synthase 2 / MI-1-P synthase 2 / IPS 2"
1.83365	0	AT4G17490	"ATERF6 (ETHYLENE RESPONSIVE ELEMENT BINDING FACTOR 6); DNA binding / transcription factor"
1.83311	1.65178	AT3G24900	"disease resistance family protein / LRR family protein"
1.83267	0	AT2G29340	"short-chain dehydrogenase/reductase (SDR) family protein"
1.83263	-1.57594	AT3G29810	"phytochelatin synthetase family protein / COBRA cell expansion protein COBL2"
1.83255	0	AT5G41740	"disease resistance protein (TIR-NBS-LRR class), putative"
1.83227	0	AT2G29440	"ATGSTU6 (GLUTATHIONE S-TRANSFERASE 24); glutathione transferase"
1.83195	1.67424	AT4G25940	"epsin N-terminal homology (ENTH) domain-containing protein"
1.83015	3.11534	AT3G43820	pseudogene
1.83008	0	AT4G26070	"MEK1 (mitogen-activated protein kinase kinase 1); MAP kinase kinase/ kinase"
1.82961	0	AT5G38210	"serine/threonine protein kinase family protein"
1.82873	0	AT3G55130	"ATWBC19 (WHITE-BROWN COMPLEX HOMOLOG 19); ATPase, coupled to transmembrane movement of substances"
1.828	0	AT5G66790	"protein kinase family protein"
1.82771	0	AT3G59140	"ATMRP14 (Arabidopsis thaliana multidrug resistance-associated protein 14)"
1.82769	0	AT4G01920	"DC1 domain-containing protein"
1.82636	0	AT1G07560	"leucine-rich repeat protein kinase, putative"
1.82592	0	AT2G25110	"MIR domain-containing protein"
1.8256	3.68829	AT1G34050	"ankyrin repeat family protein"
1.82462	1.88572	AT1G24147	"unknown protein"
1.82434	-1.54782	AT1G07880	"ATMPK13 (ARABIDOPSIS THALIANA MAP KINASE 13); MAP kinase/ kinase"
1.82433	0	AT1G30160	"unknown protein"
1.82369	0	AT4G17900	"zinc-binding family protein"
1.82323	0	AT5G39020	"protein kinase family protein"
1.82316	0	AT5G57900	"SKIP1 (SKP1 INTERACTING PARTNER 1)"
1.82296	0	AT5G08240	"unknown protein"
1.82238	1.58843	AT2G01890	"PAP8 (PURPLE ACID PHOSPHATASE PRECURSOR); acid phosphatase/ protein serine/threonine phosphatase"
1.82084	0	AT5G61010	"ATEXO70E2 (EXOCYST SUBUNIT EXO70 FAMILY PROTEIN E2); protein binding"
1.81969	1.98198	AT3G28210	"PMZ; zinc ion binding"
1.81907	0	AT5G22460	"esterase/lipase/thioesterase family protein"
1.81806	0	AT5G56200	"zinc finger (C2H2 type) family protein"
1.81758	0	AT4G24380	"hydrolase, acting on ester bonds"
1.81547	0	AT2G23810	"TET8 (TETRASPANIN8)"
1.81425	0	AT1G59620	"CW9; ATP binding"
1.81385	3.43968	AT4G03450	"ankyrin repeat family protein"
1.81329	0	AT4G21580	"oxidoreductase, zinc-binding dehydrogenase family protein"
1.81302	0	AT4G19420	"pectinacetylesterase family protein"
1.81277	0	AT5G65300	"unknown protein"
1.81259	0	AT1G26450	"beta-1,3-glucanase-related"
1.81235	0	AT5G19440	"cinnamyl-alcohol dehydrogenase, putative (CAD)"
1.81174	0	AT4G13195	"CLE44 (CLAVATA3/ESR-RELATED 44)"
1.81093	0	AT2G43480	"peroxidase, putative"
1.81021	0	AT4G19980	"unknown protein"
1.81005	1.89253	AT5G60800	"heavy-metal-associated domain-containing protein"
1.80998	1.76442	AT3G62680	"PRP3 (PROLINE-RICH PROTEIN 3); structural constituent of cell wall"
1.80993	1.81509	AT3G55910	"unknown protein"
1.80971	0	AT4G39980	"DHS1 (3-DEOXY-D-ARABINO-HEPTULOSONATE 7-PHOSPHATE SYNTHASE 1); 3-deoxy-7-phosphoheptulonate synthase"
1.80928	0	AT5G03160	"DNAJ heat shock N-terminal domain-containing protein"
1.80868	0	AT3G59080	"DNA binding"
1.8073	0	AT5G19140	"auxin/aluminum-responsive protein, putative"
1.80714	1.66578	AT4G00070	"zinc finger protein-related"
1.80627	0	AT4G34131	"UGT73B3 (UDP-glucosyl transferase 73B3); UDP-glycosyltransferase/ abscisic acid glucosyltransferase/ transferase, transferring hexosyl groups"
1.80521	0	AT2G32680	"disease resistance family protein"
1.80469	0	AT1G56650	"PAP1 (PRODUCTION OF ANTHOCYANIN PIGMENT 1); DNA binding / transcription factor"
1.80288	0	AT3G15990	"SULTR3;4 (SULTR3;4); sulfate transporter"
1.80183	0	AT3G06860	"MFP2 (MULTIFUNCTIONAL PROTEIN); enoyl-CoA hydratase"
1.80166	0	AT3G61990	"O-methyltransferase family 3 protein"
1.80119	0	AT1G68620	"unknown protein"
1.80115	0	AT5G37600	"ATGSR1 (Arabidopsis thaliana glutamine synthase clone R1); glutamate-ammonia ligase"
1.80092	0	AT1G16670	"protein kinase family protein"
1.79953	0	AT1G14890	"invertase/pectin methylesterase inhibitor family protein"
1.79863	0	AT4G23690	"disease resistance-responsive family protein / dirigent family protein"
1.79796	0	AT1G32940	"subtilase family protein"
1.79768	0	AT3G44720	"prephenate dehydratase family protein"
1.79658	0	AT5G20400	"oxidoreductase, 2OG-Fe(II) oxygenase family protein"
1.7963	0	AT1G54200	"unknown protein"
1.79597	0	AT2G02850	"ARPN (PLANTACYANIN); copper ion binding"
1.79581	0	AT5G26030	ferrochelatase
1.79508	1.51821	AT4G29110	"unknown protein"
1.79488	0	AT1G78970	"LUP1 (LUPEOL SYNTHASE 1); lupeol synthase"
1.79475	0	AT1G69450	"unknown protein"
1.7943	0	AT5G03490	"UDP-glucoronosyl/UDP-glucosyl transferase family protein"
1.79423	1.9716	AT3G25882	"NIMIN-2 (NIM1-INTERACTING 2)"
1.79361	0	AT5G44820	"unknown protein"
1.79345	0	AT3G47800	"aldose 1-epimerase family protein"
1.79338	0	AT2G40940	"ERS1 (ETHYLENE RESPONSE SENSOR 1); receptor"
1.79288	1.63044	AT5G60100	"APRR3 (PSEUDO-RESPONSE REGULATOR 3); transcription regulator"
1.7915	0	AT5G57540	"xyloglucan:xyloglucosyl transferase, putative / xyloglucan endotransglycosylase, putative / endo-xyloglucan transferase, putative"
1.79062	0	AT3G26690	"ATNUDT13 (ARABIDOPSIS THALIANA NUDIX HYDROLASE HOMOLOG 13); hydrolase"
1.79062	0	AT4G09300	"unknown protein"
1.79051	0	AT4G11670	"unknown protein"
1.78903	0	AT4G31354	"unknown protein"
1.78892	0	AT5G25240	"unknown protein"
1.78876	0	AT5G22690	"disease resistance protein (TIR-NBS-LRR class), putative"
1.78862	0	AT1G48210	"serine/threonine protein kinase, putative"
1.78765	0	AT3G57740	"protein kinase family protein"
1.78682	0	AT5G06839	"bZIP family transcription factor"
1.78655	0	AT3G45290	"MLO3 (MILDEW RESISTANCE LOCUS O 3); calmodulin binding"
1.78578	0	AT3G26470	"unknown protein"
1.78503	0	AT3G05937	"unknown protein"
1.78405	0	AT2G38250	"DNA-binding protein-related"
1.78344	0	AT1G56145	"leucine-rich repeat family protein / protein kinase family protein"
1.78307	0	AT5G07830	"glycosyl hydrolase family 79 N-terminal domain-containing protein"
1.78228	-2.49886	AT5G04120	"phosphoglycerate/bisphosphoglycerate mutase family protein"
1.7817	0	AT2G39660	"BIK1 (BOTRYTIS-INDUCED KINASE1); kinase"
1.78113	0	AT3G17720	"pyridoxal-dependent decarboxylase family protein"
1.78041	0	AT4G03820	"unknown protein"
1.77935	1.83623	AT4G04750	"carbohydrate transporter/ sugar porter"
1.77881	0	AT3G46500	"oxidoreductase, 2OG-Fe(II) oxygenase family protein"
1.7786	0	AT5G27410	"aminotransferase class IV family protein"
1.77765	0	AT4G18890	"brassinosteroid signalling positive regulator-related"
1.77715	0	AT1G50420	"SCL3 (SCARECROW-LIKE 3); transcription factor"
1.77698	0	AT5G10510	"AIL6 (AINTEGUMENTA-LIKE 6); DNA binding / transcription factor"
1.77607	0	AT1G74360	"leucine-rich repeat transmembrane protein kinase, putative"
1.77572	0	AT3G13330	binding
1.77547	0	AT2G35940	"BLH1 (BLH1)"
1.77509	0	AT1G44130	"nucellin protein, putative"
1.77451	0	AT3G14990	"4-methyl-5(b-hydroxyethyl)-thiazole monophosphate biosynthesis protein, putative"
1.77429	0	AT1G78460	"SOUL heme-binding family protein"
1.77364	0	AT2G06050	"OPR3 (OPDA-REDUCTASE 3)"
1.77342	0	AT3G28990	"unknown protein"
1.7731	1.52761	AT1G24320	"alpha-glucosidase, putative"
1.77243	0	AT1G10340	"ankyrin repeat family protein"
1.77236	0	AT5G27600	"LACS7 (LONG-CHAIN ACYL-COA SYNTHETASE 7)"
1.77182	0	AT3G03870	"unknown protein"
1.77158	0	AT3G30390	"amino acid transporter family protein"
1.77156	1.69017	AT1G56120	"leucine-rich repeat family protein / protein kinase family protein"
1.77106	-1.68665	AT3G29590	"AT5MAT; O-malonyltransferase/ transferase"
1.77057	0	AT4G36110	"auxin-responsive protein, putative"
1.77002	1.65408	AT1G07900	"LOB domain protein 1 / lateral organ boundaries domain protein 1 (LBD1)"
1.76962	0	AT1G22360	"UDP-glucoronosyl/UDP-glucosyl transferase family protein"
1.76924	0	AT3G21080	"ABC transporter-related"
1.76886	0	AT2G07640	"D2,D4-dienoyl-CoA reductase-related"
1.76719	-2.50752	AT2G39510	"nodulin MtN21 family protein"
1.76707	0	AT2G37110	"unknown protein"
1.76693	0	AT5G47580	"unknown protein"
1.76575	0	AT2G21130	"peptidyl-prolyl cis-trans isomerase / cyclophilin (CYP2) / rotamase"
1.76559	0	AT2G17820	"ATHK1 (HISTIDINE KINASE 1)"
1.76499	0	AT3G26440	"unknown protein"
1.76488	0	AT1G33720	"CYP76C6 (cytochrome P450, family 76, subfamily C, polypeptide 6); oxygen binding"
1.76453	0	AT4G20860	"FAD-binding domain-containing protein"
1.76407	0	AT2G35270	"DNA-binding protein-related"
1.76361	0	AT3G11820	"SYP121 (syntaxin 121); t-SNARE"
1.76231	0	AT5G46520	"ATP binding / nucleoside-triphosphatase/ nucleotide binding / protein binding / transmembrane receptor"
1.76224	1.53312	AT5G01490	"CAX4 (cation exchanger 4); cation:cation antiporter"
1.7617	0	AT4G39700	"heavy-metal-associated domain-containing protein / copper chaperone (CCH)-related"
1.76165	0	AT5G02200	"phytochrome A specific signal transduction component-related"
1.76164	2.01455	AT1G17147	"unknown protein"
1.76147	0	AT4G32870	"unknown protein"
1.76138	-1.77082	AT2G19990	"PR-1-LIKE (PATHOGENESIS-RELATED PROTEIN-1-LIKE)"
1.76137	0	AT2G28400	"unknown protein"
1.76097	0	AT2G30250	"WRKY25 (WRKY DNA-binding protein 25); transcription factor"
1.75938	0	AT1G58410	"disease resistance protein (CC-NBS-LRR class), putative"
1.75883	0	AT2G26440	"pectinesterase family protein"
1.75864	1.98549	AT1G01470	"LEA14 (LATE EMBRYOGENESIS ABUNDANT 14)"
1.75812	0	AT1G05000	"tyrosine specific protein phosphatase family protein"
1.75799	0	AT2G17280	"phosphoglycerate/bisphosphoglycerate mutase family protein"
1.75778	0	AT4G37320	"CYP81D5 (cytochrome P450, family 81, subfamily D, polypeptide 5); oxygen binding"
1.75714	0	AT4G38550	"unknown protein"
1.75707	0	AT2G42540	"COR15A (COLD-REGULATED 15A)"
1.75699	1.53004	AT5G67400	"peroxidase 73 (PER73) (P73) (PRXR11)"
1.75509	0	AT3G60650	"unknown protein"
1.75467	0	AT4G36150	"disease resistance protein (TIR-NBS-LRR class), putative"
1.75411	0	AT4G16745	"exostosin family protein"
1.75392	0	AT3G42860	"zinc knuckle (CCHC-type) family protein"
1.75306	1.72416	AT1G61260	"unknown protein"
1.75269	0	AT1G66380	"MYB114 (myb domain protein 114); DNA binding / transcription factor"
1.75249	0	AT2G28900	"OEP16 (OUTER ENVELOPE PROTEIN 16); protein translocase"
1.75199	0	AT1G22180	"SEC14 cytosolic factor family protein / phosphoglyceride transfer family protein"
1.75193	0	AT1G23060	"unknown protein"
1.75188	1.71295	AT3G26740	"CCL (CCR-LIKE)"
1.7514	-1.75048	AT4G08040	"ACS11 (1-Amino-cyclopropane-1-carboxylate synthase 11); 1-aminocyclopropane-1-carboxylate synthase"
1.75088	0	AT5G26570	"PWD (PHOSPHOGLUCAN WATER DIKINASE); catalytic"
1.75052	0	AT2G26750	"epoxide hydrolase, putative"
1.74991	0	AT1G01670	"U-box domain-containing protein"
1.74965	0	AT1G20840	"TMT1 (TONOPLAST MONOSACCHARIDE TRANSPORTER1); carbohydrate transporter/ nucleoside transporter/ sugar porter"
1.74881	0	AT1G30620	"MUR4 (MURUS 4)"
1.74822	0	AT4G16210	"enoyl-CoA hydratase/isomerase family protein"
1.74685	0	AT1G68520	"zinc finger (B-box type) family protein"
1.74678	0	AT2G40840	"DPE2 (DISPROPORTIONATING ENZYME 2); 4-alpha-glucanotransferase/ heteroglycan binding"
1.74651	0	AT1G30080	"glycosyl hydrolase family 17 protein"
1.74646	0	AT3G04220	"disease resistance protein (TIR-NBS-LRR class), putative"
1.74588	0	AT1G08930	"ERD6 (EARLY RESPONSE TO DEHYDRATION 6); carbohydrate transporter/ sugar porter"
1.7458	0	AT4G01380	"plastocyanin-like domain-containing protein"
1.74542	0	AT3G52430	"PAD4 (PHYTOALEXIN DEFICIENT 4); triacylglycerol lipase"
1.74503	0	AT5G48180	"kelch repeat-containing protein"
1.74494	0	AT4G01540	"ANAC068/NTM1 (NAC WITH TRANSMEMBRANE MOTIF1)"
1.74494	0	AT5G28540	"luminal binding protein 1 (BiP-1) (BP1)"
1.74478	0	AT5G48070	"ATXTH20 (XYLOGLUCAN ENDOTRANSGLUCOSYLASE/HYDROLASE 20); hydrolase, acting on glycosyl bonds"
1.7429	0	AT1G71010	"phosphatidylinositol-4-phosphate 5-kinase family protein"
1.74236	0	AT2G42790	"CSY3 (CITRATE SYNTHASE 3); citrate (SI)-synthase"
1.74132	0	AT3G54640	"TSA1 (TRYPTOPHAN SYNTHASE ALPHA CHAIN); tryptophan synthase"
1.74116	0	AT2G41180	"sigA-binding protein-related"
1.7406	0	AT1G07260	"UDP-glucoronosyl/UDP-glucosyl transferase family protein"
1.73887	0	AT4G15620	"integral membrane family protein"
1.73802	0	AT5G02020	"unknown protein"
1.73778	0	AT1G21450	"SCL1 (SCARECROW-LIKE 1); transcription factor"
1.73691	0	AT3G56620	"integral membrane family protein / nodulin MtN21-related"
1.73666	1.58103	AT3G47340	"ASN1 (DARK INDUCIBLE 6)"
1.73611	0	AT3G28940	"avirulence-responsive protein, putative / avirulence induced gene (AIG) protein, putative"
1.73609	1.75961	AT4G02940	"oxidoreductase, 2OG-Fe(II) oxygenase family protein"
1.73532	0	AT2G26310	"unknown protein"
1.73519	0	AT1G67150	"unknown protein"
1.73489	0	AT3G03990	"esterase/lipase/thioesterase family protein"
1.73417	0	AT2G44490	"PEN2 (PENETRATION 2); hydrolase, hydrolyzing O-glycosyl compounds"
1.73315	0	AT4G18120	"AML3 (ARABIDOPSIS MEI2-LIKE); RNA binding"
1.73303	0	AT5G56630	"phosphofructokinase family protein"
1.73294	0	AT2G43060	"transcription factor"
1.73286	0	AT5G13820	"TBP1 (TELOMERIC DNA BINDING PROTEIN 1); DNA binding"
1.73278	0	AT3G50900	"unknown protein"
1.73257	0	AT1G01720	"ATAF1 (Arabidopsis NAC domain containing protein 2); transcription factor"
1.73148	0	AT1G61810	"BGLU45; hydrolase, hydrolyzing O-glycosyl compounds"
1.73031	0	AT5G18360	"disease resistance protein (TIR-NBS-LRR class), putative"
1.72873	0	AT5G44070	"CAD1 (CADMIUM SENSITIVE 1)"
1.72789	0	AT4G38410	"dehydrin, putative"
1.72738	0	AT5G25820	"exostosin family protein"
1.727	1.6138	AT5G61380	"TOC1 (TIMING OF CAB1 1); transcription regulator"
1.72681	0	AT4G09570	"CPK4 (calcium-dependent protein kinase 4); calcium- and calmodulin-dependent protein kinase/ kinase"
1.72659	0	AT5G49770	"leucine-rich repeat transmembrane protein kinase, putative"
1.72455	1.54914	AT1G61820	"BGLU46; hydrolase, hydrolyzing O-glycosyl compounds"
1.72439	0	AT3G49530	"ANAC062 (Arabidopsis NAC domain containing protein 62); transcription factor"
1.72377	0	AT1G80240	"unknown protein"
1.72272	0	AT5G62530	"ALDH12A1 (Aldehyde dehydrogenase 12A1); 1-pyrroline-5-carboxylate dehydrogenase/ 3-chloroallyl aldehyde dehydrogenase"
1.72259	0	AT5G24240	"phosphatidylinositol 3- and 4-kinase family protein / ubiquitin family protein"
1.72054	0	AT2G36950	"heavy-metal-associated domain-containing protein"
1.72036	0	AT5G04930	"ALA1 (AMINOPHOSPHOLIPID ATPASE1); ATPase, coupled to transmembrane movement of ions, phosphorylative mechanism"
1.72015	0	AT1G21390	"EMB2170 (EMBRYO DEFECTIVE 2170)"
1.71926	0	AT1G03740	kinase
1.71861	0	AT1G70530	"protein kinase family protein"
1.71812	0	AT1G08290	"zinc finger (C2H2 type) protein (WIP3)"
1.718	0	AT5G38350	"disease resistance protein (NBS-LRR class), putative"
1.71774	0	AT1G13990	"unknown protein"
1.71769	0	AT4G21120	"AAT1 (CATIONIC AMINO ACID TRANSPORTER 1); cationic amino acid transporter"
1.71763	0	AT3G49130	"RNA binding"
1.71728	1.50473	AT1G65790	"ARK1 (A. THALIANA RECEPTOR KINASE I); kinase"
1.71669	0	AT1G35350	"unknown protein"
1.71607	0	AT4G22080	"pectate lyase family protein"
1.71605	1.60642	AT4G00910	"unknown protein"
1.71603	0	AT1G79360	transporter-related
1.71578	0	AT4G22820	"zinc finger (AN1-like) family protein"
1.715	0	AT1G53130	"stigma-specific Stig1 family protein"
1.71481	0	AT1G28580	"GDSL-motif lipase, putative"
1.71477	0	AT1G18210	"calcium-binding protein, putative"
1.71469	1.88346	AT3G54590	"ATHRGP1 (ATHRGP1); structural constituent of cell wall"
1.71449	0	AT4G08470	"MAPKKK10 (Mitogen-activated protein kinase kinase kinase 10); kinase"
1.71433	2.19762	AT1G58340	"ZF14; transporter"
1.71397	0	AT1G24575	"unknown protein"
1.71211	0	AT5G56270	"WRKY2 (WRKY DNA-binding protein 2); transcription factor"
1.71164	0	AT3G12510	"unknown protein"
1.71095	1.60369	AT2G24980	"proline-rich extensin-like family protein"
1.71087	1.55715	AT4G15490	"UGT84A3; UDP-glycosyltransferase/ sinapate 1-glucosyltransferase/ transferase, transferring glycosyl groups"
1.71029	0	AT1G17665	"unknown protein"
1.71005	0	AT5G54720	"ankyrin repeat family protein"
1.70994	0	AT4G01550	"ANAC069 (Arabidopsis NAC domain containing protein 69)"
1.70907	0	AT3G55270	"MKP1 (MKP1); MAP kinase phosphatase"
1.70891	0	AT1G10140	"unknown protein"
1.70849	0	AT4G15093	"catalytic LigB subunit of aromatic ring-opening dioxygenase family"
1.70824	0	AT1G78290	"serine/threonine protein kinase, putative"
1.70769	0	AT5G65170	"VQ motif-containing protein"
1.70728	0	AT4G23700	"ATCHX17 (CATION/H+ EXCHANGER 17); monovalent cation:proton antiporter"
1.70609	0	AT3G44970	"cytochrome P450 family protein"
1.70581	0	AT3G14630	"CYP72A9 (cytochrome P450, family 72, subfamily A, polypeptide 9); oxygen binding"
1.70581	0	AT5G63990	"3p(2p),5p-bisphosphate nucleotidase, putative / inositol polyphosphate 1-phosphatase, putative"
1.70485	0	AT5G59530	"2-oxoglutarate-dependent dioxygenase, putative"
1.70341	0	AT5G01950	"ATP binding / kinase/ protein serine/threonine kinase"
1.70301	0	AT5G16980	"NADP-dependent oxidoreductase, putative"
1.70209	0	AT2G27535	"ribosomal protein L10A family protein"
1.70154	0	AT1G49390	"oxidoreductase, 2OG-Fe(II) oxygenase family protein"
1.7015	0	AT1G24090	"RNase H domain-containing protein"
1.70114	1.71279	AT5G40510	"unknown protein"
1.70099	0	AT5G28830	"calcium-binding EF hand family protein"
1.7007	0	AT3G13380	"BRL3 (BRI1-LIKE 3); protein binding / protein kinase"
1.7004	0	AT3G23560	"ALF5 (ABERRANT LATERAL ROOT FORMATION 5); antiporter/ transporter"
1.70015	1.98067	AT3G43670	"copper amine oxidase, putative"
1.69938	0	AT1G49360	"F-box family protein"
1.69922	0	AT1G58190	"leucine-rich repeat family protein"
1.69889	2.0127	AT2G24720	"ATGLR2.2 (Arabidopsis thaliana glutamate receptor 2.2)"
1.69777	0	AT1G72910	"disease resistance protein (TIR-NBS class), putative"
1.69738	0	AT2G04160	"AIR3 (Auxin-Induced in Root cultures 3); subtilase"
1.69667	0	AT3G16565	"ATP binding / alanine-tRNA ligase"
1.69637	0	AT1G17180	"ATGSTU25 (Arabidopsis thaliana Glutathione S-transferase (class tau) 25); glutathione transferase"
1.69546	0	AT3G14130	"(S)-2-hydroxy-acid oxidase, peroxisomal, putative / glycolate oxidase, putative / short chain alpha-hydroxy acid oxidase, putative"
1.69379	0	AT1G36950	"zinc finger protein-related"
1.69172	0	AT1G74710	"ICS1 (ISOCHORISMATE SYNTHASEI); isochorismate synthase"
1.69162	0	AT1G48220	"serine/threonine protein kinase, putative"
1.69114	1.53612	AT2G26710	"BAS1 (PHYB ACTIVATION TAGGED SUPPRESSOR 1); oxygen binding"
1.69081	0	AT2G34960	"CAT5 (CATIONIC AMINO ACID TRANSPORTER 5); cationic amino acid transporter"
1.6902	0	AT3G16030	"CES101 (CALLUS EXPRESSION OF RBCS 101); carbohydrate binding / kinase"
1.68981	0	AT1G69270	"RPK1 (RECEPTOR-LIKE PROTEIN KINASE 1); kinase"
1.68977	0	AT2G05940	"protein kinase, putative"
1.68971	0	AT4G11655	"transmembrane protein, putative"
1.68934	0	AT5G11650	"hydrolase, alpha/beta fold family protein"
1.6887	0	AT5G62520	"SRO5 (SIMILAR TO RCD ONE 5); NAD+ ADP-ribosyltransferase"
1.68856	0	AT1G27770	"ACA1 (autoinhibited Ca2+ -ATPase 1); calcium-transporting ATPase/ calmodulin binding"
1.68846	0	AT1G64700	"unknown protein"
1.68829	0	AT4G28085	"unknown protein"
1.68795	1.56387	AT4G06536	"unknown protein"
1.68784	0	AT5G54660	"heat shock protein-related"
1.68769	0	AT4G37870	"phosphoenolpyruvate carboxykinase (ATP), putative / PEP carboxykinase, putative / PEPCK, putative"
1.68727	0	AT5G57710	"heat shock protein-related"
1.68706	0	AT1G69840	"band 7 family protein"
1.68656	0	AT5G39450	"F-box family protein"
1.68633	0	AT4G14370	"disease resistance protein (TIR-NBS-LRR class), putative"
1.68609	2.70403	AT2G40300	"ATFER4 (FERRITIN 4); ferric iron binding"
1.68569	0	AT5G56795	"MT1B (metallothionein 1B)"
1.68527	0	AT2G24160	pseudogene
1.68422	1.63194	AT1G34260	"phosphatidylinositol-4-phosphate 5-kinase family protein"
1.6842	0	AT3G14362	"DVL19/RTFL10 (ROTUNDIFOLIA LIKE 10)"
1.68397	0	AT4G30490	"AFG1-like ATPase family protein"
1.68371	0	AT2G30942	"unknown protein"
1.68326	0	AT2G06530	"SNF7 family protein"
1.68308	0	AT1G45145	"ATTRX5 (thioredoxin H-type 5); thiol-disulfide exchange intermediate"
1.68297	0	AT5G57340	"unknown protein"
1.68247	0	AT1G71110	"unknown protein"
1.68223	0	AT2G45510	"CYP704A2 (cytochrome P450, family 704, subfamily A, polypeptide 2); oxygen binding"
1.6822	1.5431	AT1G01340	"ATCNGC10 (CYCLIC NUCLEOTIDE GATED CHANNEL 10); calmodulin binding / cyclic nucleotide binding / ion channel"
1.68205	0	AT2G21550	"bifunctional dihydrofolate reductase-thymidylate synthase, putative / DHFR-TS, putative"
1.68116	0	AT2G23320	"WRKY15 (WRKY DNA-binding protein 15); transcription factor"
1.68081	1.95665	AT2G45290	"transketolase, putative"
1.67946	0	AT3G60160	"ATMRP9 (Arabidopsis thaliana multidrug resistance-associated protein 9)"
1.67916	1.76447	AT1G73810	"DNA binding"
1.6788	0	AT4G13180	"short-chain dehydrogenase/reductase (SDR) family protein"
1.67862	0	AT2G14080	"disease resistance protein (TIR-NBS-LRR class), putative"
1.67833	1.53596	AT4G34150	"C2 domain-containing protein"
1.6778	0	AT5G20820	"auxin-responsive protein-related"
1.67697	0	AT2G41700	"ATPase, coupled to transmembrane movement of substances / amino acid permease"
1.67685	0	AT4G39090	"RD19 (RESPONSIVE TO DEHYDRATION 19); cysteine-type peptidase"
1.67672	0	AT4G24190	"SHD (SHEPHERD); ATP binding"
1.6741	0	AT2G44080	"ARL (ARGOS-LIKE)"
1.67341	0	AT5G46500	"unknown protein"
1.67323	0	AT2G21840	"protein binding / zinc ion binding"
1.67302	0	AT5G41100	"DNA binding"
1.67265	0	AT5G52320	"CYP96A4 (cytochrome P450, family 96, subfamily A, polypeptide 4); oxygen binding"
1.67259	0	AT1G65820	"microsomal glutathione s-transferase, putative"
1.67168	0	AT1G72870	"disease resistance protein (TIR-NBS class), putative"
1.6711	0	AT2G38380	"peroxidase 22 (PER22) (P22) (PRXEA) / basic peroxidase E"
1.67109	-2.59255	AT5G37940	"NADP-dependent oxidoreductase, putative"
1.67078	0	AT5G16960	"NADP-dependent oxidoreductase, putative"
1.67015	0	AT5G61600	"ethylene-responsive element-binding family protein"
1.67001	1.68049	AT3G15510	"ATNAC2 (Arabidopsis thaliana NAC domain containing protein 2); transcription factor"
1.66959	0	AT5G35370	"carbohydrate binding / kinase"
1.66919	0	AT5G46780	"VQ motif-containing protein"
1.66909	0	AT5G64430	"octicosapeptide/Phox/Bem1p (PB1) domain-containing protein"
1.66895	0	AT3G56410	"unknown protein"
1.66894	2.11171	AT4G08410	"proline-rich extensin-like family protein"
1.66725	0	AT5G14340	"AtMYB40 (myb domain protein 40); DNA binding / transcription factor"
1.66686	0	AT1G21326	"VQ motif-containing protein"
1.66591	0	AT2G15040	pseudogene
1.66589	0	AT4G28703	"unknown protein"
1.66573	0	AT3G01990	"ACR6 (ACT Domain Repeat 6)"
1.66566	0	AT4G31351	"unknown protein"
1.66564	0	AT1G33970	"GTP binding"
1.66526	0	AT5G64260	"phosphate-responsive protein, putative"
1.66494	1.55232	AT5G06640	"proline-rich extensin-like family protein"
1.66409	1.74133	AT1G73700	"MATE efflux family protein"
1.66394	0	AT5G53320	"leucine-rich repeat transmembrane protein kinase, putative"
1.66298	0	AT3G14590	"unknown protein"
1.66273	0	AT2G14840	pseudogene
1.66273	1.85366	AT5G39520	"unknown protein"
1.66271	0	AT4G18220	"purine permease family protein"
1.66247	0	AT5G24090	"acidic endochitinase (CHIB1)"
1.66246	0	AT1G23560	"unknown protein"
1.66237	0	AT4G19200	"proline-rich family protein"
1.6623	0	AT5G20810	"auxin-responsive protein, putative / small auxin up RNA (SAUR_B)"
1.66161	0	AT5G50160	"ATFRO8/FRO8 (FERRIC REDUCTION OXIDASE 8); ferric-chelate reductase/ oxidoreductase"
1.66091	-1.79645	AT4G01430	"nodulin MtN21 family protein"
1.66088	0	AT1G25390	"protein kinase family protein"
1.66086	0	AT5G12010	"unknown protein"
1.65992	1.50208	AT3G60540	"sec61beta family protein"
1.65943	0	AT1G67560	"lipoxygenase family protein"
1.65861	0	AT4G25860	"oxysterol-binding family protein"
1.65794	1.50943	AT5G66070	"protein binding / zinc ion binding"
1.65784	2.18435	AT5G03545	"unknown protein"
1.65713	0	AT3G28070	"nodulin MtN21 family protein"
1.65653	0	AT4G16660	"heat shock protein 70, putative / HSP70, putative"
1.65634	1.67499	AT1G03850	"glutaredoxin family protein"
1.65609	1.54595	AT1G23870	"ATTPS9 (Arabidopsis thaliana trehalose-phosphatase/synthase 9); transferase, transferring glycosyl groups / trehalose-phosphatase","NHL repeat-containing protein"
1.65608	0	AT2G10920	"unknown protein"
1.65517	0	AT3G50480	"HR4 (HOMOLOG OF RPW8 4)"
1.6551	-1.75991	AT1G52700	"phospholipase/carboxylesterase family protein"
1.65472	0	AT5G25110	"CIPK25 (CBL-INTERACTING PROTEIN KINASE 25); kinase"
1.65442	0	AT3G55890	"yippee family protein"
1.65439	0	AT4G04955	"ATALN (ARABIDOPSIS ALLANTOINASE); allantoinase/ hydrolase"
1.65424	0	AT1G70290	"ATTPS8 (Arabidopsis thaliana trehalose phosphatase/synthase 8); transferase, transferring glycosyl groups"
1.65354	0	AT4G27900	"unknown protein"
1.65336	0	AT5G62390	"ATBAG7 (ARABIDOPSIS THALIANA BCL-2-ASSOCIATED ATHANOGENE 7); calmodulin binding"
1.65221	0	AT1G69480	"EXS family protein / ERD1/XPR1/SYG1 family protein"
1.65165	0	AT1G09780	"2,3-biphosphoglycerate-independent phosphoglycerate mutase, putative / phosphoglyceromutase, putative"
1.65144	0	AT2G47130	"short-chain dehydrogenase/reductase (SDR) family protein"
1.65052	0	AT5G63030	"glutaredoxin, putative"
1.65017	0	AT2G24240	"potassium channel tetramerisation domain-containing protein"
1.64995	0	AT4G11850	"PLDGAMMA1 (maternal effect embryo arrest 54); phospholipase D"
1.64991	0	AT1G29690	"CAD1 (CONSTITUTIVELY ACTIVATED CELL DEATH 1); oxidoreductase"
1.64969	0	AT5G47070	"protein kinase, putative"
1.64953	0	AT3G26090	"RGS1 (REGULATOR OF G-PROTEIN SIGNALING 1); signal transducer"
1.64844	1.75104	AT2G38790	"unknown protein"
1.64749	0	AT4G33490	"pepsin A"
1.64732	0	AT1G03340	"unknown protein"
1.6472	0	AT4G08370	"proline-rich extensin-like family protein"
1.64714	0	AT5G07000	"sulfotransferase family protein"
1.64708	2.12015	AT3G09925	"pollen Ole e 1 allergen and extensin family protein"
1.64686	0	AT5G65500	"protein kinase family protein"
1.64667	0	AT2G32020	"GCN5-related N-acetyltransferase (GNAT) family protein"
1.64613	0	AT5G14000	"ANAC084 (Arabidopsis NAC domain containing protein 84); transcription factor"
1.64595	1.61453	AT1G23040	"hydroxyproline-rich glycoprotein family protein"
1.64523	2.07977	AT1G56300	"DNAJ heat shock N-terminal domain-containing protein"
1.64475	0	AT4G28350	"lectin protein kinase family protein"
1.64422	0	AT2G37740	"zinc finger (C2H2 type) family protein"
1.64406	0	AT1G06620	"2-oxoglutarate-dependent dioxygenase, putative"
1.64249	0	AT1G35190	"oxidoreductase, 2OG-Fe(II) oxygenase family protein"
1.64231	0	AT5G25910	"disease resistance family protein"
1.64217	0	AT5G54000	"oxidoreductase, 2OG-Fe(II) oxygenase family protein"
1.6415	0	AT5G07820	"unknown protein"
1.64146	0	AT3G19150	"ICK4 (KIP-RELATED PROTEIN 6)"
1.64106	0	AT5G40100	"disease resistance protein (TIR-NBS-LRR class), putative"
1.64078	0	AT5G04960	"pectinesterase family protein"
1.64069	0	AT2G41090	"calmodulin-like calcium-binding protein, 22 kDa (CaBP-22)"
1.64035	0	AT3G26280	"CYP71B4 (cytochrome P450, family 71, subfamily B, polypeptide 4); oxygen binding"
1.64031	0	AT1G78780	"pathogenesis-related family protein"
1.63979	0	AT3G62960	"glutaredoxin family protein"
1.63942	0	AT5G25640	"unknown protein"
1.63878	0	AT2G12190	"cytochrome P450, putative"
1.63845	0	AT4G01910	"DC1 domain-containing protein"
1.63844	1.63221	AT3G09020	"alpha 1,4-glycosyltransferase family protein / glycosyltransferase sugar-binding DXD motif-containing protein"
1.63835	0	AT2G35350	"PLL1 (POLTERGEIST LIKE 1); protein phosphatase type 2C"
1.6383	0	AT3G14610	"CYP72A7 (cytochrome P450, family 72, subfamily A, polypeptide 7); oxygen binding"
1.63788	0	AT1G48605	"ATHAL3B (Arabidopsis thaliana Hal3-like protein B); electron carrier"
1.6372	-1.67949	AT4G34710	"ADC2 (ARGININE DECARBOXYLASE 2)"
1.6369	0	AT4G30210	"ATR2 (ARABIDOPSIS P450 REDUCTASE 2)"
1.63644	1.6504	AT5G41761	"unknown protein"
1.63634	0	AT3G60647	"unknown protein"
1.63607	0	AT2G19810	"zinc finger (CCCH-type) family protein"
1.636	0	AT5G08350	"GRAM domain-containing protein / ABA-responsive protein-related"
1.63472	1.50446	AT3G26600	"armadillo/beta-catenin repeat family protein"
1.63458	0	AT4G27280	"calcium-binding EF hand family protein"
1.6343	0	AT5G61590	"AP2 domain-containing transcription factor family protein"
1.63425	0	AT4G38470	"protein kinase family protein"
1.63324	0	AT3G14230	"RAP2.2; DNA binding / transcription factor"
1.63314	0	AT2G48010	"RKF3 (RECEPTOR-LIKE KINASE IN IN FLOWERS 3); kinase"
1.63299	-1.81339	AT5G61290	"flavin-containing monooxygenase family protein / FMO family protein"
1.63176	1.60548	AT5G24870	"zinc finger (C3HC4-type RING finger) family protein"
1.63157	-1.83704	AT5G43380	"TOPP6 (Type one serine/threonine protein phosphatase 6); protein phosphatase type 1"
1.63123	0	AT2G47190	"MYB2 (myb domain protein 2); DNA binding / transcription factor"
1.63109	0	AT1G78080	"RAP2.4 (related to AP2 4); DNA binding / transcription factor"
1.63041	0	AT5G51920	"unknown protein"
1.62993	0	AT2G21850	"protein binding / zinc ion binding"
1.62976	0	AT3G20250	"APUM5 (ARABIDOPSIS PUMILIO 5); RNA binding"
1.62918	0	AT3G11410	"AHG3/ATPP2CA (ARABIDOPSIS THALIANA PROTEIN PHOSPHATASE 2CA); protein binding / protein phosphatase type 2C"
1.62904	0	AT3G47540	"chitinase, putative"
1.62868	0	AT3G53160	"UGT73C7 (UDP-glucosyl transferase 73C7); UDP-glycosyltransferase/ transferase, transferring glycosyl groups"
1.62734	2.0269	AT1G48260	"CIPK17 (CIPK17); kinase"
1.62725	0	AT5G57887	"unknown protein"
1.62675	1.51636	AT1G27030	"unknown protein"
1.62669	0	AT4G34390	"XLG2 (extra-large GTP-binding protein 2); signal transducer"
1.62663	0	AT5G37840	"unknown protein"
1.62643	0	AT4G34380	"transducin family protein / WD-40 repeat family protein"
1.62594	0	AT3G21690	"MATE efflux family protein"
1.62588	0	AT3G20395	"protein binding / zinc ion binding"
1.62588	0	AT5G24030	"C4-dicarboxylate transporter/malic acid transport family protein"
1.62561	0	AT1G56080	"unknown protein"
1.6247	0	AT3G19010	"oxidoreductase, 2OG-Fe(II) oxygenase family protein"
1.62373	0	AT2G23450	"protein kinase family protein"
1.62372	0	AT1G62262	"unknown protein"
1.62371	0	AT1G28680	"transferase family protein"
1.62352	0	AT5G03780	"TRFL10 (TRF-LIKE 10); DNA binding"
1.62296	0	AT1G22440	"alcohol dehydrogenase, putative"
1.62282	1.77543	AT1G31580	ECS1
1.6225	0	AT1G34420	"leucine-rich repeat family protein / protein kinase family protein"
1.62241	0	AT3G50910	"unknown protein"
1.62236	0	AT1G61370	"S-locus lectin protein kinase family protein"
1.6221	0	AT5G24530	"oxidoreductase, 2OG-Fe(II) oxygenase family protein"
1.62197	1.63526	AT1G10170	"NF-X1 type zinc finger family protein"
1.62111	0	AT5G43620	"S-locus protein-related"
1.62024	0	AT1G19310	"zinc finger (C3HC4-type RING finger) family protein"
1.62008	0	AT1G48640	"lysine and histidine specific transporter, putative"
1.61916	0	AT3G55720	"unknown protein"
1.61887	0	AT1G57590	"carboxylic ester hydrolase"
1.61878	0	AT5G03380	"heavy-metal-associated domain-containing protein"
1.61848	0	AT4G30960	"CIPK6 (CBL-INTERACTING PROTEIN KINASE 6); kinase"
1.6184	0	AT3G22370	"AOX1A (alternative oxidase 1A); alternative oxidase"
1.61826	0	AT4G23410	"TET5 (TETRASPANIN5)"
1.6181	0	AT2G26740	"ATSEH (Arabidopsis thaliana soluble epoxide hydrolase); epoxide hydrolase"
1.61788	1.61405	AT1G30870	"cationic peroxidase, putative"
1.61763	0	AT5G65750	"2-oxoglutarate dehydrogenase E1 component, putative / oxoglutarate decarboxylase, putative / alpha-ketoglutaric dehydrogenase, putative"
1.61717	0	AT2G27200	"GTP-binding family protein"
1.61653	0	AT1G51850	"leucine-rich repeat protein kinase, putative"
1.6161	0	AT5G46260	"disease resistance protein (TIR-NBS-LRR class), putative"
1.61559	0	AT2G39210	"nodulin family protein"
1.61535	0	AT2G33490	"hydroxyproline-rich glycoprotein family protein"
1.6153	0	AT4G16240	"unknown protein"
1.61523	0	AT5G37750	"heat shock protein binding / unfolded protein binding"
1.61503	0	AT5G13880	"unknown protein"
1.61482	0	AT4G29210	"GGT3 (GAMMA-GLUTAMYL TRANSPEPTIDASE 3); gamma-glutamyltransferase"
1.61428	0	AT5G59390	"XH/XS domain-containing protein"
1.6141	0	AT1G28600	"carboxylic ester hydrolase"
1.61404	0	AT5G38850	"disease resistance protein (TIR-NBS-LRR class), putative"
1.61348	1.58966	AT5G05500	"pollen Ole e 1 allergen and extensin family protein"
1.61342	0	AT4G05320	"UBQ10 (POLYUBIQUITIN 10)"
1.61321	1.58902	AT5G54730	"AtATG18f (Arabidopsis thaliana homolog of yeast autophagy 18 (ATG18) f)"
1.61311	0	AT5G54650	"Fh5 (FORMIN HOMOLOGY5); actin binding"
1.6127	0	AT5G66480	"unknown protein"
1.61253	0	AT5G40910	"disease resistance protein (TIR-NBS-LRR class), putative"
1.6125	0	AT2G20960	pEARLI4
1.61245	0	AT5G42870	"lipin family protein"
1.61183	0	AT4G38210	"ATEXPA20 (ARABIDOPSIS THALIANA EXPANSIN A20)"
1.61178	1.79065	AT5G57010	"calmodulin-binding family protein"
1.61157	0	AT1G66280	"glycosyl hydrolase family 1 protein"
1.61105	0	AT3G52490	"heat shock protein-related"
1.61043	0	AT4G39670	"unknown protein"
1.61004	0	AT1G03290	"unknown protein"
1.60977	2.02774	AT5G06490	"zinc finger (C3HC4-type RING finger) family protein"
1.60967	0	AT2G28270	"DC1 domain-containing protein"
1.60943	0	AT1G25400	"unknown protein"
1.60839	0	AT1G63010	"SPX (SYG1/Pho81/XPR1) domain-containing protein"
1.60834	1.80196	AT2G36770	"UDP-glucoronosyl/UDP-glucosyl transferase family protein"
1.60796	0	AT1G42490	pseudogene
1.60688	0	AT1G18970	"GLP4 (GERMIN-LIKE PROTEIN 4); manganese ion binding / metal ion binding / nutrient reservoir"
1.60663	0	AT3G56200	"amino acid transporter family protein"
1.60631	0	AT1G29270	"unknown protein"
1.60555	0	AT1G22070	"TGA3 (TGA1a-related gene 3); DNA binding / calmodulin binding / transcription factor"
1.60499	0	AT1G22510	"zinc finger (C3HC4-type RING finger) family protein"
1.60474	0	AT1G11310	"MLO2 (MILDEW RESISTANCE LOCUS O 2); calmodulin binding"
1.60463	0	AT1G33760	"AP2 domain-containing transcription factor, putative"
1.60452	1.76445	AT3G26150	"CYP71B16 (cytochrome P450, family 71, subfamily B, polypeptide 16); oxygen binding"
1.60419	2.25176	AT1G01660	"U-box domain-containing protein"
1.60353	1.7145	AT5G45410	"unknown protein"
1.60294	0	AT3G10410	"SCPL49 (serine carboxypeptidase-like 49); serine carboxypeptidase"
1.6027	0	AT1G45180	"zinc finger (C3HC4-type RING finger) family protein"
1.60262	1.70443	AT1G09500	"cinnamyl-alcohol dehydrogenase"
1.60252	0	AT1G12140	"flavin-containing monooxygenase family protein / FMO family protein"
1.60245	-1.88777	AT1G13420	"sulfotransferase family protein"
1.6024	0	AT4G14560	"IAA1 (INDOLE-3-ACETIC ACID INDUCIBLE); transcription factor"
1.60221	1.74616	AT4G04760	"sugar transporter family protein"
1.60181	0	AT2G28940	"protein kinase family protein"
1.60143	0	AT3G55880	"unknown protein"
1.60136	0	AT5G02490	"heat shock cognate 70 kDa protein 2 (HSC70-2) (HSP70-2)"
1.60102	0	AT5G36150	"ATPEN3 (PUTATIVE PENTACYCLIC TRITERPENE SYNTHASE 3); catalytic/ lupeol synthase"
1.60085	0	AT1G80590	"WRKY66 (WRKY DNA-binding protein 66); transcription factor"
1.60071	0	AT3G57880	"C2 domain-containing protein"
1.6004	0	AT4G18990	"xyloglucan:xyloglucosyl transferase, putative / xyloglucan endotransglycosylase, putative / endo-xyloglucan transferase, putative"
1.60029	0	AT5G43450	"2-oxoglutarate-dependent dioxygenase, putative"
1.59969	0	AT5G55930	"ATOPT1 (oligopeptide transporter 1); oligopeptide transporter"
1.59893	1.56428	AT1G47890	"disease resistance family protein"
1.59787	0	AT1G62660	"beta-fructosidase (BFRUCT3) / beta-fructofuranosidase / invertase, vacuolar"
1.59751	2.01457	AT5G07450	"CYCP4;3 (cyclin p4;3); cyclin-dependent protein kinase"
1.59748	0	AT1G78830	"curculin-like (mannose-binding) lectin family protein"
1.59706	0	AT4G19660	"NPR4 (NPR1-LIKE PROTEIN 4); protein binding"
1.59675	-2.83299	AT5G59330	pseudogene
1.59563	0	AT5G22555	"unknown protein"
1.59517	0	AT4G13245	snoRNA
1.59495	0	AT5G08660	"unknown protein"
1.59455	0	AT5G66675	"unknown protein"
1.59429	0	AT5G61390	"exonuclease family protein"
1.59406	0	AT3G15530	"unknown protein"
1.59383	0	AT1G65800	"ARK2 (Arabidopsis Receptor Kinase 2); kinase"
1.59371	0	AT1G08320	"DNA binding"
1.59336	0	AT1G18380	"unknown protein"
1.59311	0	AT3G59210	"F-box family protein"
1.59232	0	AT4G23470	"hydroxyproline-rich glycoprotein family protein"
1.59218	0	AT3G18370	"C2 domain-containing protein"
1.59197	0	AT1G15170	"MATE efflux family protein"
1.59103	0	AT2G29070	"ubiquitin fusion degradation UFD1 family protein"
1.59021	0	AT2G37040	"PAL1 (PHE AMMONIA LYASE 1); phenylalanine ammonia-lyase"
1.59004	0	AT4G14220	"zinc finger (C3HC4-type RING finger) family protein"
1.58958	0	AT5G62630	"HIPL2 (HIPL2 PROTEIN PRECURSOR)"
1.58956	0	AT1G74020	"SS2 (STRICTOSIDINE SYNTHASE 2); strictosidine synthase"
1.58946	0	AT5G55560	"protein kinase family protein"
1.58941	0	AT5G17380	"pyruvate decarboxylase family protein"
1.58927	0	AT3G07520	"ATGLR1.4 (Arabidopsis thaliana glutamate receptor 1.4)"
1.58905	0	AT1G64000	"WRKY56 (WRKY DNA-binding protein 56); transcription factor"
1.58889	0	AT1G21750	"ATPDIL1-1 (PDI-LIKE 1-1); protein disulfide isomerase"
1.5886	0	AT3G48090	"EDS1 (ENHANCED DISEASE SUSCEPTIBILITY 1); signal transducer/ triacylglycerol lipase"
1.58821	0	AT2G21640	"unknown protein"
1.58761	0	AT1G32380	"ribose-phosphate pyrophosphokinase 2 / phosphoribosyl diphosphate synthetase 2 (PRS2)"
1.5876	0	AT1G15430	"unknown protein"
1.58756	0	AT2G19450	"TAG1 (TRIACYLGLYCEROL BIOSYNTHESIS DEFECT 1); diacylglycerol O-acyltransferase"
1.58696	1.69062	AT1G53910	RAP2.12
1.58677	0	AT3G56170	"CAN (CA-2+ DEPENDENT NUCLEASE); nuclease"
1.58673	0	AT3G17410	"serine/threonine protein kinase, putative"
1.5867	0	AT3G07730	"unknown protein"
1.58641	0	AT4G01720	"WRKY47 (WRKY DNA-binding protein 47); transcription factor"
1.58635	0	AT5G17850	"cation exchanger, putative (CAX8)"
1.58594	0	AT1G69520	methyltransferase-related
1.58589	0	AT1G51760	"IAR3 (IAA-ALANINE RESISTANT 3); metallopeptidase"
1.58553	0	AT1G30220	"ATINT2 (INOSITOL TRANSPORTER 2); carbohydrate transporter/ sugar porter"
1.58527	0	AT3G20590	"non-race specific disease resistance protein, putative"
1.58512	0	AT1G18390	"protein kinase family protein"
1.5845	0	AT3G56260	"unknown protein"
1.58392	0	AT2G44010	"unknown protein"
1.5835	0	AT4G13030	"unknown protein"
1.58296	0	AT1G53340	"DC1 domain-containing protein"
1.58252	-1.94895	AT5G53980	"ATHB52 (ARABIDOPSIS THALIANA HOMEOBOX PROTEIN 52); transcription factor"
1.58189	1.59386	AT4G29780	"unknown protein"
1.58189	0	AT1G55110	"ARABIDOPSIS THALIANA INDETERMINATE(ID)-DOMAIN 7/ATIDD7; nucleic acid binding / transcription factor/ zinc ion binding"
1.58177	0	AT5G64410	"ATOPT4 (oligopeptide transporter 4); oligopeptide transporter"
1.58169	0	AT1G53430	"leucine-rich repeat family protein / protein kinase family protein"
1.58142	0	AT2G41780	"unknown protein"
1.58137	0	AT5G11520	"ASP3 (ASPARTATE AMINOTRANSFERASE 3)"
1.58128	0	AT1G21360	"GLTP2 (GLYCOLIPID TRANSFER PROTEIN 2)"
1.58088	0	AT2G45430	"DNA-binding protein-related"
1.58065	0	AT4G21400	"protein kinase family protein"
1.58032	0	AT1G60050	nodulin-related
1.58005	3.00492	AT3G51200	"auxin-responsive family protein"
1.58002	0	AT2G37940	"unknown protein"
1.57977	0	AT1G51680	"4CL1 (4-COUMARATE:COA LIGASE 1)"
1.57868	0	AT3G60970	"ATMRP15 (Arabidopsis thaliana multidrug resistance-associated protein 15)"
1.57837	0	AT2G16310	pseudogene
1.57834	0	AT3G23635	"RTFL13 (ROTUNDIFOLIA LIKE 13)"
1.57824	0	AT2G19500	"CKX2 (CYTOKININ OXIDASE 2); cytokinin dehydrogenase"
1.57744	0	AT3G14460	"disease resistance protein (NBS-LRR class), putative"
1.57741	0	AT4G01130	"acetylesterase, putative"
1.57727	0	AT2G25450	"2-oxoglutarate-dependent dioxygenase, putative"
1.57715	0	AT1G52760	"esterase/lipase/thioesterase family protein"
1.57666	0	AT3G12070	"geranylgeranyl transferase type II beta subunit, putative / RAB geranylgeranyltransferase beta subunit, putative"
1.57657	0	AT2G42430	"LBD16 (ASYMMETRIC LEAVES2-LIKE18)"
1.57646	0	AT3G25990	"DNA-binding protein GT-1-related"
1.57593	2.26914	AT4G33730	"pathogenesis-related protein, putative"
1.57584	1.81444	AT1G16150	"WAKL4 (WALL ASSOCIATED KINASE-LIKE 4); kinase"
1.57511	0	AT3G01600	"ANAC044 (Arabidopsis NAC domain containing protein 44); transcription factor"
1.57506	0	AT5G57035	"protein kinase family protein"
1.57504	0	AT5G06370	"NC domain-containing protein"
1.57488	1.55021	AT5G42530	"unknown protein"
1.57478	0	AT3G44480	"RPP1 (RECOGNITION OF PERONOSPORA PARASITICA 1)"
1.57473	0	AT1G31130	"unknown protein"
1.57433	0	AT5G02880	"UPL4 (ubiquitin-protein ligase 4)"
1.57431	0	AT4G36500	"unknown protein"
1.57396	0	AT5G22410	"peroxidase, putative"
1.57331	0	AT2G28120	"nodulin family protein"
1.57311	0	AT2G20320	"DENN (AEX-3) domain-containing protein"
1.57249	1.73918	AT4G08400	"proline-rich extensin-like family protein"
1.57077	0	AT1G48370	"YSL8 (YELLOW STRIPE LIKE 8); oligopeptide transporter"
1.57073	0	AT1G79530	"GAPCP-1; glyceraldehyde-3-phosphate dehydrogenase"
1.57072	1.65847	AT5G14940	"proton-dependent oligopeptide transport (POT) family protein"
1.57072	0	AT5G61210	"SNAP33 (synaptosomal-associated protein 33); t-SNARE"
1.57042	0	AT3G29035	"ANAC059/ATNAC3 (Arabidopsis NAC domain containing protein 59); protein heterodimerization/ transcription factor"
1.57023	0	AT1G65520	"enoyl-CoA hydratase/isomerase family protein"
1.56958	0	AT1G30820	"CTP synthase, putative / UTP--ammonia ligase, putative"
1.56955	0	AT1G45000	"26S proteasome regulatory complex subunit p42D, putative"
1.56891	0	AT2G47470	"ATPDIL2-1/MEE30/UNE5 (PDI-LIKE 2-1, maternal effect embryo arrest 30, unfertilized embryo sac 5)"
1.5687	0	AT1G12320	"unknown protein"
1.5679	0	AT4G23610	"unknown protein"
1.56777	1.55372	AT3G57160	"unknown protein"
1.56749	0	AT4G25820	"XTR9 (XYLOGLUCAN ENDOTRANSGLYCOSYLASE 9); hydrolase, acting on glycosyl bonds"
1.56719	0	AT3G07040	"RPM1 (RESISTANCE TO P. SYRINGAE PV MACULICOLA 1)"
1.56704	0	AT2G28110	"FRA8 (FRAGILE FIBER8); transferase"
1.56696	1.58283	AT1G28190	"unknown protein"
1.56681	1.52737	AT2G45400	"dihydroflavonol 4-reductase family / dihydrokaempferol 4-reductase family"
1.56574	0	AT5G66760	"SDH1-1 (Succinate dehydrogenase 1-1)"
1.56568	0	AT1G65370	"meprin and TRAF homology domain-containing protein / MATH domain-containing protein"
1.56422	0	AT3G28340	"GATL10 (Galacturonosyltransferase-like 10); polygalacturonate 4-alpha-galacturonosyltransferase/ transferase, transferring hexosyl groups"
1.56371	0	AT3G17820	"ATGSKB6 (Arabidopsis thaliana glutamine synthase clone KB6); glutamate-ammonia ligase"
1.56358	0	AT4G05530	"short-chain dehydrogenase/reductase (SDR) family protein"
1.56319	0	AT1G17380	"unknown protein"
1.56264	0	AT2G01420	"PIN4 (PIN-FORMED 4); auxin:hydrogen symporter"
1.56261	0	AT3G48890	"ATMP2 (ARABIDOPSIS THALIANA MEMBRANE-ASSOCIATED PROGESTERONE BINDING PROTEIN 3); heme binding / transition metal ion binding"
1.56208	0	AT3G60966	"protein binding / zinc ion binding"
1.56147	0	AT5G22630	"prephenate dehydratase family protein"
1.56114	0	AT4G20110	"vacuolar sorting receptor, putative"
1.5611	0	AT4G08230	"glycine-rich protein"
1.56042	0	AT5G62260	"DNA binding"
1.56041	2.22859	AT4G28460	"unknown protein"
1.56029	0	AT4G32480	"unknown protein"
1.55958	0	AT3G15356	"legume lectin family protein"
1.55938	0	AT1G20700	"homeobox-leucine zipper family protein"
1.55916	0	AT5G51070	"ERD1 (EARLY RESPONSIVE TO DEHYDRATION 1); ATP binding / ATPase"
1.559	0	AT4G28850	"xyloglucan:xyloglucosyl transferase, putative / xyloglucan endotransglycosylase, putative / endo-xyloglucan transferase, putative"
1.55898	0	AT4G20380	"LSD1 (LESION SIMULATING DISEASE)"
1.55868	0	AT2G35680	"dual specificity protein phosphatase family protein"
1.55808	0	AT5G62620	"galactosyltransferase family protein"
1.55697	0	AT3G49350	"RAB GTPase activator"
1.55637	0	AT1G72930	"TIR (TOLL/INTERLEUKIN-1 RECEPTOR-LIKE); transmembrane receptor"
1.55633	0	AT2G22420	"peroxidase 17 (PER17) (P17)"
1.55615	0	AT5G67310	"CYP81G1 (cytochrome P450, family 81, subfamily G, polypeptide 1); oxygen binding"
1.55576	0	AT5G15130	"WRKY72 (WRKY DNA-binding protein 72); transcription factor"
1.55565	0	AT2G17470	"unknown protein"
1.55517	0	AT5G67300	"AtMYB44/AtMYBr1 (myb domain protein 44, myb domain protein r1); DNA binding / transcription factor"
1.5549	0	AT5G56075	"ATP binding / phenylalanine-tRNA ligase"
1.55486	0	AT4G28300	"hydroxyproline-rich glycoprotein family protein"
1.5542	0	AT1G61610	"S-locus lectin protein kinase family protein"
1.55406	0	AT1G06840	"leucine-rich repeat transmembrane protein kinase, putative"
1.5537	0	AT1G17460	"TRFL3 (TRF-LIKE 3); DNA binding / transcription factor"
1.55303	0	AT5G43420	"zinc finger (C3HC4-type RING finger) family protein"
1.5529	0	AT3G06500	"beta-fructofuranosidase, putative / invertase, putative / saccharase, putative / beta-fructosidase, putative"
1.55193	0	AT3G26130	"glycosyl hydrolase family 5 protein / cellulase family protein"
1.55139	-2.53467	AT2G19970	"pathogenesis-related protein, putative"
1.55139	0	AT2G31110	"unknown protein"
1.55132	0	AT5G07650	"formin homology 2 domain-containing protein / FH2 domain-containing protein"
1.55119	0	AT3G14050	"RSH2 (RELA-SPOT HOMOLOG); catalytic"
1.55088	0	AT3G63030	"MBD4 (methyl-CpG-binding domain 4); DNA binding"
1.55034	0	AT5G28650	"WRKY74 (WRKY DNA-binding protein 74); transcription factor"
1.55022	0	AT1G51270	"structural molecule"
1.54984	1.90818	AT3G10020	"unknown protein"
1.54971	1.8725	AT1G55780	"heavy-metal-associated domain-containing protein"
1.54885	0	AT5G57530	"xyloglucan:xyloglucosyl transferase, putative / xyloglucan endotransglycosylase, putative / endo-xyloglucan transferase, putative"
1.54833	1.57439	AT4G31240	"electron carrier"
1.54825	1.73974	AT3G16520	"UDP-glucoronosyl/UDP-glucosyl transferase family protein"
1.54793	0	AT5G61640	"PMSR1 (PEPTIDEMETHIONINE SULFOXIDE REDUCTASE 1); protein-methionine-S-oxide reductase"
1.54745	0	AT3G27630	"unknown protein"
1.54708	0	AT5G52450	"MATE efflux protein-related"
1.54649	1.94788	AT5G06630	"proline-rich extensin-like family protein"
1.54638	0	AT4G08950	"phosphate-responsive protein, putative (EXO)"
1.54588	0	AT3G06360	"AGP27 (ARABINOGALACTAN PROTEIN 27)"
1.54516	0	AT2G04070	"MATE efflux family protein"
1.54503	0	AT1G51090	"heavy-metal-associated domain-containing protein"
1.54492	0	AT5G13550	"SULTR4;1 (Sulfate transporter 4.1); sulfate transporter"
1.54455	0	AT4G26120	"ankyrin repeat family protein / BTB/POZ domain-containing protein"
1.54448	2.00577	AT3G48640	"unknown protein"
1.54446	0	AT1G29830	"unknown protein"
1.54442	0	AT5G05460	"hydrolase, acting on glycosyl bonds"
1.54428	0	AT1G75290	"isoflavone reductase, putative"
1.5442	-1.61011	AT1G77990	"AST56 (sulphate transporter 2;2); sulfate transporter"
1.54381	0	AT3G10450	"SCPL7; serine carboxypeptidase"
1.54348	0	AT3G23280	"zinc finger (C3HC4-type RING finger) family protein / ankyrin repeat family protein"
1.5433	0	AT1G07590	"pentatricopeptide (PPR) repeat-containing protein"
1.54299	0	AT4G10860	"unknown protein"
1.54188	0	AT5G05880	"UDP-glucoronosyl/UDP-glucosyl transferase family protein"
1.5417	0	AT1G75380	"wound-responsive protein-related"
1.54165	0	AT2G18350	"ATHB24 (ARABIDOPSIS THALIANA HOMEOBOX PROTEIN 24); DNA binding / transcription factor"
1.54147	0	AT5G25190	"ethylene-responsive element-binding protein, putative"
1.54039	0	AT5G63680	"pyruvate kinase, putative"
1.54029	0	AT1G12220	"RPS5 (RESISTANT TO P. SYRINGAE 5)"
1.53963	0	AT4G34630	"unknown protein"
1.53907	0	AT4G26080	"ABI1 (ABA INSENSITIVE 1); calcium ion binding / protein phosphatase type 2C"
1.53894	0	AT2G39725	"complex 1 family protein / LVR family protein"
1.53892	0	AT1G69410	"eukaryotic translation initiation factor 5A, putative / eIF-5A, putative"
1.53881	0	AT4G26910	"2-oxoacid dehydrogenase family protein"
1.53841	0	AT5G41800	"amino acid transporter family protein"
1.53792	0	AT1G11170	"unknown protein"
1.53791	0	AT1G21400	"2-oxoisovalerate dehydrogenase, putative / 3-methyl-2-oxobutanoate dehydrogenase, putative / branched-chain alpha-keto acid dehydrogenase E1 alpha subunit, putative"
1.53751	0	AT5G58390	"peroxidase, putative"
1.53748	0	AT1G23850	"unknown protein"
1.53717	0	AT5G66650	"unknown protein"
1.53629	-3.02583	AT4G22870	"leucoanthocyanidin dioxygenase, putative / anthocyanidin synthase, putative"
1.53626	0	AT4G36010	"pathogenesis-related thaumatin family protein"
1.5362	0	AT1G59640	"ZCW32 (BIGPETAL, BIGPETALUB); DNA binding / transcription factor"
1.53579	0	AT5G28996	pseudogene
1.53559	0	AT2G04400	"indole-3-glycerol phosphate synthase (IGPS)"
1.53479	0	AT1G13110	"CYP71B7 (cytochrome P450, family 71, subfamily B, polypeptide 7); oxygen binding"
1.53447	0	AT5G62570	"calmodulin-binding protein"
1.53408	0	AT3G54100	"unknown protein"
1.53391	0	AT5G60310	"lectin protein kinase, putative"
1.53373	0	AT5G49890	"CLC-C (chloride channel C); anion channel/ voltage-gated chloride channel"
1.53361	1.80194	AT5G48250	"zinc finger (B-box type) family protein"
1.53299	0	AT2G36530	"LOS2 (Low expression of osmotically responsive genes 1); phosphopyruvate hydratase"
1.53258	0	AT2G07723	pseudogene
1.53216	-3.28765	AT5G38000	"NADP-dependent oxidoreductase, putative"
1.5321	0	AT1G19770	"ATPUP14 (Arabidopsis thaliana purine permease 14); purine transporter"
1.53187	0	AT3G21352	"unknown protein"
1.53164	0	AT1G30400	"ATMRP1 (Arabidopsis thaliana multidrug resistance-associated protein 1); xenobiotic-transporting ATPase"
1.53146	0	AT3G52880	"ATMDAR1 (MONODEHYDROASCORBATE REDUCTASE 1); monodehydroascorbate reductase (NADH)"
1.53143	0	AT1G06550	"enoyl-CoA hydratase/isomerase family protein"
1.53121	0	AT3G54620	"BZO2H4 (basic leucine zipper O2 homolog 4); transcription factor"
1.53054	0	AT5G65110	"ACX2 (ACYL-COA OXIDASE 2); acyl-CoA oxidase"
1.53016	0	AT1G15800	"unknown protein"
1.52937	0	AT4G26060	"unknown protein"
1.52899	0	AT2G02370	"unknown protein"
1.52878	0	AT4G14580	"CIPK4 (CBL-INTERACTING PROTEIN KINASE 4); kinase"
1.52874	0	AT4G08850	"leucine-rich repeat family protein / protein kinase family protein"
1.52816	0	AT1G67310	"calmodulin binding / transcription regulator"
1.5279	0	AT4G37070	"PLA IVA/PLP1"
1.52771	0	AT4G32650	"ATKC1 (ARABIDOPSIS THALIANA K+ RECTIFYING CHANNEL 1); cyclic nucleotide binding / inward rectifier potassium channel"
1.52743	0	AT3G19990	binding
1.52737	1.7747	AT3G62770	"AtATG18a (Arabidopsis thaliana homolog of yeast autophagy 18 (ATG18) a)"
1.52728	0	AT4G06744	"leucine-rich repeat family protein / extensin family protein"
1.52723	0	AT5G56090	"COX15 (CYTOCHROME C OXIDASE 15)"
1.52643	0	AT5G58787	"protein binding / zinc ion binding"
1.5262	0	AT1G04400	"CRY2 (CRYPTOCHROME 2)"
1.52524	0	AT2G43920	"thiol methyltransferase, putative"
1.5251	1.8313	AT4G36520	trichohyalin-related
1.52483	0	AT5G64370	"BETA-UP (BETA-UREIDOPROPIONASE); beta-ureidopropionase"
1.52448	0	AT4G11840	"PLDGAMMA3 (phospholipase D gamma 3); phospholipase D"
1.52441	0	AT3G05200	"ATL6 (Arabidopsis T?xicos en Levadura 6); protein binding / zinc ion binding"
1.52434	0	AT2G39360	"protein kinase family protein"
1.5243	0	AT2G32487	"unknown protein"
1.52353	0	AT2G36080	"DNA-binding protein, putative"
1.52313	0	AT5G11530	"EMF1 (EMBRYONIC FLOWER 1)"
1.5228	0	AT3G06810	"acyl-CoA dehydrogenase-related"
1.52274	0	AT1G48510	"cytochrome c oxidase assembly protein surfeit-related"
1.52221	0	AT1G79440	"ALDH5F1 (SUCCINIC SEMIALDEHYDE DEHYDROGENASE); 3-chloroallyl aldehyde dehydrogenase/ succinate-semialdehyde dehydrogenase"
1.52203	0	AT1G29330	"ERD2 (ER lumen protein retaining receptor 2); receptor"
1.52196	0	AT2G18000	"YEATS family protein"
1.52179	0	AT1G13195	"unknown protein"
1.52116	0	AT4G15396	"CYP702A6 (cytochrome P450, family 702, subfamily A, polypeptide 6); heme binding / iron ion binding / monooxygenase"
1.521	0	AT4G15120	"VQ motif-containing protein"
1.52083	0	AT3G07160	"ATGSL10 (GLUCAN SYNTHASE-LIKE 10); 1,3-beta-glucan synthase"
1.52079	0	AT2G03760	"ST (steroid sulfotransferase); sulfotransferase"
1.52062	1.86143	AT1G33960	"AIG1 (AVRRPT2-INDUCED GENE 1); GTP binding"
1.52013	0	AT5G22450	"unknown protein"
1.5196	0	AT4G35480	"RHA3B (RING-H2 finger A3B); protein binding / zinc ion binding"
1.51922	1.51918	AT5G26040	"HDA2 (histone deacetylase 2); histone deacetylase"
1.51886	0	AT4G16008	"unknown protein"
1.51879	0	AT4G14465	"DNA-binding protein-related"
1.5183	0	AT1G52690	"late embryogenesis abundant protein, putative / LEA protein, putative"
1.51755	0	AT2G28160	"ATBHLH029/BHLH029/FIT1/FRU (FE-DEFICIENCY INDUCED TRANSCRIPTION FACTOR 1); DNA binding / transcription factor"
1.51704	0	AT1G52880	"NAM (Arabidopsis NAC domain containing protein 18); transcription factor"
1.51693	0	AT5G58660	"oxidoreductase, 2OG-Fe(II) oxygenase family protein"
1.51652	0	AT4G19880	"unknown protein"
1.51635	0	AT3G18080	"glycosyl hydrolase family 1 protein"
1.51625	0	AT1G06490	"ATGSL07 (GLUCAN SYNTHASE-LIKE 7); 1,3-beta-glucan synthase/ transferase, transferring glycosyl groups"
1.51556	0	AT3G17020	"universal stress protein (USP) family protein"
1.51532	0	AT3G60800	"zinc finger (DHHC type) family protein"
1.51522	0	AT1G51805	"leucine-rich repeat protein kinase, putative"
1.51521	1.93133	AT5G67060	"basic helix-loop-helix (bHLH) family protein"
1.51505	0	AT1G70950	"unknown protein"
1.51498	1.51506	AT2G05630	"ATG8D (autophagy gene 8-related); microtubule binding"
1.51496	0	AT2G23630	"SKS16 (SKU5 Similar 16); copper ion binding / pectinesterase"
1.51493	0	AT3G27290	"F-box family protein-related"
1.51453	0	AT1G64950	"CYP89A5 (cytochrome P450, family 87, subfamily A, polypeptide 5); oxygen binding"
1.51449	0	AT3G17000	"UBC32 (ubiquitin-conjugating enzyme 31); ubiquitin-protein ligase"
1.51365	0	AT1G73550	"lipid binding"
1.51361	0	AT5G26286	pseudogene
1.51335	0	AT5G01060	"protein kinase family protein"
1.51324	0	AT1G28570	"GDSL-motif lipase, putative"
1.51322	0	AT3G21260	"GLTP3 (GLYCOLIPID TRANSFER PROTEIN 3)"
1.51316	0	AT4G35110	"unknown protein"
1.51304	0	AT5G25350	"EBF2 (EIN3-BINDING F BOX PROTEIN 2)"
1.513	0	AT2G20010	"unknown protein"
1.51248	0	AT3G62700	"ATMRP10 (Arabidopsis thaliana multidrug resistance-associated protein 10)"
1.51235	1.74681	AT2G43610	"glycoside hydrolase family 19 protein"
1.51204	0	AT3G22040	"receptor-like protein kinase-related"
1.51165	0	AT5G22270	"unknown protein"
1.51152	0	AT1G01490	"heavy-metal-associated domain-containing protein"
1.51121	0	AT1G06800	"lipase class 3 family protein"
1.51056	1.68245	AT4G04745	"unknown protein"
1.51045	0	AT2G01980	"SOS1 (SALT OVERLY SENSITIVE 1); sodium:hydrogen antiporter"
1.51044	0	AT1G35580	"CINV1 (CYTOSOLIC INVERTASE 1); beta-fructofuranosidase"
1.51023	0	AT1G62305	"unknown protein"
1.51012	1.69007	AT3G51400	"unknown protein"
1.50938	0	AT3G09910	"AtRABC2b/AtRab18C (Arabidopsis Rab GTPase homolog C2b); GTP binding"
1.50914	0	AT4G21560	"vacuolar protein sorting-associated protein 28 family protein / VPS28 family protein"
1.50908	0	AT3G25717	"DVL6/RTFL16 (ROTUNDIFOLIA LIKE 16)"
1.50866	0	AT5G11250	"disease resistance protein (TIR-NBS-LRR class), putative"
1.50833	0	AT1G54000	"myrosinase-associated protein, putative"
1.50824	0	AT3G02170	"LNG2 (LONGIFOLIA2)"
1.50801	0	AT5G56350	"pyruvate kinase, putative"
1.50758	0	AT5G27520	"mitochondrial substrate carrier family protein"
1.5075	0	AT4G25220	"transporter, putative"
1.50709	1.93205	AT1G68450	"VQ motif-containing protein"
1.50687	0	AT3G16940	"calmodulin-binding protein"
1.50641	1.71673	AT5G18780	"F-box family protein"
1.50637	0	AT1G51620	"protein kinase family protein"
1.50635	0	AT3G49370	"calcium-dependent protein kinase, putative / CDPK, putative"
1.50581	0	AT4G30430	"TET9 (TETRASPANIN9)"
1.5057	0	AT5G57580	"calmodulin-binding protein"
1.50565	0	AT2G15760	"calmodulin-binding protein"
1.50523	2.08739	AT2G42660	"myb family transcription factor"
1.50517	0	AT1G64940	"CYP89A6 (cytochrome P450, family 87, subfamily A, polypeptide 6); oxygen binding"
1.50485	0	AT4G10120	ATSPS4F
1.50481	0	AT5G18270	ANAC087
1.50455	0	AT1G32700	"zinc-binding family protein"
1.50425	0	AT1G20780	"armadillo/beta-catenin repeat protein-related / U-box domain-containing protein"
1.50393	0	AT1G48090	"C2 domain-containing protein"
1.50381	1.89506	AT5G26690	"heavy-metal-associated domain-containing protein"
1.50332	0	AT5G54840	"GTP-binding family protein"
1.50326	0	AT3G55450	"protein kinase, putative"
1.50297	0	AT5G47230	"ERF5 (ETHYLENE RESPONSIVE ELEMENT BINDING FACTOR 5); DNA binding / transcription factor/ transcriptional activator"
1.5022	0	AT1G09880	lyase
1.50183	0	AT5G54670	"ATK3 (ARABIDOPSIS THALIANA KINESIN 3); microtubule motor"
1.50154	0	AT5G04020	"calmodulin-binding protein-related (PICBP)"
1.50107	0	AT5G10770	"chloroplast nucleoid DNA-binding protein, putative"
1.50102	0	AT1G13510	"unknown protein"
-1.50075	0	AT2G34450	"high mobility group (HMG1/2) family protein"
-1.5009	0	AT1G20470	"auxin-responsive family protein"
-1.50096	0	AT4G38490	"unknown protein"
-1.50108	0	AT5G15740	"unknown protein"
-1.50135	0	AT1G20190	"ATEXPA11 (ARABIDOPSIS THALIANA EXPANSIN A11)"
-1.50144	0	AT4G33470	"HDA14 (histone deacetylase 14); histone deacetylase"
-1.50162	-1.54183	AT1G54350	"ABC transporter family protein"
-1.5018	0	AT4G33520	"PAA1 (metal-transporting P-type ATPase 1)"
-1.50296	0	AT4G01330	"protein kinase family protein"
-1.50298	0	AT3G12930	"unknown protein"
-1.50361	0	AT4G25250	"invertase/pectin methylesterase inhibitor family protein"
-1.5037	0	AT2G10557	"unknown protein"
-1.50388	0	AT1G75680	"glycosyl hydrolase family 9 protein"
-1.50392	0	AT2G47450	"CAO (CHAOS); chromatin binding"
-1.50478	0	AT1G01170	"ozone-responsive stress-related protein, putative"
-1.5051	0	AT3G22540	"unknown protein"
-1.50519	0	AT1G71870	"MATE efflux family protein"
-1.5058	0	AT3G13470	"chaperonin, putative"
-1.50593	0	AT4G35783	"DVL17/RTFL6 (ROTUNDIFOLIA LIKE 6)"
-1.50601	0	AT1G34000	"OHP2 (ONE-HELIX PROTEIN 2)"
-1.50605	0	AT2G35820	"unknown protein"
-1.50691	0	AT4G25450	"ATNAP8 (Arabidopsis thaliana non-intrinsic ABC protein 8)"
-1.50704	-1.57658	AT2G23690	"unknown protein"
-1.50713	0	AT5G64290	"DCT/DIT2.1 (DICARBOXYLATE TRANSPORT); oxoglutarate:malate antiporter"
-1.50721	0	AT4G02725	"unknown protein"
-1.50735	0	AT3G02620	"acyl-(acyl-carrier-protein) desaturase, putative / stearoyl-ACP desaturase, putative"
-1.50772	0	AT5G02940	"unknown protein"
-1.50798	0	AT5G10620	"unknown protein"
-1.50816	1.98525	ATCG00690	"Encodes photosystem II 5 kD protein subunit PSII-T. This is a plastid-encoded gene (PsbTc) which also has a nuclear-encoded paralog (PsbTn)."
-1.50835	0	AT1G10790	"unknown protein"
-1.50841	0	AT3G14110	"FLU (FLUORESCENT IN BLUE LIGHT); binding"
-1.5085	0	AT5G61420	"MYB28 (myb domain protein 28); DNA binding / transcription factor"
-1.50855	-1.78368	AT4G21870	"26.5 kDa class P-related heat shock protein (HSP26.5-P)"
-1.50865	-1.50934	AT1G18810	"phytochrome kinase substrate-related"
-1.50867	0	AT3G18660	"PGSIP1 (PLANT GLYCOGENIN-LIKE STARCH INITIATION PROTEIN 1); transferase, transferring glycosyl groups"
-1.50888	0	AT2G35830	"unknown protein"
-1.50896	0	AT1G44110	"CYCA1;1 (CYCLIN A1;1); cyclin-dependent protein kinase regulator"
-1.50896	0	AT5G62670	"AHA11 (ARABIDOPSIS H(+)-ATPASE 11); ATPase"
[truncated: 1,748 more rows]

## Sheet: 1B_- Fe sorted
Suppl. Table 1B: List of genes differentially regulated in 39 Ox versus wild-type seedlings, sorted according to fold-changes, - Fe condition
The numbers represent the average fold changes from three biological replicates. Genes not regulated at - Fe were removed. BHLH039 is highlighted in yellow.
39 Ox vs. WT +Fe	39 Ox vs. WT -Fe	ID	Anotation
28.9169	10.6989	AT3G56980	"ORG3 (OBP3-responsive gene 3); DNA binding / transcription factor"
1.91734	10.2229	AT5G07530	"GRP17 (Glycine rich protein 17)"
0	7.8485	AT5G51720	"unknown protein"
6.53204	7.1267	AT1G09790	"phytochelatin synthetase-related"
18.4951	6.28643	AT5G45105	"ZIP8 (ZINC TRANSPORTER 8 PRECURSOR); cation transporter"
0	6.16419	AT4G13250	"short-chain dehydrogenase/reductase (SDR) family protein"
2.43629	5.33264	AT1G09240	"nicotianamine synthase, putative"
4.91212	4.97913	AT5G13910	"LEP (LEAFY PETIOLE); DNA binding / transcription factor"
2.41754	4.85168	AT2G38823	"unknown protein"
18.8288	4.78849	AT5G45080	"ATPP2-A6 (Phloem protein 2-A6); transmembrane receptor"
21.2443	4.75284	AT1G66700	"S-adenosyl-L-methionine:carboxyl methyltransferase family protein"
2.55935	4.61961	AT1G29100	"copper-binding family protein"
3.51218	4.22017	AT3G28345	"ABC transporter family protein"
4.11321	4.18225	AT1G05530	"UGT2/UGT75B2 (UDP-glucosyl transferase 75B2); UDP-glucosyltransferase/ UDP-glycosyltransferase/ abscisic acid glucosyltransferase/ transferase, transferring glycosyl groups"
-1.78272	4.13289	AT5G17170	"rubredoxin family protein"
16.8802	4.06806	AT5G38820	"amino acid transporter family protein"
4.32864	4.05714	AT2G14560	"unknown protein"
3.09498	4.01487	AT5G61160	"AACT1 (ANTHOCYANIN 5-AROMATIC ACYLTRANSFERASE 1); transferase"
2.07098	3.81504	AT2G39920	"acid phosphatase class B family protein"
3.59376	3.73309	AT5G01600	"ATFER1 (ferretin 1); ferric iron binding"
0	3.73248	AT1G01190	"CYP78A8 (cytochrome P450, family 78, subfamily A, polypeptide 8); oxygen binding"
0	3.69455	AT1G14880	"unknown protein"
1.8256	3.68829	AT1G34050	"ankyrin repeat family protein"
0	3.62009	AT4G16620	"integral membrane family protein / nodulin MtN21-related"
24.0714	3.56941	AT4G31950	"CYP82C3 (cytochrome P450, family 82, subfamily C, polypeptide 3); oxygen binding"
2.25088	3.50702	AT1G01680	"U-box domain-containing protein"
8.30192	3.47736	AT1G19960	"unknown protein"
4.26778	3.44794	AT1G01480	"ACS2 (1-Amino-cyclopropane-1-carboxylate synthase 2)"
7.33208	3.44645	AT1G21525	pseudogene
1.81385	3.43968	AT4G03450	"ankyrin repeat family protein"
0	3.40141	AT3G07710	"unknown protein"
0	3.38811	AT1G75910	"EXL4 (extracellular lipase 4); acyltransferase/ carboxylic ester hydrolase/ lipase"
14.6764	3.38177	AT1G73120	"unknown protein"
0	3.36872	AT2G13810	"ALD1 (AGD2-LIKE DEFENSE RESPONSE PROTEIN1); transaminase"
2.06586	3.36491	AT3G49160	"pyruvate kinase family protein"
3.0134	3.36489	AT1G32300	"FAD-binding domain-containing protein"
2.89956	3.36223	AT1G80360	"aminotransferase class I and II family protein"
1.89102	3.35028	AT1G14182	pseudogene
3.6934	3.29469	AT3G59710	"short-chain dehydrogenase/reductase (SDR) family protein"
2.32898	3.24089	AT2G21900	"WRKY59 (WRKY DNA-binding protein 59); transcription factor"
3.17078	3.20107	AT4G30120	"HMA3 (Heavy metal ATPase 3); ATPase, coupled to transmembrane movement of ions, phosphorylative mechanism"
5.80785	3.20021	AT1G52130	"jacalin lectin family protein"
8.31034	3.17208	AT2G46400	"WRKY46 (WRKY DNA-binding protein 46); transcription factor"
1.83015	3.11534	AT3G43820	pseudogene
-2.62968	3.09388	AT5G46090	"unknown protein"
-1.66153	3.05297	AT2G21650	"MEE3 (maternal effect embryo arrest 3); DNA binding / transcription factor"
14.9326	3.05145	AT3G12500	"ATHCHIB (BASIC CHITINASE); chitinase"
1.58005	3.00492	AT3G51200	"auxin-responsive family protein"
12.5176	2.99174	AT3G58060	"cation efflux family protein / metal tolerance protein, putative (MTPc3)"
3.59251	2.96654	AT4G33980	"unknown protein"
5.44604	2.91094	AT5G23240	"DNAJ heat shock N-terminal domain-containing protein"
12.3431	2.87054	AT4G31940	"CYP82C4 (cytochrome P450, family 82, subfamily C, polypeptide 4); oxygen binding"
3.60949	2.83397	AT3G23550	"MATE efflux family protein"
2.61699	2.83208	AT1G13470	"unknown protein"
24.6527	2.81864	AT1G26390	"FAD-binding domain-containing protein"
18.1758	2.80973	AT3G60140	"DIN2 (DARK INDUCIBLE 2); hydrolase, hydrolyzing O-glycosyl compounds"
4.6688	2.79509	AT2G43000	"ANAC042 (Arabidopsis NAC domain containing protein 42); transcription factor"
3.72859	2.78281	AT3G53480	"ATPDR9/PDR9 (PLEIOTROPIC DRUG RESISTANCE 9); ATPase, coupled to transmembrane movement of substances"
13.6026	2.76507	AT2G30660	"3-hydroxyisobutyryl-coenzyme A hydrolase, putative / CoA-thioester hydrolase, putative"
0	2.76356	AT4G28530	"ANAC074 (Arabidopsis NAC domain containing protein 74); transcription factor"
6.00802	2.75763	AT2G02310	"ATPP2-B6 (Phloem protein 2-B6)"
8.10588	2.74423	AT5G03570	"iron-responsive transporter-related"
0	2.73806	AT5G39635	MIR169c
0	2.73515	AT5G59400	"unknown protein"
23.098	2.71948	AT4G31970	"CYP82C2 (cytochrome P450, family 82, subfamily C, polypeptide 2); oxygen binding"
0	2.70634	AT3G13432	"unknown protein"
1.68609	2.70403	AT2G40300	"ATFER4 (FERRITIN 4); ferric iron binding"
0	2.66993	AT2G36750	"UGT72C1 (UDP-glucosyl transferase 72C1); UDP-glycosyltransferase/ transferase, transferring glycosyl groups"
0	2.66798	AT2G20720	"pentatricopeptide (PPR) repeat-containing protein"
0	2.65476	AT4G04330	"unknown protein"
0	2.65388	AT4G04770	"ATABC1 (ARABIDOPSIS THALIANA NUCLEOSOME ASSEMBLY PROTEIN 1)"
-1.80571	2.6342	AT5G55250	"IAMT1 (IAA CARBOXYLMETHYLTRANSFERASE 1)"
0	2.63269	AT1G11190	"BFN1 (BIFUNCTIONAL NUCLEASE I); nucleic acid binding"
15.7612	2.63018	AT2G30770	"CYP71A13 (cytochrome P450, family 71, subfamily A, polypeptide 13); oxygen binding"
0	2.61903	AT3G48346	"unknown protein"
8.07801	2.6176	AT1G43910	"AAA-type ATPase family protein"
5.965	2.59714	AT2G26560	"PLP2 (PHOSPHOLIPASE A 2A); nutrient reservoir"
1.94211	2.59684	AT2G34910	"unknown protein"
3.30304	2.59641	AT3G61410	"unknown protein"
11.9592	2.58143	AT2G18660	"expansin family protein (EXPR3)"
7.07225	2.5773	AT1G76960	"unknown protein"
4.47716	2.56479	AT1G56250	"ATPP2-B14 (Phloem protein 2-B14)"
2.07051	2.55368	AT1G69050	"unknown protein"
2.78948	2.54847	AT4G09530	"auxin-responsive family protein"
1.90842	2.54456	AT4G24120	"YSL1 (YELLOW STRIPE LIKE 1); oligopeptide transporter"
6.86331	2.52271	AT2G46750	"FAD-binding domain-containing protein"
4.4624	2.51164	AT4G01390	"meprin and TRAF homology domain-containing protein / MATH domain-containing protein"
0	2.51	AT5G54610	"ANK (ANKYRIN); protein binding"
9.63779	2.50821	AT2G29460	"ATGSTU4 (GLUTATHIONE S-TRANSFERASE 22); glutathione transferase"
0	2.5052	AT3G15450	"unknown protein"
2.82703	2.4962	AT2G34830	"WRKY35 (WRKY DNA-binding protein 35, maternal effect embryo arrest 24); transcription factor"
2.30318	2.49426	AT2G40340	"AP2 domain-containing transcription factor, putative (DRE2B)"
0	2.48764	AT5G44316	"ATP-binding-cassette transporter, putative"
0	2.48481	AT2G33830	"dormancy/auxin associated family protein"
19.2585	2.48029	AT5G02780	"In2-1 protein, putative"
2.65151	2.45593	AT2G25625	"unknown protein"
1.90301	2.45235	AT5G22520	"unknown protein"
3.07077	2.44329	AT5G42900	"unknown protein"
6.97292	2.43491	AT5G22890	"zinc finger (C2H2 type) family protein"
3.4612	2.43095	AT1G05340	"unknown protein"
0	2.42457	AT1G68320	"MYB62 (myb domain protein 62); DNA binding / transcription factor"
3.9319	2.42316	AT2G45760	"BAP2 (BON ASSOCIATION PROTEIN 2)"
6.89661	2.42183	AT2G42530	"cold-responsive protein / cold-regulated protein (cor15b)"
3.72007	2.42099	AT1G14185	"glucose-methanol-choline (GMC) oxidoreductase family protein"
3.04328	2.42066	AT3G28050	"nodulin MtN21 family protein"
11.2183	2.41905	AT5G40990	"GLIP1 (GDSL LIPASE1); carboxylic ester hydrolase"
5.0953	2.4168	AT1G71140	"MATE efflux family protein"
2.08079	2.41331	AT4G17690	"peroxidase, putative"
0	2.40476	AT1G19250	"FMO1 (FLAVIN-DEPENDENT MONOOXYGENASE 1); monooxygenase"
3.12976	2.40172	AT5G40590	"DC1 domain-containing protein"
6.83285	2.39086	AT5G18470	"curculin-like (mannose-binding) lectin family protein"
12.8498	2.38888	AT3G04070	"ANAC047 (Arabidopsis NAC domain containing protein 47); transcription factor"
4.85792	2.38568	AT1G26380	"FAD-binding domain-containing protein"
13.0153	2.36372	AT5G45070	"ATPP2-A8 (Phloem protein 2-A8); transmembrane receptor"
2.03802	2.35528	AT3G11080	"disease resistance family protein"
10.5939	2.3482	AT5G10760	"aspartyl protease family protein"
0	2.34174	AT2G40350	"DNA binding / transcription factor"
5.99412	2.33082	AT4G12290	"copper amine oxidase, putative"
5.81616	2.32617	AT3G07720	"kelch repeat-containing protein"
2.42803	2.32478	AT3G14260	"unknown protein"
0	2.32471	AT3G53040	"late embryogenesis abundant protein, putative / LEA protein, putative"
3.66536	2.32299	AT1G67810	"Fe-S metabolism associated domain-containing protein"
3.019	2.29987	AT2G20030	"zinc finger (C3HC4-type RING finger) family protein"
2.82165	2.28997	AT3G11010	"disease resistance family protein / LRR family protein"
9.37589	2.28898	AT1G69490	"NAP (NAC-LIKE, ACTIVATED BY AP3/PI); transcription factor"
3.09753	2.2847	AT4G18250	"receptor serine/threonine kinase, putative"
2.15101	2.28108	AT2G15890	"MEE14 (maternal effect embryo arrest 14)"
0	2.28008	AT1G03106	"unknown protein"
2.76145	2.27962	AT2G24850	"TAT3 (TYROSINE AMINOTRANSFERASE 3); transaminase"
0	2.27815	AT3G57240	"BG3 (BETA-1,3-GLUCANASE 3); hydrolase, hydrolyzing O-glycosyl compounds"
0	2.27656	AT4G13420	"HAK5 (High affinity K+ transporter 5); potassium ion transporter"
0	2.27514	AT3G44860	"S-adenosyl-L-methionine:carboxyl methyltransferase family protein"
26.5648	2.27214	AT2G30750	"CYP71A12 (cytochrome P450, family 71, subfamily A, polypeptide 12); oxygen binding"
1.57593	2.26914	AT4G33730	"pathogenesis-related protein, putative"
0	2.26781	AT1G10770	"invertase/pectin methylesterase inhibitor family protein"
0	2.26729	AT1G32540	"LOL1 (LSD ONE LIKE 1)"
2.55852	2.26364	AT1G68050	"FKF1 (FLAVIN-BINDING KELCH DOMAIN F BOX PROTEIN); ubiquitin-protein ligase"
-1.75579	2.26257	AT4G18550	"lipase class 3 family protein"
1.60419	2.25176	AT1G01660	"U-box domain-containing protein"
3.10346	2.23496	AT4G37030	"unknown protein"
3.6201	2.23165	AT5G09290	"3p(2p),5p-bisphosphate nucleotidase, putative / inositol polyphosphate 1-phosphatase, putative"
1.56041	2.22859	AT4G28460	"unknown protein"
3.81841	2.22776	AT5G64810	"WRKY51 (WRKY DNA-binding protein 51); transcription factor"
2.61444	2.21415	AT2G01880	"ATPAP7/PAP7 (purple acid phosphatase 7); acid phosphatase/ protein serine/threonine phosphatase"
-1.51902	2.21283	AT1G58290	"HEMA1; glutamyl-tRNA reductase"
2.16127	2.20547	AT3G11420	"fringe-related protein"
2.24226	2.2036	AT1G01380	"ETC1 (ENHANCER OF TRY AND CPC 1); DNA binding / transcription factor"
2.08432	2.20228	AT1G20620	"CAT3 (CATALASE 3); catalase"
0	2.20052	AT5G03350	"legume lectin family protein"
1.71433	2.19762	AT1G58340	"ZF14; transporter"
6.90722	2.19393	AT1G66690	"S-adenosyl-L-methionine:carboxyl methyltransferase family protein"
-1.618	2.1918	AT2G14095	"unknown protein"
2.21929	2.18801	AT1G74000	"SS3 (STRICTOSIDINE SYNTHASE 3)"
0	2.18719	AT1G20630	"CAT1 (CATALASE 1); catalase"
5.03018	2.18513	AT3G46900	"COPT2 (Copper transporter 2); copper ion transporter"
1.65784	2.18435	AT5G03545	"unknown protein"
6.019	2.18179	AT4G21840	"methionine sulfoxide reductase domain-containing protein / SelR domain-containing protein"
0	2.18109	AT1G21850	"SKS8 (SKU5 Similar 8); copper ion binding / oxidoreductase"
12.1025	2.17788	AT4G19680	"IRT2 (iron-responsive transporter 2); iron ion transporter/ zinc ion transporter"
2.91336	2.17607	AT4G24690	"ubiquitin-associated (UBA)/TS-N domain-containing protein / octicosapeptide/Phox/Bemp1 (PB1) domain-containing protein"
2.51542	2.1732	AT1G67970	"AT-HSFA8 (Arabidopsis thaliana heat shock transcription factor A8); DNA binding / transcription factor"
0	2.17183	AT1G79320	"latex abundant protein, putative (AMC5) / caspase family protein"
1.97208	2.16706	AT1G25480	"unknown protein"
4.42805	2.16685	AT3G51540	"unknown protein"
0	2.16269	AT4G05170	"DNA binding / transcription factor"
4.48632	2.16156	AT2G29350	"SAG13 (Senescence-associated gene 13); oxidoreductase"
0	2.16046	AT1G73805	"calmodulin-binding protein"
0	2.15407	AT5G06690	"(THIOREDOXIN-LIKE 5); thiol-disulfide exchange intermediate"
4.82823	2.15038	AT3G06890	"unknown protein"
3.60369	2.15008	AT1G68880	"bZIP transcription factor family protein"
5.31719	2.14145	AT3G04410	"transcription factor"
2.44637	2.14068	AT5G22300	"NIT4 (NITRILASE 4)"
0	2.13578	AT2G36760	"UGT73C2 (UDP-glucosyl transferase 73C2); UDP-glycosyltransferase/ transferase, transferring glycosyl groups / transferase, transferring hexosyl groups"
0	2.13436	AT2G15830	"unknown protein"
-2.76521	2.13214	AT1G64590	"short-chain dehydrogenase/reductase (SDR) family protein"
3.99833	2.13054	AT1G21140	"nodulin, putative"
0	2.12757	AT3G48340	"cysteine-type peptidase"
6.7812	2.12422	AT1G26410	"FAD-binding domain-containing protein"
1.64708	2.12015	AT3G09925	"pollen Ole e 1 allergen and extensin family protein"
1.66894	2.11171	AT4G08410	"proline-rich extensin-like family protein"
2.74749	2.11024	AT1G57630	"disease resistance protein (TIR class), putative"
3.54297	2.1097	AT4G32940	"GAMMA-VPE (Vacuolar processing enzyme gamma); cysteine-type endopeptidase"
3.24074	2.10634	AT5G40010	"AATP1 (AAA-ATPASE 1); ATP binding / ATPase"
2.06679	2.10487	AT5G17165	"unknown protein"
2.12958	2.10146	AT1G52855	"unknown protein"
1.91869	2.09483	AT3G29670	"transferase family protein"
1.50523	2.08739	AT2G42660	"myb family transcription factor"
3.70867	2.08125	AT1G27740	"basic helix-loop-helix (bHLH) family protein"
1.64523	2.07977	AT1G56300	"DNAJ heat shock N-terminal domain-containing protein"
5.68108	2.07808	AT5G57220	"CYP81F2 (cytochrome P450, family 81, subfamily F, polypeptide 2); oxygen binding"
2.99143	2.07641	AT3G57520	"ATSIP2 (ARABIDOPSIS THALIANA SEED IMBIBITION 2); hydrolase, hydrolyzing O-glycosyl compounds"
0	2.07282	AT1G05450	"protease inhibitor/seed storage/lipid transfer protein (LTP)-related"
-1.88726	2.06873	AT5G35480	"unknown protein"
1.90085	2.06496	AT3G13950	"unknown protein"
4.12007	2.06194	AT1G56240	"ATPP2-B13 (Phloem protein 2-B13)"
8.60337	2.06173	AT1G34060	"alliinase family protein"
-1.6192	2.05746	AT1G60960	"IRT3 (Iron regulated transporter 3); cation transporter/ metal ion transporter"
0	2.05533	AT2G42340	"unknown protein"
0	2.05449	AT3G24670	"pectate lyase family protein"
2.52274	2.05197	AT2G48090	"unknown protein"
3.8589	2.04217	AT3G49120	"ATPCB/ATPERX34/PERX34/PRXCB (PEROXIDASE 34); peroxidase"
0	2.04203	AT1G32740	"protein binding / zinc ion binding"
1.91339	2.03179	AT3G53230	"cell division cycle protein 48, putative / CDC48, putative"
1.85104	2.02942	AT5G24470	"APRR5 (PSEUDO-RESPONSE REGULATOR 5); transcription regulator"
1.95832	2.0278	AT4G34320	"unknown protein"
1.60977	2.02774	AT5G06490	"zinc finger (C3HC4-type RING finger) family protein"
1.62734	2.0269	AT1G48260	"CIPK17 (CIPK17); kinase"
0	2.02665	AT4G13390	"proline-rich extensin-like family protein"
3.4434	2.02544	AT1G15125	"S-adenosyl-L-methionine:carboxyl methyltransferase family protein"
2.19986	2.024	AT5G14930	"SAG101 (SENESCENCE-ASSOCIATED GENE 101)"
2.74886	2.02363	AT4G32810	"CCD8 (CAROTENOID CLEAVAGE DIOXYGENASE 8)"
2.72172	2.02319	AT2G45920	"U-box domain-containing protein"
3.75698	2.02316	AT3G25020	"disease resistance family protein"
0	2.02199	AT5G01520	"zinc finger (C3HC4-type RING finger) family protein"
3.42897	2.02153	AT1G01010	"ANAC001 (Arabidopsis NAC domain containing protein 1); transcription factor"
3.99442	2.02142	AT5G18130	"unknown protein"
1.90966	2.02142	AT4G24110	"unknown protein"
1.84448	2.01841	AT4G15330	"CYP705A1 (cytochrome P450, family 705, subfamily A, polypeptide 1); oxygen binding"
9.64097	2.01826	AT4G09110	"zinc finger (C3HC4-type RING finger) family protein"
2.34358	2.01824	AT2G31945	"unknown protein"
1.59751	2.01457	AT5G07450	"CYCP4;3 (cyclin p4;3); cyclin-dependent protein kinase"
1.76164	2.01455	AT1G17147	"unknown protein"
1.959	2.01344	AT3G25010	"disease resistance family protein"
6.42358	2.01286	AT5G56080	"nicotianamine synthase, putative"
1.69889	2.0127	AT2G24720	"ATGLR2.2 (Arabidopsis thaliana glutamate receptor 2.2)"
0	2.01167	AT1G68650	"unknown protein"
2.07575	2.01145	AT1G60740	"peroxiredoxin type 2, putative"
1.96039	2.0073	AT3G25770	"AOC2 (ALLENE OXIDE CYCLASE 2)"
1.54448	2.00577	AT3G48640	"unknown protein"
2.18271	2.00457	AT4G25030	"unknown protein"
3.66969	2.00172	AT3G24982	"protein binding"
2.8702	1.99706	AT1G35210	"unknown protein"
4.35659	1.99398	AT1G26400	"FAD-binding domain-containing protein"
2.98808	1.99375	AT2G35850	"unknown protein"
4.67327	1.9927	AT4G19370	"unknown protein"
3.16961	1.99078	AT4G14400	"ACD6 (ACCELERATED CELL DEATH 6); protein binding"
4.26306	1.98609	AT5G17760	"AAA-type ATPase family protein"
0	1.98585	AT4G16600	"glycogenin glucosyltransferase (glycogenin)-related"
1.75864	1.98549	AT1G01470	"LEA14 (LATE EMBRYOGENESIS ABUNDANT 14)"
-1.50816	1.98525	ATCG00690	"Encodes photosystem II 5 kD protein subunit PSII-T. This is a plastid-encoded gene (PsbTc) which also has a nuclear-encoded paralog (PsbTn)."
2.96456	1.98435	AT5G51160	"ankyrin repeat family protein"
26.546	1.98417	AT5G39120	"germin-like protein, putative"
1.81969	1.98198	AT3G28210	"PMZ; zinc ion binding"
1.70015	1.98067	AT3G43670	"copper amine oxidase, putative"
10.1719	1.97857	AT3G54150	"embryo-abundant protein-related"
3.10014	1.97397	AT3G29000	"calcium-binding EF hand family protein"
1.79423	1.9716	AT3G25882	"NIMIN-2 (NIM1-INTERACTING 2)"
0	1.96925	AT1G05300	"ZIP5 (ZINC TRANSPORTER 5 PRECURSOR); cation transporter"
9.72259	1.96812	AT4G10510	"subtilase family protein"
2.06936	1.96639	AT4G12910	"SCPL20 (serine carboxypeptidase-like 20); serine carboxypeptidase"
0	1.96531	AT1G60750	pseudogene
2.73962	1.96501	AT5G47130	"Bax inhibitor-1 family / BI-1 family"
0	1.9623	AT5G18350	"disease resistance protein (TIR-NBS-LRR class), putative"
2.69463	1.96206	AT3G62550	"universal stress protein (USP) family protein"
15.4312	1.95807	AT3G58810	"MTPA2; efflux permease/ zinc ion transporter"
0	1.95803	AT5G42210	"unknown protein"
1.68081	1.95665	AT2G45290	"transketolase, putative"
0	1.9561	AT3G44350	"ANAC061 (Arabidopsis NAC domain containing protein 61); transcription factor"
0	1.95385	AT2G34890	"CTP synthase, putative / UTP--ammonia ligase, putative"
16.3181	1.95284	AT4G19690	"IRT1 (IRON-REGULATED TRANSPORTER 1); cadmium ion transporter/ iron ion transporter/ manganese ion transporter/ zinc ion transporter"
3.42952	1.94961	AT1G78410	"VQ motif-containing protein"
1.54649	1.94788	AT5G06630	"proline-rich extensin-like family protein"
0	1.94273	AT5G46871	"unknown protein"
0	1.94114	AT1G67370	"ASY1 (ASYNAPTIC 1); DNA binding"
0	1.9389	AT5G24920	"unknown protein"
-1.84253	1.9372	AT3G01260	"aldose 1-epimerase family protein"
7.16357	1.93645	AT4G02330	"pectinesterase family protein"
5.03916	1.93385	AT1G02220	"ANAC003 (Arabidopsis NAC domain containing protein 3); transcription factor"
5.50595	1.93284	AT5G39670	"calcium-binding EF hand family protein"
1.50709	1.93205	AT1G68450	"VQ motif-containing protein"
1.51521	1.93133	AT5G67060	"basic helix-loop-helix (bHLH) family protein"
1.89237	1.92698	AT1G21245	"wall-associated kinase-related"
4.45141	1.92631	AT5G28080	"WNK9 (Arabidopsis WNK kinase 9); kinase"
3.58452	1.92606	AT1G14860	"ATNUDT18 (Arabidopsis thaliana Nudix hydrolase homolog 18); hydrolase"
-2.17283	1.92589	AT2G43390	"unknown protein"
2.68655	1.92534	AT3G07650	"COL9 (CONSTANS-LIKE 9); transcription factor/ zinc ion binding"
4.25114	1.92314	AT1G74010	"strictosidine synthase family protein"
-1.5713	1.92151	AT5G51010	"rubredoxin family protein"
0	1.91684	AT1G63560	"unknown protein"
3.35861	1.91539	AT3G56710	"SIB1 (SIGMA FACTOR BINDING PROTEIN 1); binding"
2.48545	1.91186	AT3G12910	"transcription factor"
0	1.90827	AT3G57440	"unknown protein"
1.54984	1.90818	AT3G10020	"unknown protein"
2.04651	1.9048	AT2G05830	"GTP binding / translation initiation factor"
0	1.90278	AT1G68850	"peroxidase, putative"
4.29221	1.8978	AT1G27100	"unknown protein"
1.50381	1.89506	AT5G26690	"heavy-metal-associated domain-containing protein"
1.81005	1.89253	AT5G60800	"heavy-metal-associated domain-containing protein"
0	1.89204	AT3G15370	"ATEXPA12 (ARABIDOPSIS THALIANA EXPANSIN 12)"
2.42588	1.89178	AT5G11210	"ATGLR2.5 (Arabidopsis thaliana glutamate receptor 2.5)"
2.05222	1.89177	AT1G22930	"T-complex protein 11"
1.82462	1.88572	AT1G24147	"unknown protein"
-1.68613	1.88522	AT3G04370	"unknown protein"
1.71469	1.88346	AT3G54590	"ATHRGP1 (ATHRGP1); structural constituent of cell wall"
2.25352	1.88263	AT1G76590	"zinc-binding family protein"
1.95226	1.88199	AT5G17820	"peroxidase 57 (PER57) (P57) (PRXR10)"
0	1.88099	AT3G13435	"unknown protein"
0	1.87751	AT2G34655	"unknown protein"
0	1.87458	AT5G45840	"leucine-rich repeat transmembrane protein kinase, putative"
3.36152	1.87312	AT5G07100	"WRKY26 (WRKY DNA-binding protein 26); transcription factor"
1.54971	1.8725	AT1G55780	"heavy-metal-associated domain-containing protein"
0	1.87194	AT2G05710	"aconitate hydratase, cytoplasmic, putative / citrate hydro-lyase/aconitase, putative"
0	1.86952	ATCG00430	"Encodes a protein which was originally thought to be part of photosystem II but its wheat homolog was later shown to encode for subunit K of NADH dehydrogenase."
30.91	1.86876	AT5G39180	"germin-like protein, putative"
4.59135	1.86397	AT5G19560	"ATROPGEF10/ROPGEF10 (KINASE PARTNER PROTEIN-LIKE); Rho guanyl-nucleotide exchange factor"
0	1.8637	AT1G02520	"PGP11 (P-GLYCOPROTEIN 11); ATPase, coupled to transmembrane movement of substances"
1.52062	1.86143	AT1G33960	"AIG1 (AVRRPT2-INDUCED GENE 1); GTP binding"
5.90521	1.861	AT1G26420	"FAD-binding domain-containing protein"
0	1.85889	AT1G17430	"hydrolase, alpha/beta fold family protein"
0	1.8584	AT3G26180	"CYP71B20 (cytochrome P450, family 71, subfamily B, polypeptide 20); oxygen binding"
-1.5875	1.85815	AT5G23190	"CYP86B1 (cytochrome P450, family 86, subfamily B, polypeptide 1); oxygen binding"
2.0184	1.8568	AT3G48650	pseudogene
10.5279	1.85665	AT3G23120	"leucine-rich repeat family protein"
2.8347	1.85401	AT5G38550	"jacalin lectin family protein"
1.66273	1.85366	AT5G39520	"unknown protein"
2.12378	1.85359	AT2G33020	"leucine-rich repeat family protein"
2.56617	1.85268	AT5G57510	"unknown protein"
3.31764	1.85197	AT1G35230	"AGP5 (ARABINOGALACTAN-PROTEIN 5)"
0	1.8472	AT3G54530	"unknown protein"
4.18482	1.84489	AT3G47040	"glycosyl hydrolase family 3 protein"
0	1.84384	AT1G31330	"PSAF (photosystem I subunit F)"
2.06544	1.84379	AT1G01570	"fringe-related protein"
3.76036	1.84318	AT5G46050	"ATPTR3/PTR3 (PEPTIDE TRANSPORTER PROTEIN 3); transporter"
3.89321	1.8369	AT2G24710	"ATGLR2.3 (Arabidopsis thaliana glutamate receptor 2.3)"
1.77935	1.83623	AT4G04750	"carbohydrate transporter/ sugar porter"
2.49976	1.83586	AT3G60420	"unknown protein"
2.20112	1.83486	AT2G04495	"unknown protein"
0	1.8314	AT3G12240	"SCPL15 (serine carboxypeptidase-like 15); serine carboxypeptidase"
1.5251	1.8313	AT4G36520	trichohyalin-related
2.01441	1.82967	AT3G25250	"AGC2-1 (OXIDATIVE SIGNAL-INDUCIBLE1); kinase"
2.25939	1.82941	AT1G13340	"unknown protein"
0	1.82889	AT3G22880	"ATDMC1 (RECA-LIKE GENE); ATP binding / DNA-dependent ATPase/ damaged DNA binding"
2.22969	1.82566	AT5G26170	"WRKY50 (WRKY DNA-binding protein 50); transcription factor"
0	1.82471	AT5G07550	"GRP19 (Glycine rich protein 19)"
3.0301	1.82446	AT3G13080	"ATMRP3 (Arabidopsis thaliana multidrug resistance-associated protein 3)"
6.50461	1.82372	AT1G05700	"leucine-rich repeat protein kinase, putative"
4.07663	1.82223	AT1G67980	"CCoAMT (caffeoyl-CoA 3-O-methyltransferase)"
-1.5746	1.82159	AT4G36610	"hydrolase, alpha/beta fold family protein"
0	1.82135	AT3G21340	"leucine-rich repeat protein kinase, putative"
2.6919	1.82098	AT3G18250	"unknown protein"
3.65218	1.81626	AT1G35710	"leucine-rich repeat transmembrane protein kinase, putative"
1.80993	1.81509	AT3G55910	"unknown protein"
1.57584	1.81444	AT1G16150	"WAKL4 (WALL ASSOCIATED KINASE-LIKE 4); kinase"
2.15459	1.81438	AT3G48450	"nitrate-responsive NOI protein, putative"
0	1.81437	AT2G35090	"unknown protein"
3.07188	1.81159	AT5G39050	"transferase family protein"
2.05995	1.81082	AT5G47050	"ATP binding / protein binding / shikimate kinase/ zinc ion binding"
2.32231	1.80778	AT3G09940	"MDHAR (MONODEHYDROASCORBATE REDUCTASE); monodehydroascorbate reductase (NADH)"
0	1.80732	AT4G16563	"aspartyl protease family protein"
-1.56275	1.8073	AT3G11430	"ATGPAT5/GPAT5 (GLYCEROL-3-PHOSPHATE ACYLTRANSFERASE 5); 1-acylglycerol-3-phosphate O-acyltransferase/ acyltransferase/ organic anion transporter"
-1.87022	1.80606	AT2G47200	"unknown protein"
-2.15738	1.80588	AT2G22510	"hydroxyproline-rich glycoprotein family protein"
9.29828	1.80461	AT2G35980	"YLS9 (YELLOW-LEAF-SPECIFIC GENE 9)"
0	1.8022	ATCG00700	"PSII low MW protein"
1.60834	1.80196	AT2G36770	"UDP-glucoronosyl/UDP-glucosyl transferase family protein"
1.53361	1.80194	AT5G48250	"zinc finger (B-box type) family protein"
0	1.80133	AT5G05410	"DREB2A (DRE-BINDING PROTEIN 2A); DNA binding / transcription factor/ transcriptional activator"
2.13305	1.80052	AT3G10500	"ANAC053 (Arabidopsis NAC domain containing protein 53); transcription factor"
0	1.79984	AT3G25950	"unknown protein"
-1.586	1.79533	AT3G44560	"oxidoreductase, acting on the CH-CH group of donors"
4.74023	1.7934	AT1G18570	"MYB51 (myb domain protein 51); DNA binding / transcription factor"
0	1.7924	AT4G22230	"unknown protein"
0	1.79179	AT2G35070	"unknown protein"
0	1.79148	AT5G44260	"zinc finger (CCCH-type) family protein"
1.61178	1.79065	AT5G57010	"calmodulin-binding family protein"
0	1.79033	AT5G23575	"transmembrane protein, putative"
2.21577	1.78987	AT1G07620	"unknown protein"
0	1.7882	AT5G36000	"unknown protein"
-1.51324	1.78712	AT3G61870	"unknown protein"
3.16967	1.78651	AT2G04260	pseudogene
20.1663	1.78568	AT3G45130	"LAS1 (Lanosterol synthase 1); catalytic/ lyase"
1.8878	1.78543	AT3G49960	"peroxidase, putative"
0	1.78482	AT3G15770	"unknown protein"
5.27416	1.78406	AT5G13080	"WRKY75 (WRKY DNA-binding protein 75); transcription factor"
0	1.78341	AT1G21860	"SKS7 (SKU5 Similar 7); copper ion binding / oxidoreductase"
3.43413	1.7833	AT5G26340	"MSS1 (SUGAR TRANSPORT PROTEIN 13); carbohydrate transporter/ hexose:hydrogen symporter/ high-affinity hydrogen:glucose transporter/ sugar porter"
0	1.78283	AT2G40750	"WRKY54 (WRKY DNA-binding protein 54); transcription factor"
0	1.77897	AT1G28330	"DRM1 (DORMANCY-ASSOCIATED PROTEIN 1)"
3.46762	1.77866	AT2G18690	"unknown protein"
0	1.77607	AT1G54890	"late embryogenesis abundant protein-related / LEA protein-related"
-1.53246	1.77567	ATCG00270	"PSII D2 protein"
0	1.77555	AT3G25930	"universal stress protein (USP) family protein"
1.62282	1.77543	AT1G31580	ECS1
2.31088	1.77531	AT1G11210	"unknown protein"
1.52737	1.7747	AT3G62770	"AtATG18a (Arabidopsis thaliana homolog of yeast autophagy 18 (ATG18) a)"
-2.43667	1.77445	AT5G13900	"protease inhibitor/seed storage/lipid transfer protein (LTP) family protein"
0	1.77407	AT5G01700	"protein phosphatase 2C, putative / PP2C, putative"
1.98426	1.77241	AT4G22810	"DNA-binding protein-related"
-2.3799	1.76959	AT3G45060	"ATNRT2.6 (Arabidopsis thaliana high affinity nitrate transporter 2.6); nitrate transporter"
0	1.76877	AT1G71530	"protein kinase family protein"
0	1.76618	AT5G27060	"disease resistance family protein"
0	1.7659	AT2G29870	"major intrinsic family protein / MIP family protein"
0	1.76505	AT1G21250	"WAK1 (CELL WALL-ASSOCIATED KINASE); kinase"
0	1.76454	AT4G08390	SAPX
1.67916	1.76447	AT1G73810	"DNA binding"
1.60452	1.76445	AT3G26150	"CYP71B16 (cytochrome P450, family 71, subfamily B, polypeptide 16); oxygen binding"
1.80998	1.76442	AT3G62680	"PRP3 (PROLINE-RICH PROTEIN 3); structural constituent of cell wall"
-1.76693	1.76405	AT2G26500	"cytochrome b6f complex subunit (petM), putative"
5.01536	1.76386	AT5G52760	"heavy-metal-associated domain-containing protein"
0	1.76213	AT5G43780	APS4
2.11842	1.76136	AT3G10320	"unknown protein"
0	1.76131	AT4G26530	"fructose-bisphosphate aldolase"
0	1.76079	AT4G00305	"zinc finger (C3HC4-type RING finger) family protein"
1.73609	1.75961	AT4G02940	"oxidoreductase, 2OG-Fe(II) oxygenase family protein"
1.87375	1.75924	AT2G38465	"unknown protein"
-2.24494	1.75756	AT1G07175	"unknown protein"
0	1.75638	AT4G25930	"unknown protein"
0	1.75622	AT2G40370	"LAC5 (laccase 5); copper ion binding / oxidoreductase"
2.7073	1.75575	AT5G24210	"lipase class 3 family protein"
7.86674	1.75551	AT5G19890	"peroxidase, putative"
0	1.7543	AT1G53035	"unknown protein"
1.64844	1.75104	AT2G38790	"unknown protein"
3.87948	1.75081	AT1G24145	"unknown protein"
0	1.75068	AT1G05680	"UDP-glucoronosyl/UDP-glucosyl transferase family protein"
0	1.75053	AT1G64910	"glycosyltransferase family protein"
0	1.75052	AT1G32350	"AOX1D (ALTERNATIVE OXIDASE 1D); alternative oxidase"
2.92105	1.74955	AT3G54880	"unknown protein"
3.93018	1.74906	AT5G35525	"unknown protein"
2.31243	1.74709	AT3G10986	"unknown protein"
3.59301	1.74697	AT3G60330	"AHA7 (ARABIDOPSIS H(+)-ATPASE 7); hydrogen-exporting ATPase, phosphorylative mechanism"
1.51235	1.74681	AT2G43610	"glycoside hydrolase family 19 protein"
1.60221	1.74616	AT4G04760	"sugar transporter family protein"
0	1.74376	AT5G07130	"LAC13 (laccase 13); copper ion binding / oxidoreductase"
0	1.74203	AT5G57550	"XTR3 (XYLOGLUCAN ENDOTRANSGLYCOSYLASE 3); hydrolase, acting on glycosyl bonds"
4.01597	1.74146	AT2G02120	"LCR70/PDF2.1 (Low-molecular-weight cysteine-rich 70); protease inhibitor"
1.66409	1.74133	AT1G73700	"MATE efflux family protein"
2.77505	1.74133	AT1G76410	"ATL8; protein binding / zinc ion binding"
1.54825	1.73974	AT3G16520	"UDP-glucoronosyl/UDP-glucosyl transferase family protein"
1.57249	1.73918	AT4G08400	"proline-rich extensin-like family protein"
8.54899	1.73901	AT3G28580	"AAA-type ATPase family protein"
0	1.73401	AT3G50280	"transferase family protein"
0	1.73275	AT3G21850	"ASK9 (ARABIDOPSIS SKP1-LIKE 9); ubiquitin-protein ligase"
3.48803	1.72739	AT1G60730	"aldo/keto reductase family protein"
0	1.72545	AT1G79700	"ovule development protein, putative"
2.03084	1.72507	AT1G56160	"AtMYB72 (myb domain protein 72); DNA binding / transcription factor"
2.18142	1.72481	AT4G23150	"protein kinase family protein"
0	1.72445	ATCG00140	"ATPase III subunit"
1.75306	1.72416	AT1G61260	"unknown protein"
0	1.72388	AT1G22770	"GI (GIGANTEA)"
0	1.72329	AT5G24640	"unknown protein"
0	1.72174	AT1G53270	"ABC transporter family protein"
3.36354	1.72097	AT5G13320	"PBS3 (AVRPPHB SUSCEPTIBLE 3)"
0	1.71966	AT4G15990	"unknown protein"
0	1.71963	AT3G53800	"armadillo/beta-catenin repeat family protein"
1.9128	1.71961	AT5G35580	kinase
0	1.71944	AT5G45650	"subtilase family protein"
0	1.71893	AT1G78340	"ATGSTU22 (Arabidopsis thaliana Glutathione S-transferase (class tau) 22); glutathione transferase"
3.80374	1.71689	AT5G16570	"GLN1;4 (Glutamine synthetase 1;4); glutamate-ammonia ligase"
1.50641	1.71673	AT5G18780	"F-box family protein"
0	1.7156	AT1G02230	"ANAC004 (Arabidopsis NAC domain containing protein 4); transcription factor"
1.60353	1.7145	AT5G45410	"unknown protein"
3.41466	1.71323	AT1G21120	"O-methyltransferase, putative"
0	1.71298	AT5G24200	"triacylglycerol lipase"
1.75188	1.71295	AT3G26740	"CCL (CCR-LIKE)"
1.70114	1.71279	AT5G40510	"unknown protein"
3.3861	1.71201	AT4G11890	"protein kinase family protein"
4.35911	1.71137	AT3G57260	"BGL2 (PATHOGENESIS-RELATED PROTEIN 2); glucan 1,3-beta-glucosidase/ hydrolase, hydrolyzing O-glycosyl compounds"
0	1.71106	AT3G26160	"CYP71B17 (cytochrome P450, family 71, subfamily B, polypeptide 17); oxygen binding"
-2.94661	1.71101	AT5G09520	"hydroxyproline-rich glycoprotein family protein"
3.90989	1.70864	AT3G46090	"ZAT7; nucleic acid binding / transcription factor/ zinc ion binding"
0	1.70828	AT1G22570	"proton-dependent oligopeptide transport (POT) family protein"
2.13065	1.70814	AT4G16146	"unknown protein"
3.45631	1.70709	AT4G31800	"WRKY18 (WRKY DNA-binding protein 18); transcription factor"
3.31757	1.70587	AT4G04490	"protein kinase family protein"
0	1.70506	AT3G22920	"peptidyl-prolyl cis-trans isomerase, putative / cyclophilin, putative / rotamase, putative"
1.60262	1.70443	AT1G09500	"cinnamyl-alcohol dehydrogenase"
0	1.70402	AT1G79330	"AMC6/ATMCP2B (TYPE-II METACASPASES); caspase/ cysteine-type endopeptidase"
0	1.7018	AT2G39270	"adenylate kinase family protein"
2.15958	1.70064	AT1G29290	"unknown protein"
1.96321	1.70049	AT1G69890	"unknown protein"
0	1.69853	AT3G61730	"unknown protein"
0	1.69644	AT5G62480	"ATGSTU9 (GLUTATHIONE S-TRANSFERASE TAU 9); glutathione transferase"
0	1.69386	AT3G62590	"lipase class 3 family protein"
0	1.69303	AT1G33790	"jacalin lectin family protein"
0	1.69172	AT1G02470	"unknown protein"
0	1.69159	AT3G53460	"CP29 (chloroplast 29 kDa ribonucleoprotein); RNA binding"
4.69199	1.691	AT2G05510	"glycine-rich protein"
1.58696	1.69062	AT1G53910	RAP2.12
0	1.69053	AT4G26970	"aconitate hydratase, cytoplasmic, putative / citrate hydro-lyase/aconitase, putative"
1.84181	1.69022	AT1G49720	"ABF1 (ABSCISIC ACID RESPONSIVE ELEMENT-BINDING FACTOR 1); DNA binding / transcription factor/ transcriptional activator"
1.77156	1.69017	AT1G56120	"leucine-rich repeat family protein / protein kinase family protein"
1.51012	1.69007	AT3G51400	"unknown protein"
0	1.68914	AT5G61250	"glycosyl hydrolase family 79 N-terminal domain-containing protein"
2.64016	1.68729	AT2G32200	"unknown protein"
1.939	1.68623	AT5G51830	"pfkB-type carbohydrate kinase family protein"
2.11304	1.68513	AT1G17170	"ATGSTU24 (Arabidopsis thaliana Glutathione S-transferase (class tau) 24); glutathione transferase"
0	1.68491	AT1G64900	"CYP89A2 (CYTOCHROME P450 89A2); oxygen binding"
2.41696	1.68411	AT1G21670	"unknown protein"
0	1.68366	AT3G52530	"protein kinase family protein"
2.74757	1.68328	AT3G15500	"ATNAC3 (ARABIDOPSIS NAC DOMAIN CONTAINING PROTEIN 55); transcription factor"
0	1.68319	AT5G58010	"basic helix-loop-helix (bHLH) family protein"
1.87322	1.68293	AT5G56840	"DNA-binding family protein"
1.51056	1.68245	AT4G04745	"unknown protein"
2.00568	1.68168	AT4G06534	"unknown protein"
1.67001	1.68049	AT3G15510	"ATNAC2 (Arabidopsis thaliana NAC domain containing protein 2); transcription factor"
-3.76597	1.67984	AT1G75250	"myb family transcription factor"
0	1.67903	AT1G09540	"MYB61 (myb domain protein 61); DNA binding / transcription factor"
0	1.67869	AT2G19800	"MIOX2 (MYO-INOSITOL OXYGENASE 2)"
2.488	1.67834	AT5G51190	"AP2 domain-containing transcription factor, putative"
2.45804	1.67703	AT5G55460	"protease inhibitor/seed storage/lipid transfer protein (LTP) family protein"
1.65634	1.67499	AT1G03850	"glutaredoxin family protein"
1.83195	1.67424	AT4G25940	"epsin N-terminal homology (ENTH) domain-containing protein"
0	1.67368	AT5G58540	"protein kinase family protein"
0	1.67107	AT4G36670	"mannitol transporter, putative"
0	1.66692	AT3G60260	"phagocytosis and cell motility protein ELMO1-related"
2.46576	1.66639	AT3G11840	"U-box domain-containing protein"
1.80714	1.66578	AT4G00070	"zinc finger protein-related"
1.86914	1.66562	AT4G23170	"EP1; protein kinase"
0	1.6635	AT1G23720	"proline-rich extensin-like family protein"
0	1.66343	AT3G25840	"protein kinase family protein"
0	1.66293	AT4G35420	"dihydroflavonol 4-reductase family / dihydrokaempferol 4-reductase family"
1.90528	1.66233	AT5G53550	"YSL3 (YELLOW STRIPE LIKE 3); oligopeptide transporter"
0	1.66227	AT1G03660	"unknown protein"
0	1.66177	AT1G79860	"ATROPGEF12/MEE64/ROPGEF12 (KINASE PARTNER PROTEIN-LIKE, maternal effect embryo arrest 64); Rho guanyl-nucleotide exchange factor"
-1.75995	1.66016	ATCG00500	"Encodes the carboxytransferase beta subunit of the Acetyl-CoA carboxylase (ACCase) complex in plastids. This complex catalyzes the carboxylation of acetyl-CoA to produce malonyl-CoA, the first committed step in fatty acid synthesis."
0	1.66007	AT3G46480	"oxidoreductase, 2OG-Fe(II) oxygenase family protein"
0	1.66006	AT3G52820	"ATPAP22/PAP22 (purple acid phosphatase 22); acid phosphatase/ protein serine/threonine phosphatase"
-1.63023	1.65901	ATCG00290	tRNA-Ser
1.57072	1.65847	AT5G14940	"proton-dependent oligopeptide transport (POT) family protein"
0	1.6578	AT3G44770	"unknown protein"
0	1.65651	AT2G47000	"PGP4 (P-GLYCOPROTEIN 4, P-GLYCOPROTEIN4); ATPase, coupled to transmembrane movement of substances / xenobiotic-transporting ATPase"
0	1.65581	ATCG00420	"Encodes NADH dehydrogenase subunit J. Its transcription is increased upon sulfur depletion."
0	1.65503	AT2G01464	"unknown protein"
1.77002	1.65408	AT1G07900	"LOB domain protein 1 / lateral organ boundaries domain protein 1 (LBD1)"
2.01937	1.65386	AT4G23280	"protein kinase, putative"
0	1.65229	AT2G01460	"phosphoribulokinase/uridine kinase family protein"
1.83311	1.65178	AT3G24900	"disease resistance family protein / LRR family protein"
0	1.651	AT1G07430	"protein phosphatase 2C, putative / PP2C, putative"
1.63644	1.6504	AT5G41761	"unknown protein"
4.35731	1.65029	AT5G50760	"auxin-responsive family protein"
1.85452	1.64888	AT4G03320	"TIC20-IV (TRANSLOCON AT THE INNER ENVELOPE MEMBRANE OF CHLOROPLASTS 20-IV); protein translocase"
0	1.64876	ATCG00710	"Encodes a 8 kD phosphoprotein that is a component of the photosystem II oxygen evolving core. Its exact molecular function has not been determined but it may play a role in mediating electron transfer between the secondary quinone acceptors, QA and QB, associated with the acceptor side of PSII."
5.40227	1.64747	AT3G50930	"AAA-type ATPase family protein"
0	1.64724	AT1G10070	"ATBCAT-2; branched-chain-amino-acid transaminase/ catalytic"
2.31833	1.647	AT3G45860	"receptor-like protein kinase, putative"
0	1.64651	AT1G18470	"zinc finger (C3HC4-type RING finger) family protein"
0	1.64586	AT1G09230	"RNA recognition motif (RRM)-containing protein"
0	1.64586	AT3G23230	"ethylene-responsive factor, putative"
2.51092	1.6449	AT3G28540	"AAA-type ATPase family protein"
8.27444	1.64424	AT1G74590	"ATGSTU10 (Arabidopsis thaliana Glutathione S-transferase (class tau) 10); glutathione transferase"
0	1.64402	AT5G47240	"ATNUDT8 (Arabidopsis thaliana Nudix hydrolase homolog 8); hydrolase"
2.37578	1.64196	AT1G63440	"HMA5 (HEAVY METAL ATPASE 5); ATPase, coupled to transmembrane movement of ions, phosphorylative mechanism"
5.2601	1.64095	AT5G52750	"heavy-metal-associated domain-containing protein"
0	1.63983	AT3G50970	"LTI30/XERO2 (LOW TEMPERATURE-INDUCED 30)"
0	1.63829	AT5G44420	"PDF1.2 (Low-molecular-weight cysteine-rich 77)"
1.84653	1.63794	AT3G62260	"protein phosphatase 2C, putative / PP2C, putative"
-1.57967	1.63721	AT3G61060	ATPP2-A13
0	1.63719	AT5G21950	"hydrolase, alpha/beta fold family protein"
0	1.63715	AT2G25510	"unknown protein"
0	1.63695	AT2G40110	"yippee family protein"
2.61011	1.63669	AT3G50770	"calmodulin-related protein, putative"
0	1.63642	AT3G49690	"ATMYB84/MYB84/RAX3 (myb domain protein 84); DNA binding / transcription factor"
1.62197	1.63526	AT1G10170	"NF-X1 type zinc finger family protein"
0	1.63443	AT2G18700	"ATTPS11 (Arabidopsis thaliana trehalose phosphatase/synthase 11); transferase, transferring glycosyl groups"
-3.50442	1.63391	AT2G31085	"CLE6 (CLAVATA3/ESR-RELATED 6); receptor binding"
0	1.63258	AT4G36050	"endonuclease/exonuclease/phosphatase family protein"
1.63844	1.63221	AT3G09020	"alpha 1,4-glycosyltransferase family protein / glycosyltransferase sugar-binding DXD motif-containing protein"
1.68422	1.63194	AT1G34260	"phosphatidylinositol-4-phosphate 5-kinase family protein"
-1.74798	1.63162	AT4G17215	"unknown protein"
2.49557	1.63132	AT5G25210	"unknown protein"
0	1.63093	AT2G46940	"unknown protein"
1.79288	1.63044	AT5G60100	"APRR3 (PSEUDO-RESPONSE REGULATOR 3); transcription regulator"
0	1.62968	AT4G03540	"integral membrane family protein"
2.19061	1.62913	AT4G12735	"unknown protein"
0	1.62536	AT2G23270	"unknown protein"
0	1.62489	AT2G07727	"cytochrome b (MTCYB) (COB) (CYTB)"
-1.85143	1.62466	AT5G61410	"RPE (EMBRYO DEFECTIVE 2728); ribulose-phosphate 3-epimerase"
2.05006	1.62448	AT3G22160	"VQ motif-containing protein"
0	1.6244	AT1G05880	"zinc ion binding"
2.1741	1.6234	AT5G54960	"PDC2 (PYRUVATE DECARBOXYLASE-2); pyruvate decarboxylase"
0	1.62288	AT3G47780	"ATATH6 (ABC2 homolog 6); ATPase, coupled to transmembrane movement of substances"
0	1.62237	AT5G16770	"AtMYB9 (myb domain protein 9); DNA binding"
0	1.61961	AT5G40690	"unknown protein"
0	1.6192	AT2G17710	"unknown protein"
0	1.61701	AT4G11170	"disease resistance protein (TIR-NBS-LRR class), putative"
0	1.61488	AT1G19510	"myb family transcription factor"
1.64595	1.61453	AT1G23040	"hydroxyproline-rich glycoprotein family protein"
2.72503	1.6142	AT1G69790	"protein kinase, putative"
0	1.61417	AT4G33020	"ZIP9 (ZINC TRANSPORTER 9 PRECURSOR); cation transporter"
1.61788	1.61405	AT1G30870	"cationic peroxidase, putative"
1.727	1.6138	AT5G61380	"TOC1 (TIMING OF CAB1 1); transcription regulator"
2.25331	1.61296	AT2G41730	"unknown protein"
0	1.6115	AT1G80133	"unknown protein"
3.1675	1.6103	AT1G72520	"lipoxygenase, putative"
4.51912	1.60981	AT5G48657	"defense protein-related"
0	1.60965	AT5G63970	copine-related
2.34534	1.60941	AT3G50260	"ATERF#011/CEJ1 (COOPERATIVELY REGULATED BY ETHYLENE AND JASMONATE 1); DNA binding / transcription factor"
0	1.6094	AT4G12050	"DNA-binding protein-related"
2.7284	1.60786	AT1G17020	"SRG1 (SENESCENCE-RELATED GENE 1); oxidoreductase, acting on paired donors, with incorporation or reduction of molecular oxygen, 2-oxoglutarate as one donor, and incorporation of one atom each of oxygen into both donors"
0	1.6078	AT3G15630	"unknown protein"
0	1.60737	AT5G19410	"ABC transporter family protein"
1.97923	1.60652	AT1G13520	"unknown protein"
1.71605	1.60642	AT4G00910	"unknown protein"
2.61728	1.60617	AT1G49820	"ATMTK; S-methyl-5-thioribose kinase"
1.63176	1.60548	AT5G24870	"zinc finger (C3HC4-type RING finger) family protein"
1.87849	1.60511	AT2G44290	"protease inhibitor/seed storage/lipid transfer protein (LTP) family protein (YLS3)"
1.71095	1.60369	AT2G24980	"proline-rich extensin-like family protein"
0	1.60273	AT5G40340	"PWWP domain-containing protein"
0	1.60272	AT5G06090	"ATGPAT7/GPAT7 (GLYCEROL-3-PHOSPHATE ACYLTRANSFERASE 7); 1-acylglycerol-3-phosphate O-acyltransferase/ acyltransferase"
0	1.60032	AT3G47860	"apolipoprotein D-related"
0	1.59972	AT5G57123	"unknown protein"
0	1.5992	AT3G53990	"universal stress protein (USP) family protein"
2.86583	1.59894	AT3G14940	"ATPPC3 (PHOSPHOENOLPYRUVATE CARBOXYLASE 3); phosphoenolpyruvate carboxylase"
0	1.59839	AT5G61610	"glycine-rich protein / oleosin"
1.88299	1.59712	AT5G66640	"LIM domain-containing protein-related"
2.10854	1.59656	AT1G16120	"WAKL1 (WALL ASSOCIATED KINASE-LIKE 1); kinase"
2.28186	1.59569	AT4G04500	"protein kinase family protein"
3.7673	1.59532	AT3G13610	"oxidoreductase, 2OG-Fe(II) oxygenase family protein"
0	1.59521	ATCG00720	"Encodes the cytochrome b(6) subunit of the cytochrome b6f complex."
1.58189	1.59386	AT4G29780	"unknown protein"
0	1.59297	AT3G22570	"protease inhibitor/seed storage/lipid transfer protein (LTP) family protein"
1.61348	1.58966	AT5G05500	"pollen Ole e 1 allergen and extensin family protein"
5.05501	1.58962	AT2G31865	"poly (ADP-ribose) glycohydrolase (PARG) family protein"
1.61321	1.58902	AT5G54730	"AtATG18f (Arabidopsis thaliana homolog of yeast autophagy 18 (ATG18) f)"
1.82238	1.58843	AT2G01890	"PAP8 (PURPLE ACID PHOSPHATASE PRECURSOR); acid phosphatase/ protein serine/threonine phosphatase"
2.01481	1.58822	AT2G40095	"unknown protein"
0	1.58806	AT1G13220	"nuclear matrix constituent protein-related"
1.85996	1.58752	AT1G55760	"BTB/POZ domain-containing protein"
0	1.58741	AT1G17950	"MYB52 (myb domain protein 52); DNA binding / transcription factor"
6.63253	1.58732	AT3G14620	"CYP72A8 (cytochrome P450, family 72, subfamily A, polypeptide 8); oxygen binding"
3.19384	1.58697	AT1G19180	"unknown protein"
0	1.58683	AT4G39795	"senescence-associated protein-related"
0	1.58637	AT5G14920	"gibberellin-regulated family protein"
0	1.58578	AT2G40180	"protein phosphatase 2C, putative / PP2C, putative"
0	1.58492	AT2G03310	"unknown protein"
0	1.5838	AT3G63360	defensin-related
0	1.58371	AT1G68390	"unknown protein"
1.56696	1.58283	AT1G28190	"unknown protein"
4.11008	1.58261	AT4G23510	"disease resistance protein (TIR class), putative"
2.72513	1.58161	AT3G46080	"zinc finger (C2H2 type) family protein"
0	1.58113	AT4G35985	"senescence/dehydration-associated protein-related"
1.73666	1.58103	AT3G47340	"ASN1 (DARK INDUCIBLE 6)"
0	1.58007	AT2G42890	AML2
1.95744	1.57988	AT4G12120	"SEC1B; protein transporter"
0	1.57895	AT5G66620	"LIM domain-containing protein"
5.73189	1.57892	AT3G20340	"unknown protein"
-1.78557	1.57872	AT4G35440	"CLC-E (CHLORIDE CHANNEL E); voltage-gated chloride channel"
0	1.57788	AT5G27000	"ATK4 (ARABIDOPSIS THALIANA KINESIN 4); microtubule motor"
2.42283	1.57627	AT3G04420	"ANAC048 (Arabidopsis NAC domain containing protein 48)"
4.86434	1.57548	AT4G21680	"proton-dependent oligopeptide transport (POT) family protein"
1.88691	1.57506	AT4G16190	"cysteine proteinase, putative"
-2.2969	1.57493	AT4G08300	"nodulin MtN21 family protein"
1.54833	1.57439	AT4G31240	"electron carrier"
1.8829	1.57284	AT1G10760	"SEX1 (STARCH EXCESS 1)"
2.43654	1.57264	AT1G28480	"glutaredoxin family protein"
1.85519	1.57255	AT5G38280	"PR5K (PR5-like receptor kinase); kinase/ transmembrane receptor protein serine/threonine kinase"
0	1.57234	AT5G37450	"leucine-rich repeat transmembrane protein kinase, putative"
0	1.57178	AT2G01505	"CLE16 (CLAVATA3/ESR-RELATED 16); receptor binding"
3.68714	1.57157	AT5G25250	"unknown protein"
0	1.57003	AT3G11050	"ATFER2 (FERRITIN 2); ferric iron binding"
0	1.56914	AT1G63990	"DNA topoisomerase VIA, putative (SPO11-2)"
-2.25607	1.56772	AT5G50950	"fumarate hydratase, putative / fumarase, putative"
-1.66911	1.56686	AT3G50580	"histamine receptor"
1.87826	1.56605	AT5G45580	"transcription factor"
0	1.56588	AT1G70820	"phosphoglucomutase, putative / glucose phosphomutase, putative"
2.36313	1.56461	AT4G19810	"glycosyl hydrolase family 18 protein"
2.21657	1.56445	AT3G04210	"disease resistance protein (TIR-NBS class), putative"
1.59893	1.56428	AT1G47890	"disease resistance family protein"
2.2985	1.56404	AT3G19580	"AZF2 (ARABIDOPSIS ZINC-FINGER PROTEIN 2); nucleic acid binding / transcription factor/ zinc ion binding"
1.68795	1.56387	AT4G06536	"unknown protein"
4.1822	1.56363	AT1G18200	"AtRABA6b (Arabidopsis Rab GTPase homolog A6b); GTP binding"
0	1.56363	AT2G47890	"zinc finger (B-box type) family protein"
2.59923	1.56145	AT3G51860	"CAX3 (cation exchanger 3); cation:cation antiporter"
0	1.56127	AT1G12040	"LRX1 (LEUCINE-RICH REPEAT/EXTENSIN 1); protein binding / structural constituent of cell wall"
2.82742	1.56042	AT2G30140	"UDP-glucoronosyl/UDP-glucosyl transferase family protein"
0	1.56013	AT2G40080	"ELF4 (EARLY FLOWERING 4)"
0	1.55993	AT4G13890	"SHM5 (SERINE HYDROXYMETHYLTRANSFERASE 5); glycine hydroxymethyltransferase"
-1.56658	1.55968	ATCG00680	"encodes for CP47, subunit of the photosystem II reaction center."
0	1.55886	AT1G61415	"unknown protein"
1.71087	1.55715	AT4G15490	"UGT84A3; UDP-glycosyltransferase/ sinapate 1-glucosyltransferase/ transferase, transferring glycosyl groups"
8.59731	1.55603	AT5G17860	"cation exchanger, putative (CAX7)"
-3.00579	1.55469	AT4G25100	"FSD1 (FE SUPEROXIDE DISMUTASE 1); iron superoxide dismutase"
0	1.55455	AT3G28550	"proline-rich extensin-like family protein"
0	1.55405	AT2G32610	"ATCSLB01 (Cellulose synthase-like B1); transferase/ transferase, transferring glycosyl groups"
1.56777	1.55372	AT3G57160	"unknown protein"
1.8435	1.55244	AT5G14330	"unknown protein"
1.66494	1.55232	AT5G06640	"proline-rich extensin-like family protein"
0	1.5523	AT2G22450	"riboflavin biosynthesis protein, putative"
0	1.55224	AT4G19160	binding
2.09541	1.55171	AT3G30775	"ERD5 (EARLY RESPONSIVE TO DEHYDRATION 5, PROLINE OXIDASE); proline dehydrogenase"
0	1.5517	AT1G51490	"glycosyl hydrolase family 1 protein"
1.84323	1.55152	AT1G54970	"ATPRP1 (PROLINE-RICH PROTEIN 1)"
2.44348	1.55135	AT1G23840	"unknown protein"
1.57488	1.55021	AT5G42530	"unknown protein"
0	1.55017	AT1G72790	"hydroxyproline-rich glycoprotein family protein"
0	1.55016	AT1G70560	"alliinase C-terminal domain-containing protein"
0	1.54958	AT3G32990	pseudogene
1.72455	1.54914	AT1G61820	"BGLU46; hydrolase, hydrolyzing O-glycosyl compounds"
0	1.54826	AT5G08410	"FTRA2 (ferredoxin/thioredoxin reductase subunit A (variable subunit) 2); ferredoxin:thioredoxin reductase"
0	1.54758	AT1G21680	"unknown protein"
2.76435	1.54734	AT1G21130	"O-methyltransferase, putative"
2.09015	1.5473	AT5G20230	"ATBCB (ARABIDOPSIS BLUE-COPPER-BINDING PROTEIN); copper ion binding"
2.64899	1.54729	AT1G03790	"zinc finger (CCCH-type) family protein"
-1.70685	1.54692	AT3G47070	"unknown protein"
1.92791	1.54678	AT5G16360	"NC domain-containing protein"
1.65609	1.54595	AT1G23870	"ATTPS9 (Arabidopsis thaliana trehalose-phosphatase/synthase 9); transferase, transferring glycosyl groups / trehalose-phosphatase","NHL repeat-containing protein"
2.70507	1.54585	AT2G20825	"ULT2 (ULTRAPETALA 2); DNA binding"
3.20374	1.54574	AT2G05441	pseudogene
-1.74812	1.5451	AT3G22231	"PCC1 (PATHOGEN AND CIRCADIAN CONTROLLED 1)"
2.9411	1.54491	AT3G47480	"calcium-binding EF hand family protein"
-1.54793	1.54488	AT3G50400	"GDSL-motif lipase/hydrolase family protein"
1.6822	1.5431	AT1G01340	"ATCNGC10 (CYCLIC NUCLEOTIDE GATED CHANNEL 10); calmodulin binding / cyclic nucleotide binding / ion channel"
5.68729	1.54269	AT1G02920	"ATGSTF7 (GLUTATHIONE S-TRANSFERASE 11); glutathione transferase"
2.20368	1.54255	AT5G67480	"BT4 (BTB AND TAZ DOMAIN PROTEIN 4); protein binding"
0	1.54236	AT5G61490	"unknown protein"
2.17905	1.54104	AT1G07890	"APX1 (ASCORBATE PEROXIDASE 1, MATERNAL EFFECT EMBRYO ARREST 6)"
0	1.54083	AT1G51610	"cation efflux family protein / metal tolerance protein, putative (MTPc4)"
0	1.54082	AT5G19490	"repressor protein-related"
0	1.5399	AT2G24430	"no apical meristem (NAM) family protein"
0	1.53892	AT2G25410	"protein binding / zinc ion binding"
0	1.53814	AT1G51470	"glycosyl hydrolase family 1 protein"
4.64076	1.53787	AT1G58225	"unknown protein"
1.83934	1.53736	AT1G02390	"ATGPAT2/GPAT2 (GLYCEROL-3-PHOSPHATE ACYLTRANSFERASE 2); acyltransferase"
1.99615	1.53702	AT3G14780	"unknown protein"
0	1.53689	AT1G54940	"glycogenin glucosyltransferase (glycogenin)-related"
0	1.5365	AT2G27920	"SCPL51; serine carboxypeptidase"
1.69114	1.53612	AT2G26710	"BAS1 (PHYB ACTIVATION TAGGED SUPPRESSOR 1); oxygen binding"
1.67833	1.53596	AT4G34150	"C2 domain-containing protein"
3.50436	1.53593	AT5G46590	"ANAC096 (Arabidopsis NAC domain containing protein 96); transcription factor"
0	1.53535	AT5G26080	"proline-rich family protein"
3.3585	1.53509	AT4G39580	"kelch repeat-containing F-box family protein"
1.86853	1.53498	AT3G08590	"2,3-biphosphoglycerate-independent phosphoglycerate mutase, putative / phosphoglyceromutase, putative"
2.83301	1.53431	AT3G25610	"haloacid dehalogenase-like hydrolase family protein"
0	1.53368	AT3G44550	"oxidoreductase, acting on the CH-CH group of donors"
3.53426	1.53361	AT5G05320	"monooxygenase, putative (MO3)"
1.76224	1.53312	AT5G01490	"CAX4 (cation exchanger 4); cation:cation antiporter"
0	1.53311	AT1G19530	"unknown protein"
0	1.53236	AT3G22142	"unknown protein"
4.34776	1.53016	AT1G72900	"disease resistance protein (TIR-NBS class), putative"
0	1.53013	AT5G41790	"CIP1 (COP1-INTERACTIVE PROTEIN 1)"
1.75699	1.53004	AT5G67400	"peroxidase 73 (PER73) (P73) (PRXR11)"
2.34045	1.52995	AT4G29190	"zinc finger (CCCH-type) family protein"
0	1.52987	AT1G06460	"ACD32.1 (ALPHA-CRYSTALLIN DOMAIN 31.2)"
0	1.5294	AT3G55240	"unknown protein"
0	1.52934	AT4G16400	"unknown protein"
0	1.52927	AT5G46080	"protein kinase family protein"
0	1.52859	AT4G38060	"unknown protein"
0	1.5285	AT5G38750	"asparaginyl-tRNA synthetase family"
1.7731	1.52761	AT1G24320	"alpha-glucosidase, putative"
-1.80652	1.5276	AT3G48390	"MA3 domain-containing protein"
1.56681	1.52737	AT2G45400	"dihydroflavonol 4-reductase family / dihydrokaempferol 4-reductase family"
1.85179	1.52719	AT3G46970	"ATPHS2/PHS2 (ALPHA-GLUCAN PHOSPHORYLASE 2); phosphorylase/ transferase, transferring glycosyl groups"
0	1.52629	AT5G66930	"unknown protein"
0	1.52628	AT3G45260	"zinc finger (C2H2 type) family protein"
0	1.52505	AT5G46060	"unknown protein"
0	1.52266	AT2G18190	"AAA-type ATPase family protein"
0	1.52263	AT2G37070	"unknown protein"
2.52892	1.5224	AT3G09010	"protein kinase family protein"
9.85681	1.52229	AT3G46270	"receptor protein kinase-related"
4.71878	1.52226	AT3G55970	"oxidoreductase, 2OG-Fe(II) oxygenase family protein"
1.84306	1.52189	AT5G47120	"ATBI-1 (ARABIDOPSIS BAX INHIBITOR 1)"
0	1.52069	AT1G02410	"cytochrome c oxidase assembly protein CtaG / Cox11 family"
0	1.52057	AT2G47485	binding
-1.88281	1.51986	AT4G38080	"hydroxyproline-rich glycoprotein family protein"
1.51922	1.51918	AT5G26040	"HDA2 (histone deacetylase 2); histone deacetylase"
0	1.51893	AT1G79830	"unknown protein"
2.96138	1.51863	AT5G37740	"C2 domain-containing protein"
0	1.51829	AT2G38490	"CIPK22 (CBL-INTERACTING PROTEIN KINASE 22); kinase"
1.79508	1.51821	AT4G29110	"unknown protein"
4.58118	1.51742	AT1G28230	"PUP1 (PURINE PERMEASE 1); purine transporter"
0	1.51697	AT3G02400	"forkhead-associated domain-containing protein / FHA domain-containing protein / AT hook motif-containing protein"
0	1.51681	AT5G66880	"SNRK2-3/SNRK2.3/SRK2I (SNF1-RELATED PROTEIN KINASE 2-3, SNF1-RELATED PROTEIN KINASE 2.3); kinase/ protein kinase"
1.62675	1.51636	AT1G27030	"unknown protein"
0	1.51632	AT5G55590	"QRT1 (QUARTET 1); pectinesterase"
-1.82293	1.516	AT2G36295	"unknown protein"
0	1.51556	AT3G27210	"unknown protein"
1.51498	1.51506	AT2G05630	"ATG8D (autophagy gene 8-related); microtubule binding"
0	1.51503	AT4G26790	"GDSL-motif lipase/hydrolase family protein"
0	1.51405	AT1G13310	"unknown protein"
2.02807	1.51369	AT3G56400	"WRKY70 (WRKY DNA-binding protein 70); transcription factor"
1.90573	1.51333	AT1G28260	binding
0	1.51323	AT5G57620	"MYB36 (myb domain protein 36); DNA binding / transcription factor"
0	1.51284	AT5G20280	"ATSPS1F (sucrose phosphate synthase 1F); sucrose-phosphate synthase/ transferase, transferring glycosyl groups"
-1.56514	1.51258	AT1G60950	"FED A (FERREDOXIN 2); electron carrier/ iron ion binding"
0	1.51216	AT2G04080	"MATE efflux family protein"
0	1.51169	AT3G08870	"lectin protein kinase, putative"
2.20431	1.51115	AT4G27300	"S-locus protein kinase, putative"
4.62521	1.51105	AT1G69930	"ATGSTU11 (Arabidopsis thaliana Glutathione S-transferase (class tau) 11); glutathione transferase"
2.0517	1.51078	AT5G45090	"ATPP2-A7 (Phloem protein 2-A7); transmembrane receptor"
2.62257	1.51042	AT4G26470	"calcium ion binding"
1.65794	1.50943	AT5G66070	"protein binding / zinc ion binding"
0	1.50901	AT5G56960	"basic helix-loop-helix (bHLH) family protein"
2.54402	1.50879	AT1G63720	"unknown protein"
0	1.50768	AT2G34580	"unknown protein"
2.28395	1.50753	AT2G29720	"CTF2B; monooxygenase"
0	1.50745	AT5G22540	"unknown protein"
0	1.50701	AT2G38340	"AP2 domain-containing transcription factor, putative (DRE2B)"
0	1.50599	AT2G23970	"defense-related protein, putative"
1.97526	1.50567	AT4G21215	"unknown protein"
8.00765	1.50565	AT5G38900	"DSBA oxidoreductase family protein"
3.09766	1.50557	AT4G34420	"unknown protein"
2.17526	1.50543	AT5G14730	"unknown protein"
3.59378	1.50536	AT1G15790	"unknown protein"
2.14287	1.50499	AT4G29900	"ACA10 (autoinhibited Ca2+ -ATPase 10); calcium-transporting ATPase/ calmodulin binding"
1.71728	1.50473	AT1G65790	"ARK1 (A. THALIANA RECEPTOR KINASE I); kinase"
0	1.50466	AT5G03310	"auxin-responsive family protein"
1.63472	1.50446	AT3G26600	"armadillo/beta-catenin repeat family protein"
0	1.50373	AT5G16230	"acyl-(acyl-carrier-protein) desaturase, putative / stearoyl-ACP desaturase, putative"
3.69253	1.50352	AT4G11393	"unknown protein"
0	1.50326	AT2G25730	"binding / heme binding"
0	1.50307	AT4G12080	"DNA-binding family protein"
0	1.50247	AT4G37010	"calcium ion binding"
1.65992	1.50208	AT3G60540	"sec61beta family protein"
0	1.50146	AT3G01860	"unknown protein"
0	1.50143	AT3G01830	"calmodulin-related protein, putative"
2.1223	1.50117	AT1G07000	"ATEXO70B2 (exocyst subunit EXO70 family protein B2); protein binding"
0	1.50101	AT3G20600	"NDR1 (NON RACE-SPECIFIC DISEASE RESISTANCE 1); signal transducer"
2.85404	1.50073	AT5G35735	"auxin-responsive family protein"
2.07647	1.50073	AT1G77280	"protein kinase family protein"
0	1.50027	AT4G00390	"transcription regulator"
0	1.50022	AT2G34840	"coatomer protein epsilon subunit family protein / COPE family protein"
2.4261	1.50014	AT1G13210	"haloacid dehalogenase-like hydrolase family protein"
1.97399	1.50007	AT5G22570	"WRKY38 (WRKY DNA-binding protein 38); transcription factor"
0	-1.55426	AT4G34800	"auxin-responsive family protein"
0	-1.55468	AT3G09260	"PYK10 (phosphate starvation-response 3.1); hydrolase, hydrolyzing O-glycosyl compounds"
0	-1.55475	AT4G08870	agmatinase
0	-1.55615	AT4G09160	"SEC14 cytosolic factor family protein / phosphoglyceride transfer family protein"
0	-1.55621	AT1G17230	"leucine-rich repeat family protein / protein kinase family protein"
0	-1.55707	AT1G02570	"unknown protein"
-3.39047	-1.55933	AT4G26050	"leucine-rich repeat family protein"
-1.5578	-1.55935	AT4G29340	"PRF4 (PROFILIN 4); actin binding"
0	-1.55993	AT1G04520	"33 kDa secretory protein-related"
3.4785	-1.56024	AT4G09820	"TT8 (TRANSPARENT TESTA 8); DNA binding / transcription factor"
-18.8564	-1.56033	AT1G48300	"unknown protein"
-1.5632	-1.56159	AT2G22770	"NAI1; DNA binding / transcription factor"
-1.87759	-1.56171	AT2G47930	"AGP26/ATAGP26 (ARABINOGALACTAN PROTEINS 26)"
-1.5678	-1.56476	AT5G20220	"zinc knuckle (CCHC-type) family protein"
-1.74517	-1.56506	AT3G15354	"SPA3 (SPA1-RELATED 3); signal transducer"
0	-1.56572	AT2G44690	"ARAC9/AtROP8/ROP8 (rho-related protein from plants 8); GTP binding"
-1.81481	-1.56696	AT1G64640	"plastocyanin-like domain-containing protein"
-2.11834	-1.56714	AT1G54740	"unknown protein"
-6.0322	-1.56848	AT1G13650	"unknown protein"
-1.74802	-1.56927	AT4G26520	"fructose-bisphosphate aldolase, cytoplasmic"
0	-1.56954	AT3G21370	"glycosyl hydrolase family 1 protein"
-1.63563	-1.56955	AT5G40390	"SIP1 (SEED IMBIBITION 1-LIKE); galactinol-sucrose galactosyltransferase/ hydrolase, hydrolyzing O-glycosyl compounds"
0	-1.56962	AT2G15050	"LTP; lipid binding"
-1.63372	-1.57076	AT3G05730	"unknown protein"
0	-1.57088	AT4G22730	"leucine-rich repeat transmembrane protein kinase, putative"
-2.70158	-1.57106	AT1G07450	"tropinone reductase, putative / tropine dehydrogenase, putative"
0	-1.57109	AT2G36490	"ROS1 (repressor of silencing1)"
0	-1.57151	AT1G06830	"glutaredoxin family protein"
-2.54509	-1.57167	AT2G37025	"TRFL8 (TRF-LIKE 8); DNA binding"
0	-1.57243	AT5G66690	"UDP-glucoronosyl/UDP-glucosyl transferase family protein"
2.16334	-1.57322	AT2G47880	"glutaredoxin family protein"
-1.52164	-1.57347	AT3G23000	"CIPK7 (CBL-INTERACTING PROTEIN KINASE 7); kinase"
-2.19149	-1.57477	AT3G04140	"ankyrin repeat family protein"
1.83263	-1.57594	AT3G29810	"phytochelatin synthetase family protein / COBRA cell expansion protein COBL2"
-1.50704	-1.57658	AT2G23690	"unknown protein"
0	-1.57684	AT4G08869	"unknown protein"
-4.75675	-1.57762	AT5G15180	"peroxidase, putative"
0	-1.57856	AT1G10640	"polygalacturonase, putative / pectinase, putative"
2.22318	-1.5794	AT1G66920	"serine/threonine protein kinase, putative"
-1.85499	-1.58035	AT4G29400	"oxidoreductase/ transition metal ion binding"
0	-1.58039	AT5G67200	"leucine-rich repeat transmembrane protein kinase, putative"
-1.59293	-1.58049	AT3G14452	"unknown protein"
0	-1.58127	AT4G11460	"protein kinase family protein"
0	-1.58143	AT1G71691	"GDSL-motif lipase/hydrolase family protein"
-1.67456	-1.58178	AT1G45015	"MD-2-related lipid recognition domain-containing protein / ML domain-containing protein"
-2.65535	-1.58198	AT2G01918	"calcium ion binding"
0	-1.58251	AT5G04230	"PAL3 (PHENYL ALANINE AMMONIA-LYASE 3); phenylalanine ammonia-lyase"
0	-1.58256	AT3G20940	"CYP705A30 (cytochrome P450, family 705, subfamily A, polypeptide 30); oxygen binding"
0	-1.58319	AT4G13770	"CYP83A1 (CYTOCHROME P450 83A1); oxygen binding"
-2.23382	-1.58383	AT3G17609	"HYH (HY5-HOMOLOG)"
0	-1.58399	AT2G16850	"PIP2;8/PIP3B (plasma membrane intrinsic protein 2;8); water channel"
0	-1.58622	AT3G18010	"transcription factor"
0	-1.58706	AT3G51670	"SEC14 cytosolic factor family protein / phosphoglyceride transfer family protein"
-1.51253	-1.58739	AT1G26560	"glycosyl hydrolase family 1 protein"
5.54593	-1.5876	AT3G23250	"AtMYB15/AtY19/MYB15 (myb domain protein 15); DNA binding"
0	-1.58787	AT5G10100	"trehalose-6-phosphate phosphatase, putative"
-1.62837	-1.58793	AT4G11020	"unknown protein"
-8.81896	-1.58797	AT1G80340	"GA4H (gibberellin 3 beta-hydroxylase); gibberellin 3-beta-dioxygenase"
1.86789	-1.59007	AT3G10040	"transcription factor"
-2.41507	-1.59032	AT4G18740	"transcription termination factor"
-2.56798	-1.59147	AT5G26200	"mitochondrial substrate carrier family protein"
0	-1.59192	AT5G66800	"unknown protein"
0	-1.5923	AT2G21140	"ATPRP2 (PROLINE-RICH PROTEIN 2)"
0	-1.59259	AT2G23620	"esterase, putative"
-2.04584	-1.59481	AT3G48460	"GDSL-motif lipase/hydrolase family protein"
0	-1.598	AT5G58780	"dehydrodolichyl diphosphate synthase, putative / DEDOL-PP synthase, putative"
0	-1.5985	AT1G67750	"pectate lyase family protein"
0	-1.59876	AT5G35660	pseudogene
0	-1.59879	AT3G20370	"meprin and TRAF homology domain-containing protein / MATH domain-containing protein"
-1.79154	-1.59895	AT4G12440	"APT4; adenine phosphoribosyltransferase"
-1.95359	-1.59897	AT5G55240	"caleosin-related family protein / embryo-specific protein, putative"
0	-1.60001	AT5G16790	"unknown protein"
0	-1.60029	AT4G27860	"integral membrane family protein"
0	-1.60126	AT1G13430	"sulfotransferase family protein"
0	-1.60127	AT4G10910	"unknown protein"
-1.51058	-1.60319	AT2G29280	pseudogene
0	-1.60356	AT4G24780	"pectate lyase family protein"
0	-1.60488	AT5G49170	"unknown protein"
0	-1.60505	AT4G14020	"rapid alkalinization factor (RALF) family protein"
-2.31016	-1.6056	AT1G24260	"SEP3 (SEPALLATA3); transcription factor"
0	-1.60582	AT1G19670	"ATCLH1 (CORONATINE-INDUCED PROTEIN 1)"
0	-1.60599	AT3G16430	"jacalin lectin family protein"
0	-1.60676	AT3G52550	"unknown protein"
0	-1.60774	AT2G30010	"unknown protein"
-1.7168	-1.60836	AT3G05625	binding
0	-1.60849	AT1G65150	"meprin and TRAF homology domain-containing protein / MATH domain-containing protein"
0	-1.60894	AT1G72970	"HTH (HOTHEAD); aldehyde-lyase"
1.5442	-1.61011	AT1G77990	"AST56 (sulphate transporter 2;2); sulfate transporter"
0	-1.61062	AT5G65980	"auxin efflux carrier family protein"
-1.803	-1.61109	AT3G54500	"unknown protein"
-2.76932	-1.61311	AT2G04790	"unknown protein"
0	-1.61651	AT1G51340	"MATE efflux family protein"
0	-1.61921	AT4G29240	"leucine-rich repeat family protein / extensin family protein"
0	-1.61928	AT1G54010	"myrosinase-associated protein, putative"
0	-1.61956	AT1G17140	tropomyosin-related
0	-1.62088	AT4G36740	"ATHB40 (ARABIDOPSIS THALIANA HOMEOBOX PROTEIN 40); DNA binding / transcription factor"
0	-1.62148	AT5G14450	"GDSL-motif lipase/hydrolase family protein"
-1.85298	-1.62154	AT4G23770	"unknown protein"
0	-1.62164	AT4G23210	"protein kinase family protein"
-2.48242	-1.6234	AT2G36830	"GAMMA-TIP (Tonoplast intrinsic protein (TIP) gamma); water channel"
-2.00821	-1.62356	AT3G26460	"major latex protein-related / MLP-related"
-1.76049	-1.62425	AT1G61130	"serine carboxypeptidase S10 family protein"
-1.61121	-1.62477	AT4G27410	"RD26 (RESPONSIVE TO DESSICATION 26)"
-3.34129	-1.6248	AT2G46670	"pseudo-response regulator, putative / timing of CAB expression 1-like protein, putative"
-1.58182	-1.6251	AT1G16370	transporter-related
-1.58865	-1.62556	AT1G23390	"kelch repeat-containing F-box family protein"
0	-1.6262	AT5G15970	"KIN2 (COLD-RESPONSIVE 6.6)"
0	-1.6271	AT3G19710	"BCAT4 (BRANCHED-CHAIN AMINOTRANSFERASE4); catalytic/ methionine-oxo-acid transaminase"
-2.09425	-1.62866	AT5G44310	"late embryogenesis abundant domain-containing protein / LEA domain-containing protein"
-2.32288	-1.62873	AT5G66740	"unknown protein"
0	-1.62887	AT1G06475	"unknown protein"
-1.60147	-1.62944	AT1G08150	"ATCHX5 (CATION/H+ EXCHANGER 5); monovalent cation:proton antiporter"
0	-1.62972	AT1G56150	"auxin-responsive family protein"
-1.98468	-1.6307	AT1G57770	"amine oxidase family"
0	-1.63088	AT5G25830	"zinc finger (GATA type) family protein"
0	-1.63142	AT2G04032	"ZIP7 (ZINC TRANSPORTER 7 PRECURSOR); cation transporter"
0	-1.63221	AT3G06750	"hydroxyproline-rich glycoprotein family protein"
0	-1.6323	AT4G24510	"CER2 (ECERIFERUM 2); transferase"
-2.31999	-1.63258	AT2G42220	"rhodanese-like domain-containing protein"
-1.5378	-1.63325	AT1G12460	"leucine-rich repeat transmembrane protein kinase, putative"
0	-1.63334	AT2G44800	"oxidoreductase, 2OG-Fe(II) oxygenase family protein"
-1.65175	-1.63545	AT5G35950	"jacalin lectin family protein"
-1.51385	-1.64076	AT1G29430	"auxin-responsive family protein"
-1.69481	-1.64165	AT2G31790	"UDP-glucoronosyl/UDP-glucosyl transferase family protein"
-1.75605	-1.64186	AT1G68870	"unknown protein"
0	-1.64212	AT5G55720	"pectate lyase family protein"
-1.64139	-1.64234	AT1G78260	"RNA recognition motif (RRM)-containing protein"
-1.75991	-1.64336	AT2G40610	"ATEXPA8 (ARABIDOPSIS THALIANA EXPANSIN A8)"
0	-1.64363	AT5G26220	"ChaC-like family protein"
-1.57423	-1.64528	AT4G38960	"zinc finger (B-box type) family protein"
0	-1.64745	ATMG01090	"hypothetical protein"
4.70358	-1.64807	AT1G65500	"unknown protein"
0	-1.6505	AT5G13400	"proton-dependent oligopeptide transport (POT) family protein"
0	-1.65099	AT1G15410	"aspartate-glutamate racemase family"
0	-1.65142	AT2G07777	"unknown protein"
0	-1.65749	AT1G18650	"glycosyl hydrolase family protein 17"
0	-1.65753	AT5G05600	"oxidoreductase, 2OG-Fe(II) oxygenase family protein"
-1.80427	-1.65953	AT1G72030	"GCN5-related N-acetyltransferase (GNAT) family protein"
0	-1.65958	AT3G03270	"universal stress protein (USP) family protein / early nodulin ENOD18 family protein"
0	-1.66046	AT3G48720	"transferase family protein"
0	-1.66073	AT1G52410	"TSA1 (TSK-ASSOCIATING PROTEIN 1)"
0	-1.66212	AT3G47640	"basic helix-loop-helix (bHLH) family protein"
-3.20938	-1.66246	AT1G48750	"protease inhibitor/seed storage/lipid transfer protein (LTP) family protein"
-2.26114	-1.66299	AT5G10250	"phototropic-responsive protein, putative"
-3.0294	-1.66658	AT3G47430	"peroxisomal biogenesis factor 11 family protein / PEX11 family protein"
-5.5408	-1.66691	AT1G05660	"polygalacturonase, putative / pectinase, putative"
0	-1.66721	AT3G51600	"LTP5 (LIPID TRANSFER PROTEIN 5); lipid transporter"
-1.81636	-1.66943	AT1G66840	"unknown protein"
0	-1.6703	AT3G16450	"jacalin lectin family protein"
0	-1.67189	AT2G17850	"unknown protein"
0	-1.67265	AT4G26850	"VTC2 (VITAMIN C DEFECTIVE 2)"
0	-1.67301	AT4G00050	"UNE10 (unfertilized embryo sac 10); DNA binding / transcription factor"
0	-1.6751	AT1G30530	"UDP-glucoronosyl/UDP-glucosyl transferase family protein"
0	-1.67553	AT5G16080	"unknown protein"
-1.77881	-1.67555	AT1G52190	"proton-dependent oligopeptide transport (POT) family protein"
0	-1.67676	AT1G65450	"transferase family protein"
-2.20104	-1.67842	AT5G13770	"pentatricopeptide (PPR) repeat-containing protein"
1.6372	-1.67949	AT4G34710	"ADC2 (ARGININE DECARBOXYLASE 2)"
0	-1.68017	AT2G38940	"ATPT2 (PHOSPHATE TRANSPORTER 2); carbohydrate transporter/ phosphate transporter/ sugar porter"
0	-1.68072	AT1G71015	"unknown protein"
0	-1.68091	AT3G18180	"unknown protein"
0	-1.68598	AT5G23010	"MAM1 (2-isopropylmalate synthase 3); 2-isopropylmalate synthase"
0	-1.68657	AT2G45600	"unknown protein"
1.77106	-1.68665	AT3G29590	"AT5MAT; O-malonyltransferase/ transferase"
0	-1.68736	AT2G06850	"EXGT-A1 (ENDO-XYLOGLUCAN TRANSFERASE); hydrolase, acting on glycosyl bonds"
0	-1.68917	AT1G12110	"NRT1.1 (nitrate transporter 1.1); transporter"
0	-1.69095	AT5G23820	"MD-2-related lipid recognition domain-containing protein / ML domain-containing protein"
-1.58657	-1.69142	AT1G74090	"sulfotransferase family protein"
-2.10406	-1.69215	AT5G10150	"unknown protein"
-2.27518	-1.69264	AT1G72430	"auxin-responsive protein-related"
0	-1.69939	AT1G45201	"triacylglycerol lipase"
0	-1.70029	AT3G06435	"unknown protein"
-2.20964	-1.70184	AT2G40960	"nucleic acid binding"
0	-1.70262	AT2G31730	"ethylene-responsive protein, putative"
3.99563	-1.70327	AT5G17220	"ATGSTF12 (GLUTATHIONE S-TRANSFERASE 26); glutathione transferase"
0	-1.70373	AT4G23290	"protein kinase family protein"
0	-1.70403	AT5G02890	"transferase family protein"
-1.60138	-1.70522	AT2G36690	"oxidoreductase, 2OG-Fe(II) oxygenase family protein"
0	-1.70533	AT5G26120	"glycosyl hydrolase family protein 51"
-1.52547	-1.70615	AT5G48490	"protease inhibitor/seed storage/lipid transfer protein (LTP) family protein"
0	-1.70822	AT3G03820	"auxin-responsive protein, putative"
0	-1.7083	AT5G46295	"unknown protein"
0	-1.70943	AT4G34810	"auxin-responsive family protein"
0	-1.71118	AT3G60290	"oxidoreductase, acting on paired donors, with incorporation or reduction of molecular oxygen, 2-oxoglutarate as one donor, and incorporation of one atom each of oxygen into both donors"
0	-1.71192	AT5G05960	"protease inhibitor/seed storage/lipid transfer protein (LTP) family protein"
-2.68447	-1.71235	AT3G46490	"oxidoreductase, 2OG-Fe(II) oxygenase family protein"
-1.63137	-1.71273	AT1G60270	pseudogene
0	-1.71311	AT1G45010	"unknown protein"
0	-1.71434	AT3G17790	"ATACP5 (acid phosphatase 5); acid phosphatase/ protein serine/threonine phosphatase"
-1.83083	-1.71484	AT4G29270	"acid phosphatase class B family protein"
-2.35682	-1.71732	AT2G46910	"plastid-lipid associated protein PAP / fibrillin family protein"
0	-1.71981	AT2G38760	"ANNAT3 (ANNEXIN 3, ANNEXIN ARABIDOPSIS 3); calcium ion binding / calcium-dependent phospholipid binding"
-1.88574	-1.72024	AT2G29180	"unknown protein"
-1.54751	-1.72028	AT2G19650	"DC1 domain-containing protein"
0	-1.72057	AT1G56170	"HAP5B (Heme activator protein (yeast) homolog 5B)"
-2.46217	-1.72462	AT1G35180	"unknown protein"
-3.96916	-1.72466	AT1G68238	"unknown protein"
-4.00215	-1.7256	AT4G35150	"O-methyltransferase family 2 protein"
0	-1.72858	AT5G42680	"unknown protein"
-1.52039	-1.73075	AT1G29510	"auxin-responsive protein, putative"
-1.95701	-1.73293	AT2G30520	"RPT2 (ROOT PHOTOTROPISM 2)"
0	-1.73595	AT1G75120	"RRA1 (REDUCED RESIDUAL ARABINOSE 1)"
-3.84754	-1.73652	AT2G34700	"pollen Ole e 1 allergen and extensin family protein"
-2.22919	-1.73701	AT1G02820	"late embryogenesis abundant 3 family protein / LEA3 family protein"
-1.57063	-1.73723	AT3G54600	"DJ-1 family protein"
0	-1.7391	AT4G08867	"nucleic acid binding / zinc ion binding"
-1.7206	-1.74149	AT5G57760	"unknown protein"
0	-1.74272	AT5G57785	"unknown protein"
-2.03146	-1.7465	AT5G18060	"auxin-responsive protein, putative"
1.7514	-1.75048	AT4G08040	"ACS11 (1-Amino-cyclopropane-1-carboxylate synthase 11); 1-aminocyclopropane-1-carboxylate synthase"
-4.57591	-1.75114	AT5G63160	"BT1 (BTB and TAZ domain protein 1); protein binding / transcription regulator"
-1.57214	-1.75609	AT2G28950	"ATEXPA6 (ARABIDOPSIS THALIANA EXPANSIN A6)"
0	-1.75649	AT1G50180	"disease resistance protein (CC-NBS-LRR class), putative"
1.6551	-1.75991	AT1G52700	"phospholipase/carboxylesterase family protein"
-2.51087	-1.76156	AT4G34550	"unknown protein"
0	-1.76497	AT1G02205	"CER1 (ECERIFERUM 1)"
0	-1.77071	AT3G03830	"auxin-responsive protein, putative"
1.76138	-1.77082	AT2G19990	"PR-1-LIKE (PATHOGENESIS-RELATED PROTEIN-1-LIKE)"
-3.48441	-1.77115	AT3G16240	"DELTA-TIP (delta tonoplast integral protein); water channel"
0	-1.77253	AT1G09310	"unknown protein"
0	-1.77288	AT5G03230	"unknown protein"
0	-1.77407	AT1G78370	"ATGSTU20 (Arabidopsis thaliana Glutathione S-transferase (class tau) 20); glutathione transferase"
-1.85173	-1.77664	AT4G12970	"unknown protein"
-2.34992	-1.77959	AT3G45700	"proton-dependent oligopeptide transport (POT) family protein"
0	-1.77997	AT5G17450	"heavy-metal-associated domain-containing protein / copper chaperone (CCH)-related"
0	-1.78077	AT5G06530	"ABC transporter family protein"
-3.45236	-1.78344	AT3G44990	"XTR8 (xyloglucan:xyloglucosyl transferase 8); hydrolase, acting on glycosyl bonds"
-1.50855	-1.78368	AT4G21870	"26.5 kDa class P-related heat shock protein (HSP26.5-P)"
0	-1.7844	AT5G14090	"unknown protein"
-2.13161	-1.78949	AT4G25780	"pathogenesis-related protein, putative"
-1.62312	-1.78963	AT5G35940	"jacalin lectin family protein"
-2.69947	-1.78972	AT5G44190	"GLK2 (GOLDEN2-LIKE 2); DNA binding / transcription factor"
0	-1.79171	AT5G20150	"SPX (SYG1/Pho81/XPR1) domain-containing protein"
-2.46228	-1.79234	AT1G52100	"jacalin lectin family protein"
-1.69355	-1.79478	AT4G15430	"unknown protein"
-2.71305	-1.79521	AT4G20230	"terpene synthase/cyclase family protein"
-1.67165	-1.79622	AT1G26210	"unknown protein"
1.66091	-1.79645	AT4G01430	"nodulin MtN21 family protein"
0	-1.79928	AT4G34790	"auxin-responsive family protein"
-2.97689	-1.80026	AT1G70985	"hydroxyproline-rich glycoprotein family protein"
-1.89204	-1.80078	AT1G72645	"unknown protein"
0	-1.80078	AT1G29440	"auxin-responsive family protein"
0	-1.80364	AT1G06100	"fatty acid desaturase family protein"
0	-1.80722	AT3G46280	"protein kinase-related"
-1.91851	-1.81007	AT3G16800	"protein phosphatase 2C, putative / PP2C, putative"
-1.83611	-1.81016	AT1G59840	"unknown protein"
1.63299	-1.81339	AT5G61290	"flavin-containing monooxygenase family protein / FMO family protein"
2.976	-1.81534	AT4G24450	"ATGWD2/GWD3/PWD (PHOSPHOGLUCAN, WATER DIKINASE)"
-1.68489	-1.81891	AT1G17700	"prenylated rab acceptor (PRA1) family protein"
-4.14069	-1.81974	AT2G01530	"major latex protein-related / MLP-related"
-1.8521	-1.82069	AT2G17740	"DC1 domain-containing protein"
-1.8815	-1.82283	AT5G67150	"transferase family protein"
-2.67603	-1.82398	AT2G25680	"sulfate transporter"
-6.01969	-1.8264	AT3G56360	"unknown protein"
0	-1.82697	AT4G39330	"mannitol dehydrogenase, putative"
0	-1.82735	AT2G20835	"unknown protein"
0	-1.83045	AT3G23450	pseudogene
0	-1.83213	AT1G03020	"glutaredoxin family protein"
-2.98043	-1.83426	AT2G24762	"unknown protein"
0	-1.83639	AT3G59940	"kelch repeat-containing F-box family protein"
1.63157	-1.83704	AT5G43380	"TOPP6 (Type one serine/threonine protein phosphatase 6); protein phosphatase type 1"
-2.51923	-1.84	AT3G18773	"zinc finger (C3HC4-type RING finger) family protein"
0	-1.84245	AT3G08770	"LTP6 (Lipid transfer protein 6); lipid binding"
-3.31204	-1.84313	AT5G39860	"PRE1 (PACLOBUTRAZOL RESISTANCE1); DNA binding / transcription factor"
0	-1.84371	AT3G09600	"DNA binding / transcription factor"
0	-1.84447	AT2G29300	"tropinone reductase, putative / tropine dehydrogenase, putative"
0	-1.84634	AT5G18670	"BMY3 (beta-amylase 3); beta-amylase"
0	-1.85003	AT3G47420	"glycerol-3-phosphate transporter, putative / glycerol 3-phosphate permease, putative"
0	-1.85087	AT3G50440	hydrolase
-2.35254	-1.85241	AT4G15670	"glutaredoxin family protein"
0	-1.85303	AT1G29500	"auxin-responsive protein, putative"
0	-1.8549	AT1G34510	"peroxidase, putative"
-1.58401	-1.85825	AT5G36110	"CYP716A1 (cytochrome P450, family 716, subfamily A, polypeptide 1); oxygen binding"
0	-1.86238	AT2G27380	"ATEPR1 (Arabidopsis thaliana extensin proline-rich 1)"
-2.37601	-1.86477	AT1G31920	"pentatricopeptide (PPR) repeat-containing protein"
0	-1.86597	AT1G24020	"Bet v I allergen family protein"
0	-1.86675	AT5G41900	"hydrolase, alpha/beta fold family protein"
-2.63304	-1.86847	AT2G03090	"ATEXPA15 (ARABIDOPSIS THALIANA EXPANSIN A15)"
0	-1.86975	AT2G48080	"oxidoreductase, 2OG-Fe(II) oxygenase family protein"
-3.11005	-1.87002	AT4G26150	"zinc finger (GATA type) family protein"
0	-1.87417	AT5G47590	"heat shock protein-related"
0	-1.87521	AT5G14760	"AO (L-ASPARTATE OXIDASE); L-aspartate oxidase"
-3.96472	-1.87754	AT4G15248	"DNA binding / zinc ion binding"
2.21345	-1.88038	AT3G02550	"LOB domain protein 41 / lateral organ boundaries domain protein 41 (LBD41)"
-1.56313	-1.88397	AT5G03760	"ATCSLA09 (RESISTANT TO AGROBACTERIUM TRANSFORMATION 4); transferase, transferring glycosyl groups"
-2.59913	-1.88629	AT1G68740	"EXS family protein / ERD1/XPR1/SYG1 family protein"
1.60245	-1.88777	AT1G13420	"sulfotransferase family protein"
1.86582	-1.88906	AT4G14090	"UDP-glucoronosyl/UDP-glucosyl transferase family protein"
2.97662	-1.88949	AT4G17030	"ATEXLB1 (ARABIDOPSIS THALIANA EXPANSIN-LIKE B1)"
0	-1.88999	AT1G63710	"CYP86A7 (cytochrome P450, family 86, subfamily A, polypeptide 7); oxygen binding"
-1.55976	-1.89303	AT1G29450	"auxin-responsive protein, putative"
0	-1.8938	AT5G23940	"EMB3009 (EMBRYO DEFECTIVE 3009); transferase"
-1.64007	-1.89827	AT2G38640	"unknown protein"
0	-1.89838	AT3G30340	"nodulin MtN21 family protein"
0	-1.89905	AT3G53280	"CYP71B5 (CYTOCHROME P450 71B5); oxygen binding"
0	-1.90467	AT1G14540	"anionic peroxidase, putative"
-1.64282	-1.90572	AT1G07490	"DVL9/RTFL3 (ROTUNDIFOLIA LIKE 3)"
-1.78658	-1.9092	AT3G18170	"unknown protein"
-1.57704	-1.9105	AT4G03060	"AOP2 (ALKENYL HYDROXALKYL PRODUCING 2); oxidoreductase, acting on paired donors, with incorporation or reduction of molecular oxygen, 2-oxoglutarate as one donor, and incorporation of one atom each of oxygen into both donors"
-2.02188	-1.91143	AT4G13620	"AP2 domain-containing transcription factor, putative"
-2.1309	-1.91464	AT2G36870	"xyloglucan:xyloglucosyl transferase, putative / xyloglucan endotransglycosylase, putative / endo-xyloglucan transferase, putative"
0	-1.91934	AT1G70830	"Bet v I allergen family protein"
0	-1.92002	AT1G23020	"ATFRO3/FRO3 (FERRIC REDUCTION OXIDASE 3); ferric-chelate reductase"
0	-1.92202	AT1G07500	"unknown protein"
0	-1.92628	AT4G16515	"unknown protein"
-3.65513	-1.92829	AT3G45680	"proton-dependent oligopeptide transport (POT) family protein"
-2.50846	-1.9314	AT1G66725	MIR163
-1.62251	-1.9343	AT5G36140	"CYP716A2 (cytochrome P450, family 716, subfamily A, polypeptide 2); heme binding / iron ion binding / monooxygenase"
0	-1.93963	AT5G19190	"unknown protein"
-1.94586	-1.94062	AT1G15260	"unknown protein"
-3.12219	-1.94148	AT4G01630	"ATEXPA17 (ARABIDOPSIS THALIANA EXPANSIN A17)"
0	-1.94316	AT4G38400	"ATEXLA2 (ARABIDOPSIS THALIANA EXPANSIN-LIKE A2)"
-1.98714	-1.94349	AT3G03190	"ATGSTF11 (GLUTATHIONE S-TRANSFERASE F11); glutathione transferase"
3.71464	-1.94477	AT5G09570	"unknown protein"
1.58252	-1.94895	AT5G53980	"ATHB52 (ARABIDOPSIS THALIANA HOMEOBOX PROTEIN 52); transcription factor"
0	-1.95223	AT2G34490	"CYP710A2 (cytochrome P450, family 710, subfamily A, polypeptide 2); C-22 sterol desaturase/ oxygen binding"
-1.62726	-1.95688	AT2G30540	"glutaredoxin family protein"
0	-1.95949	AT3G46700	"UDP-glycosyltransferase/ transferase, transferring glycosyl groups"
-2.05906	-1.96275	AT2G03750	"sulfotransferase family protein"
-2.39005	-1.96373	AT3G01550	"triose phosphate/phosphate translocator, putative"
0	-1.96476	AT1G16410	"CYP79F1 (SUPERSHOOT 1)"
-1.52257	-1.96486	AT1G60590	"polygalacturonase, putative / pectinase, putative"
0	-1.96829	AT1G03940	"transferase family protein"
0	-1.97678	AT5G15120	"unknown protein"
-3.50786	-1.97958	AT5G15960	KIN1
0	-1.97972	AT1G51820	"leucine-rich repeat protein kinase, putative"
-4.44672	-1.98338	AT2G21210	"auxin-responsive protein, putative"
2.70756	-1.99448	AT5G01870	"lipid transfer protein, putative"
-2.02678	-1.9985	AT5G65730	"xyloglucan:xyloglucosyl transferase, putative / xyloglucan endotransglycosylase, putative / endo-xyloglucan transferase, putative"
-2.04878	-2.00865	AT4G28780	"GDSL-motif lipase/hydrolase family protein"
0	-2.01009	AT5G67330	"ATNRAMP4 (Arabidopsis natural resistance-associated macrophage (NRAMP) protein 4); manganese ion transporter/ metal ion transporter"
-2.53983	-2.01214	AT1G49220	"zinc finger (C3HC4-type RING finger) family protein"
-2.73819	-2.02371	AT3G28270	"unknown protein"
0	-2.02982	AT2G45220	"pectinesterase family protein"
-2.25447	-2.02987	AT3G09450	"unknown protein"
-1.71778	-2.03005	AT3G16370	"GDSL-motif lipase/hydrolase family protein"
-4.38362	-2.04136	AT5G60660	"PIP2;4/PIP2F (plasma membrane intrinsic protein 2;4); water channel"
0	-2.04412	AT4G10270	"wound-responsive family protein"
-2.02259	-2.04616	AT5G45340	"CYP707A3 (cytochrome P450, family 707, subfamily A, polypeptide 3); oxygen binding"
0	-2.04797	AT1G35290	"thioesterase family protein"
-2.63976	-2.0553	AT1G49200	"zinc finger (C3HC4-type RING finger) family protein"
-1.83603	-2.05633	AT2G37720	"unknown protein"
-1.71455	-2.0741	AT5G18080	"auxin-responsive protein, putative"
0	-2.07672	AT5G27780	"auxin-responsive family protein"
0	-2.08209	AT4G37850	"basic helix-loop-helix (bHLH) family protein"
0	-2.08259	AT5G36920	"unknown protein"
-3.02609	-2.0857	AT3G45710	"proton-dependent oligopeptide transport (POT) family protein"
-1.62806	-2.0924	AT5G16350	"unknown protein"
-1.70455	-2.10043	AT5G18020	"auxin-responsive protein, putative"
-2.83098	-2.10178	AT2G24540	"kelch repeat-containing F-box family protein"
0	-2.10474	AT2G42750	"DNAJ heat shock N-terminal domain-containing protein"
1.98675	-2.10732	AT3G50610	"unknown protein"
-4.0998	-2.10997	AT5G47450	"AtTIP2;3 (Arabidopsis thaliana tonoplast intrinsic protein 2;3); water channel"
-4.10126	-2.11491	AT1G11080	"SCPL31 (serine carboxypeptidase-like 31); serine carboxypeptidase"
0	-2.11809	AT1G15380	"lactoylglutathione lyase"
0	-2.12085	AT4G39510	"CYP96A12 (cytochrome P450, family 96, subfamily A, polypeptide 12); oxygen binding"
0	-2.12165	AT4G15398	pseudogene
-2.23245	-2.1235	AT5G06980	"unknown protein"
-1.74769	-2.13149	AT1G29720	"protein kinase family protein"
0	-2.1345	AT1G03470	"kinase interacting family protein"
0	-2.14034	AT1G13609	"unknown protein"
1.85779	-2.14096	AT3G20470	pseudogene
-1.68881	-2.14171	AT3G01350	"proton-dependent oligopeptide transport (POT) family protein"
-1.99608	-2.14173	AT5G18030	"auxin-responsive protein, putative"
0	-2.14405	AT1G12805	"nucleotide binding"
-2.35476	-2.14647	AT5G42590	"CYP71A16 (cytochrome P450, family 71, subfamily A, polypeptide 16); oxygen binding"
0	-2.14943	AT1G29460	"auxin-responsive protein, putative"
-3.36787	-2.14949	AT1G66230	"MYB20 (myb domain protein 20); DNA binding / transcription factor"
0	-2.15357	AT4G39480	"CYP96A9 (cytochrome P450, family 96, subfamily A, polypeptide 9); oxygen binding"
0	-2.1606	AT4G23670	"major latex protein-related / MLP-related"
0	-2.16408	AT4G11211	"unknown protein"
-1.64664	-2.16757	AT5G24140	"SQP2 (Squalene monooxygenase 2); oxidoreductase"
-1.56221	-2.16882	AT2G28630	"beta-ketoacyl-CoA synthase family protein"
-3.3723	-2.19564	AT3G16670	"unknown protein"
-2.88296	-2.19861	AT1G14120	"2-oxoglutarate-dependent dioxygenase, putative"
2.94411	-2.19974	AT1G70270	"unknown protein"
-1.74596	-2.2039	AT2G43620	"chitinase, putative"
0	-2.20994	AT2G38750	"ANNAT4 (ANNEXIN 4, ANNEXIN ARABIDOPSIS 4); calcium ion binding / calcium-dependent phospholipid binding"
-3.93972	-2.21094	AT5G24420	"glucosamine/galactosamine-6-phosphate isomerase-related"
-7.50205	-2.21451	AT4G12545	"protease inhibitor/seed storage/lipid transfer protein (LTP) family protein"
-3.24643	-2.21525	AT3G21890	"zinc finger (B-box type) family protein"
-1.63298	-2.22288	AT5G18010	"auxin-responsive protein, putative"
-3.12351	-2.2229	AT1G48130	"ATPER1 (Arabidopsis thaliana 1-cysteine peroxiredoxin 1); antioxidant"
-2.47781	-2.24143	AT3G12320	"unknown protein"
0	-2.24186	AT1G29490	"auxin-responsive family protein"
0	-2.24339	AT2G43535	"trypsin inhibitor, putative"
-2.29487	-2.24559	AT2G46830	"CCA1 (CIRCADIAN CLOCK ASSOCIATED 1); transcription factor"
-2.58567	-2.25323	AT5G01740	"unknown protein"
-2.51625	-2.25766	AT3G02885	"GASA5 (GAST1 PROTEIN HOMOLOG 5)"
-1.7252	-2.26654	AT1G69570	"Dof-type zinc finger domain-containing protein"
-2.1625	-2.26821	AT5G01015	"unknown protein"
0	-2.26901	AT1G75830	"LCR67/PDF1.1 (Low-molecular-weight cysteine-rich 67)"
-3.4627	-2.27128	AT1G64500	"glutaredoxin family protein"
-5.11861	-2.29281	AT3G53980	"protease inhibitor/seed storage/lipid transfer protein (LTP) family protein"
-2.16919	-2.2944	AT5G43290	"WRKY49 (WRKY DNA-binding protein 49); transcription factor"
-3.20147	-2.29541	AT5G62430	"CDF1 (CYCLING DOF FACTOR 1); DNA binding / protein binding / transcription factor"
-4.49228	-2.30021	AT1G65090	"unknown protein"
0	-2.30027	AT3G26960	"unknown protein"
0	-2.30067	AT2G25470	"leucine-rich repeat family protein"
-3.13072	-2.30229	AT1G62975	"basic helix-loop-helix (bHLH) family protein (bHLH125)"
-4.45989	-2.31831	AT4G27160	"2S seed storage protein 3 / 2S albumin storage protein / NWMU2-2S albumin 3"
5.34363	-2.31886	AT5G42800	"DFR (DIHYDROFLAVONOL 4-REDUCTASE); dihydrokaempferol 4-reductase"
-3.87518	-2.32305	AT2G05580	pseudogene
-6.78548	-2.34042	AT1G05650	"polygalacturonase, putative / pectinase, putative"
-1.53284	-2.34388	AT4G28290	"unknown protein"
0	-2.35298	AT3G02480	"ABA-responsive protein-related"
-1.5094	-2.35879	AT4G27360	"dynein light chain, putative"
-7.57626	-2.35928	AT4G37700	"unknown protein"
-3.59576	-2.36179	AT5G54470	"zinc finger (B-box type) family protein"
-1.68782	-2.36437	AT5G18050	"auxin-responsive protein, putative"
0	-2.37993	AT1G55360	"unknown protein"
-3.71667	-2.38599	AT2G26820	"ATPP2-A3 (Phloem protein 2-A3); GTP binding"
-4.01247	-2.38713	AT4G17340	"DELTA-TIP2/TIP2;2 (tonoplast intrinsic protein 2;2); water channel"
-1.81838	-2.39321	AT5G42760	"unknown protein"
0	-2.39556	AT4G34770	"auxin-responsive family protein"
0	-2.42539	AT2G33850	"unknown protein"
-1.75002	-2.45242	AT3G22840	"ELIP1 (EARLY LIGHT-INDUCABLE PROTEIN); chlorophyll binding"
0	-2.45249	AT4G11190	"disease resistance-responsive family protein / dirigent family protein"
-1.54223	-2.46347	AT5G05250	"unknown protein"
-2.74854	-2.46409	AT1G33440	"proton-dependent oligopeptide transport (POT) family protein"
2.34317	-2.46628	AT5G59320	"LTP3 (LIPID TRANSFER PROTEIN 3); lipid binding"
1.78228	-2.49886	AT5G04120	"phosphoglycerate/bisphosphoglycerate mutase family protein"
-2.61629	-2.50375	AT4G39250	"DNA binding / transcription factor"
1.76719	-2.50752	AT2G39510	"nodulin MtN21 family protein"
0	-2.50857	AT2G39310	"jacalin lectin family protein"
0	-2.51041	AT4G30140	"GDSL-motif lipase/hydrolase family protein"
-2.3213	-2.51157	AT5G07690	"MYB29 (myb domain protein 29); DNA binding / transcription factor"
-1.80222	-2.51576	AT3G29030	"ATEXPA5 (ARABIDOPSIS THALIANA EXPANSIN A5)"
-2.79596	-2.51598	AT2G21320	"zinc finger (B-box type) family protein"
-1.51762	-2.52342	AT3G29970	"germination protein-related"
1.55139	-2.53467	AT2G19970	"pathogenesis-related protein, putative"
0	-2.53659	AT5G13170	"nodulin MtN3 family protein"
0	-2.54682	AT5G38930	"germin-like protein, putative"
7.79425	-2.554	AT3G12900	"oxidoreductase, 2OG-Fe(II) oxygenase family protein"
-1.58211	-2.55683	AT5G42600	"MRN (MARNERAL SYNTHASE); catalytic"
-5.13669	-2.58419	AT5G51210	"OLEO3 (OLEOSIN3)"
-2.78108	-2.58691	AT2G27402	"unknown protein"
1.67109	-2.59255	AT5G37940	"NADP-dependent oxidoreductase, putative"
2.02449	-2.60863	AT1G03495	transferase
-2.02519	-2.61532	AT1G66940	"protein kinase-related"
-4.55935	-2.61658	AT1G73870	"zinc finger (B-box type) family protein"
-1.70567	-2.64985	AT1G01060	"LHY (LATE ELONGATED HYPOCOTYL)"
-2.91342	-2.66497	AT5G37970	"S-adenosyl-L-methionine:carboxyl methyltransferase family protein"
0	-2.66653	AT5G54060	"UF3GT (UDP-GLUCOSE:FLAVONOID 3-O-GLUCOSYLTRANSFERASE); transferase, transferring glycosyl groups"
-5.02641	-2.67895	AT4G14690	"ELIP2 (EARLY LIGHT-INDUCIBLE PROTEIN 2); chlorophyll binding"
-3.21699	-2.7224	AT5G36910	"THI2.2 (THIONIN 2.2); toxin receptor binding"
0	-2.72427	AT3G18290	"EMB2454 (EMBRYO DEFECTIVE 2454); protein binding / zinc ion binding"
-1.88436	-2.73457	AT4G21760	"BGLU47 (Beta-glucosidase 47); hydrolase, hydrolyzing O-glycosyl compounds"
0	-2.76516	AT1G62560	"flavin-containing monooxygenase family protein / FMO family protein"
-4.26873	-2.77457	AT2G27420	"cysteine proteinase, putative"
-8.40204	-2.77543	AT4G28520	"CRU3 (CRUCIFERIN 3)"
0	-2.7759	AT2G16060	"AHB1 (ARABIDOPSIS HEMOGLOBIN 1)"
0	-2.79588	AT4G38825	"unknown protein"
-5.57953	-2.80908	AT2G34870	"MEE26 (maternal effect embryo arrest 26)"
-2.47062	-2.8189	AT4G16370	"ATOPT3 (OLIGOPEPTIDE TRANSPORTER); oligopeptide transporter"
-4.50337	-2.82706	AT4G04840	"methionine sulfoxide reductase domain-containing protein / SeIR domain-containing protein"
1.59675	-2.83299	AT5G59330	pseudogene
0	-2.85791	AT2G21590	"APL4 (large subunit of AGP 4); glucose-1-phosphate adenylyltransferase"
0	-2.86889	AT4G10265	"wound-responsive protein, putative"
-2.84039	-2.88044	AT2G31380	"STH (salt tolerance homologue); transcription factor/ zinc ion binding"
-8.38376	-2.88071	AT4G12550	"AIR1 (Auxin-Induced in Root cultures 1); lipid binding"
-1.53865	-2.88391	AT5G67370	"unknown protein"
0	-2.88857	AT1G55010	"PDF1.5 (plant defensin 1.5)"
0	-2.89232	AT3G16360	"AHP4 (HPT PHOSPHOTRANSMITTER 4); histidine phosphotransfer kinase/ transferase, transferring phosphorus-containing groups"
-5.37711	-2.91446	AT4G24700	"unknown protein"
71.5976	-2.92245	AT4G33720	"pathogenesis-related protein, putative"
-2.20037	-2.96352	AT5G53486	"unknown protein"
3.58209	-2.99283	AT2G16005	"MD-2-related lipid recognition domain-containing protein / ML domain-containing protein"
1.53629	-3.02583	AT4G22870	"leucoanthocyanidin dioxygenase, putative / anthocyanidin synthase, putative"
-1.62785	-3.08895	AT1G08100	"ATNRT2.2 (Arabidopsis thaliana high-affinity nitrate transporter 2.2); nitrate transporter"
-2.72039	-3.16582	AT5G17300	"myb family transcription factor"
0	-3.17284	AT1G64980	"unknown protein"
0	-3.17338	AT5G38940	"manganese ion binding / metal ion binding / nutrient reservoir"
0	-3.20249	AT5G47980	"transferase family protein"
0	-3.21108	AT1G65860	"flavin-containing monooxygenase family protein / FMO family protein"
-1.78355	-3.23017	AT1G20160	subtilase
-6.26792	-3.23807	AT2G28490	"cupin family protein"
1.53216	-3.28765	AT5G38000	"NADP-dependent oxidoreductase, putative"
0	-3.32551	AT4G22485	"unknown protein"
0	-3.33501	AT1G45191	"glycosyl hydrolase family 1 protein"
2.47149	-3.33878	AT4G22880	"LDOX (TANNIN DEFICIENT SEED 4)"
0	-3.35816	AT1G13610	"unknown protein"
0	-3.3797	AT4G22505	pseudogene
-1.75877	-3.38482	AT3G52720	"carbonic anhydrase family protein"
-4.05209	-3.3913	AT1G56430	"nicotianamine synthase, putative"
0	-3.39331	AT4G22520	"protease inhibitor/seed storage/lipid transfer protein (LTP) family protein"
0	-3.39763	AT5G04150	"basic helix-loop-helix (bHLH) family protein"
-4.89796	-3.41422	AT1G73190	"ALPHA-TIP/TIP3;1 (ALPHA-TONOPLAST INTRINSIC PROTEIN); water channel"
-2.48927	-3.42569	AT5G42580	"CYP705A12 (cytochrome P450, family 705, subfamily A, polypeptide 12); oxygen binding"
-3.76935	-3.45679	AT5G37990	S-adenosylmethionine-dependentmethyltransferase
0	-3.48746	AT4G22490	"protease inhibitor/seed storage/lipid transfer protein (LTP) family protein"
0	-3.49342	AT5G47990	"CYP705A5 (cytochrome P450, family 705, subfamily A, polypeptide 5); oxygen binding"
0	-3.4969	AT5G13740	"ZIF1 (ZINC INDUCED FACILITATOR 1); carbohydrate transporter/ sugar porter"
-7.28824	-3.56215	AT2G27395	pseudogene
0	-3.62364	AT5G33370	"GDSL-motif lipase/hydrolase family protein"
0	-3.72799	AT4G22513	"unknown protein"
0	-3.73281	AT4G15370	"pentacyclic triterpene synthase, putative"
7.73657	-3.77362	AT5G64110	"peroxidase, putative"
0	-3.95905	AT5G48010	"pentacyclic triterpene synthase, putative"
-11.0507	-3.99753	AT4G27170	"2S seed storage protein 4 / 2S albumin storage protein / NWMU2-2S albumin 4"
-2.08818	-4.10089	AT5G36130	"cytochrome P450 family"
-7.87335	-4.10898	AT3G27660	"OLEO4 (OLEOSIN4)"
-9.99634	-4.1129	AT4G26740	"ATS1 (ARABIDOPSIS THALIANA SEED GENE 1); calcium ion binding"
0	-4.12751	AT4G22517	"unknown protein"
-14.1277	-4.22666	AT3G22640	"cupin family protein"
-4.27183	-4.25141	AT1G47400	"unknown protein"
0	-4.27688	AT5G53450	"ORG1 (OBP3-RESPONSIVE GENE 1); kinase"
-8.8211	-4.54117	AT3G01570	"glycine-rich protein / oleosin"
-5.19179	-4.63907	AT3G30720	"unknown protein"
-5.0672	-4.68321	AT2G30766	"unknown protein"
-2.69916	-4.69867	AT1G66100	"thionin, putative"
-12.6088	-4.82998	AT2G15020	"unknown protein"
0	-4.9553	AT3G05727	"unknown protein"
-14.8779	-5.04197	AT5G54740	"protease inhibitor/seed storage/lipid transfer protein (LTP) family protein"
-3.7846	-5.12962	AT1G43800	"acyl-(acyl-carrier-protein) desaturase, putative / stearoyl-ACP desaturase, putative"
-4.11955	-5.15301	AT3G02380	"COL2 (CONSTANS-LIKE 2); transcription factor/ zinc ion binding"
0	-5.19252	AT3G56970	"ORG2 (OBP3-responsive gene 2); DNA binding / transcription factor"
-12.8326	-5.29807	AT4G27140	"2S seed storage protein 1 / 2S albumin storage protein / NWMU1-2S albumin 1"
-3.18119	-5.47052	AT2G14247	"unknown protein"
-8.50457	-5.56956	AT4G25140	"OLEO1 (OLEOSIN1)"
0	-5.96482	AT5G38020	"S-adenosyl-L-methionine:carboxyl methyltransferase family protein"
-5.87191	-6.21065	AT5G40420	"OLEO2 (OLEOSIN 2)"
-11.5253	-6.22291	AT1G03880	"CRU2 (CRUCIFERIN 2); nutrient reservoir"
0	-6.47197	AT4G15393	"CYP702A5 (cytochrome P450, family 702, subfamily A, polypeptide 5); heme binding / iron ion binding / monooxygenase"
0	-6.54822	AT5G48000	"CYP708A2 (cytochrome P450, family 708, subfamily A, polypeptide 2)"
-1.89573	-6.59725	AT1G47395	"unknown protein"
-18.151	-6.78757	AT1G47540	"trypsin inhibitor, putative"
0	-7.84323	AT1G24580	"zinc finger (C3HC4-type RING finger) family protein"
0	-7.88047	AT1G62420	"unknown protein"
0	-8.45739	AT1G12030	"unknown protein"
-13.3287	-9.91248	AT4G09550	"unknown protein"
-3.78288	-11.3484	AT4G36700	"cupin family protein"
-11.3871	-12.9235	AT5G44120	"CRA1 (CRUCIFERINA); nutrient reservoir"
-17.9391	-13.3013	AT4G27150	"2S seed storage protein 2 / 2S albumin storage protein / NWMU2-2S albumin 2"
0	-13.9351	AT2G41240	"basic helix-loop-helix (bHLH) family protein"
