# Supplementary material for: Dissection of iron signaling and iron accumulation by overexpression of subgroup Ib bHLH039 protein
Source: Sci Rep. 2017 Sep 7;7:10911. doi: 10.1038/s41598-017-11171-7 (PMC5589837; doi:10.1038/s41598-017-11171-7)
Supplement: Supplementary file 3 — Suppl. Table 2 [file 41598_2017_11171_MOESM3_ESM.xlsx]

## Sheet: Suppl. Table. 2A
Suppl. Table 2A: Gene onthology (GO) term enrichment analysis of 39Ox-regulated genes (Up in 39Ox versus WT at +Fe).
GO analysis of genes upregulated at +Fe in 39Ox versus wild type (WT) was performed using the VirtualPlant tool.
The scatterplot view shows GO term clustering, generated using the REVIGO tool.
The table summarizes GO main groups and GO subgroups sorted according to bubble colors and observed frequencies, as represented in the scatterplot. Genes are sorted according to their observed frequencies.
Orange and red bubble colors in scatterplot (including stress, defense and hormone responses)
GO Main Group	GO subgroup	p-value	Term	Observed Frequency		Expected Frequency		Genes
GO:0006950		7.02e-49	response to stress	364 out of 1767 genes	0.206	2104 out of 24961 genes	0.084	AT5G16970	AT3G14050	AT3G47340	AT1G72920	AT2G21640	AT4G39980	AT5G46260	AT2G40300	AT4G26090	AT1G27730	AT1G20510	AT2G26560	AT5G49620	AT1G23120	AT5G51440	AT5G22690	AT3G11080	AT2G06050	AT5G05730	AT1G33560	AT5G45080	AT4G34180	AT2G38380	AT5G44070	AT5G59820	AT5G47230	AT1G56510	AT4G12480	AT5G05340	AT5G40910	AT1G56650	AT5G38000	AT1G80840	AT4G13920	AT5G15130	AT4G02520	AT1G49570	AT1G63750	AT5G50720	AT1G58602	AT4G14630	AT1G22070
GO:0042221		1.76e-42	response to chemical stimulus	325 out of 1767 genes	0.184	1892 out of 24961 genes	0.076	AT5G16970	AT1G09780	AT3G14050	AT4G12720	AT5G51190	AT3G47340	AT2G21640	AT5G01600	AT5G67480	AT4G22880	AT2G40300	AT5G24090	AT4G36110	AT1G27730	AT5G54960	AT3G22200	AT2G26560	AT5G07440	AT3G05200	AT5G49620	AT1G59870	AT5G54490	AT1G19850	AT4G09530	AT2G41380	AT2G19810	AT5G65750	AT4G39230	AT3G21770	AT2G17040	AT4G26080	AT2G06050	AT5G05730	AT1G33560	AT1G56160	AT5G03780	AT5G11670	AT3G26830	AT5G10380	AT2G22240	AT5G12330	AT2G38380
GO:0010033		2.86e-21	response to organic substance	188 out of 1767 genes	0.106	1148 out of 24961 genes	0.046	AT3G14050	AT5G51190	AT3G47340	AT5G67480	AT4G22880	AT4G36110	AT1G27730	AT3G22200	AT3G05200	AT5G49620	AT1G59870	AT5G54490	AT1G19850	AT4G09530	AT2G17040	AT4G26080	AT5G05730	AT1G56160	AT5G03780	AT3G26830	AT5G10380	AT2G22240	AT5G12330	AT5G08790	AT1G43910	AT5G59820	AT5G47230	AT1G56650	AT1G18100	AT2G35940	AT1G80840	AT1G73500	AT4G20380	AT4G34390	AT3G52430	AT1G56010	AT3G28210	AT2G47190	AT5G50720	AT4G17490	AT3G11820	AT5G22890
GO:0006952		8.31e-37	defense response	178 out of 1767 genes	0.101	747 out of 24961 genes	0.03	AT4G12720	AT3G14460	AT2G35930	AT1G72920	AT4G14465	AT5G46260	AT5G38350	AT4G26090	AT5G64905	AT3G23110	AT2G25110	AT2G26560	AT4G26070	AT2G38470	AT1G23120	AT5G45000	AT1G59870	AT1G59620	AT5G45110	AT2G30770	AT1G18570	AT4G23130	AT5G44920	AT5G22690	AT1G75380	AT3G11080	AT3G57260	AT4G14370	AT4G12490	AT1G72910	AT2G39660	AT1G33560	AT3G26830	AT5G45080	AT2G22240	AT5G38850	AT5G44070	AT1G56510	AT4G12480	AT5G39580	AT1G09090	AT5G40910
GO:0009628		8.02e-11	response to abiotic stimulus	174 out of 1767 genes	0.098	1360 out of 24961 genes	0.054	AT1G09780	AT4G12720	AT3G47340	AT5G01600	AT1G79440	AT2G40300	AT4G37370	AT5G11210	AT5G24090	AT1G27730	AT4G24110	AT5G07440	AT5G49620	AT5G51440	AT3G25770	AT5G48410	AT3G57260	AT4G26080	AT5G24470	AT1G33560	AT2G22240	AT4G34180	AT2G38380	AT5G08790	AT1G66390	AT5G59820	AT5G47230	AT5G13750	AT1G09090	AT1G56650	AT2G35940	AT3G17020	AT1G73500	AT5G46180	AT4G02520	AT1G80820	AT2G24710	AT2G47190	AT5G50720	AT4G39090	AT4G14630	AT5G62520
GO:0009607		1.27e-33	response to biotic stimulus	153 out of 1767 genes	0.087	610 out of 24961 genes	0.024	AT5G52450	AT4G12720	AT5G01600	AT5G53550	AT4G39980	AT4G14465	AT4G26090	AT2G25110	AT2G26560	AT4G26070	AT2G38470	AT1G23120	AT1G59870	AT2G01340	AT5G45110	AT2G30770	AT1G18570	AT4G23130	AT1G75380	AT5G24530	AT3G57260	AT4G12490	AT2G06050	AT5G05730	AT3G53160	AT1G42990	AT2G39660	AT1G33560	AT3G50480	AT3G26830	AT4G32650	AT2G22240	AT3G09940	AT3G51860	AT2G38290	AT5G08790	AT3G28930	AT5G44070	AT1G56510	AT4G12480	AT5G39580	AT5G10520
GO:0051707		3.72e-34	response to other organism	147 out of 1767 genes	0.083	558 out of 24961 genes	0.022	AT5G52450	AT4G12720	AT5G01600	AT5G53550	AT4G39980	AT4G14465	AT4G26090	AT2G25110	AT2G26560	AT4G26070	AT2G38470	AT1G59870	AT2G01340	AT5G45110	AT2G30770	AT1G18570	AT4G23130	AT1G75380	AT5G24530	AT3G57260	AT4G12490	AT2G06050	AT5G05730	AT3G53160	AT2G39660	AT1G33560	AT3G50480	AT3G26830	AT4G32650	AT2G22240	AT3G09940	AT3G51860	AT2G38290	AT5G08790	AT3G28930	AT5G44070	AT1G56510	AT4G12480	AT5G39580	AT5G10520	AT2G35940	AT1G80840
GO:0007165		4.08e-08	signal transduction	127 out of 1767 genes	0.072	985 out of 24961 genes	0.039	AT4G12720	AT1G35710	AT5G49770	AT2G33020	AT5G46260	AT3G23110	AT2G44080	AT4G26070	AT1G17250	AT5G01950	AT5G45000	AT1G06840	AT5G44920	AT4G13820	AT5G22690	AT4G28490	AT3G11080	AT5G53320	AT1G51830	AT4G14370	AT1G48260	AT1G72910	AT1G42990	AT1G56160	AT5G45080	AT5G38850	AT1G69270	AT5G47230	AT5G40910	AT1G56650	AT4G13920	AT2G42540	AT1G73500	AT4G20380	AT4G34390	AT3G52430	AT2G31880	AT1G56010	AT1G63750	AT3G21510	AT4G17490	AT3G56400
GO:0009719		3.69e-09	response to endogenous stimulus	125 out of 1767 genes	0.071	920 out of 24961 genes	0.037	AT3G14050	AT1G66380	AT5G59320	AT5G67480	AT2G36530	AT4G22880	AT2G26710	AT1G48000	AT1G27740	AT4G36110	AT1G29395	AT1G27730	AT2G44080	AT4G32810	AT5G49620	AT1G59870	AT5G13910	AT1G18570	AT1G50420	AT5G54490	AT1G19850	AT5G27420	AT4G09530	AT2G31180	AT4G23600	AT4G26080	AT5G05730	AT1G56160	AT3G26830	AT2G22240	AT3G09940	AT5G12330	AT5G08790	AT5G67300	AT5G66400	AT1G43910	AT1G76930	AT1G69270	AT5G47230	AT1G56650	AT1G18100	AT2G35940
	GO:0051716	0.000609	cellular response to stimulus	88 out of 1767 genes	0.05	772 out of 24961 genes	0.031	AT4G12720	AT3G47340	AT2G40300	AT5G13080	AT5G24090	AT4G26090	AT1G29395	AT2G44080	AT2G26560	AT3G49620	AT1G59870	AT3G08860	AT1G18570	AT5G27420	AT1G42990	AT1G56160	AT2G22240	AT3G04530	AT5G44070	AT1G77510	AT1G69270	AT5G47230	AT1G56650	AT3G54420	AT2G42540	AT1G73500	AT4G20380	AT3G52430	AT1G56010	AT3G21510	AT4G17490	AT3G56400	AT3G11820	AT1G20620	AT5G47120	AT1G22070	AT3G48090	AT3G49530	AT2G22430	AT2G34650	AT3G15500	AT3G07040
GO:0010035		3.34e-10	response to inorganic substance	86 out of 1767 genes	0.049	507 out of 24961 genes	0.02	AT5G16970	AT1G09780	AT3G44300	AT1G63440	AT5G63680	AT5G01600	AT2G01980	AT2G23150	AT5G65140	AT5G56795	AT1G08430	AT2G36530	AT1G48000	AT2G40300	AT1G73260	AT3G22200	AT2G26560	AT4G26070	AT5G07440	AT3G23250	AT3G07720	AT2G41380	AT4G34050	AT4G11600	AT5G65750	AT4G39230	AT4G00910	AT3G17820	AT5G14780	AT1G02930	AT4G37870	AT1G21750	AT5G11670	AT2G22240	AT5G64250	AT2G38380	AT3G51860	AT5G67300	AT1G30400	AT1G02920	AT1G68600	AT1G77510
GO:0010038		1.6e-09	response to metal ion	74 out of 1767 genes	0.042	417 out of 24961 genes	0.017	AT5G16970	AT1G09780	AT3G44300	AT1G63440	AT5G63680	AT5G01600	AT2G23150	AT5G65140	AT5G56795	AT1G08430	AT2G36530	AT1G48000	AT2G40300	AT3G22200	AT2G26560	AT5G07440	AT3G23250	AT3G07720	AT2G41380	AT4G34050	AT4G11600	AT5G65750	AT4G39230	AT4G00910	AT3G17820	AT5G14780	AT1G02930	AT4G37870	AT1G21750	AT5G11670	AT5G64250	AT2G38380	AT3G51860	AT5G67300	AT1G02920	AT1G68600	AT1G77510	AT5G44070	AT2G45290	AT3G56090	AT3G14990	AT4G02520
GO:0006955		2.28e-17	immune response	72 out of 1767 genes	0.041	260 out of 24961 genes	0.01	AT4G16960	AT4G12720	AT1G72900	AT5G46260	AT1G51270	AT4G26090	AT5G13320	AT4G23190	AT2G26560	AT4G26070	AT1G12220	AT5G45000	AT1G59870	AT1G66090	AT5G45110	AT1G28380	AT5G40100	AT5G44920	AT5G45090	AT5G18360	AT5G22690	AT1G57630	AT4G11850	AT5G45070	AT3G57260	AT4G37870	AT5G38900	AT1G72910	AT1G29690	AT5G11250	AT3G15356	AT1G11310	AT5G45080	AT5G38850	AT4G14400	AT4G11650	AT1G02920	AT1G56510	AT2G14080	AT5G40910	AT3G54420	AT1G61560
	GO:0045087	3.51e-17	innate immune response	71 out of 1767 genes	0.04	256 out of 24961 genes	0.01	AT4G16960	AT4G12720	AT1G72900	AT5G46260	AT1G51270	AT4G26090	AT5G13320	AT4G23190	AT2G26560	AT4G26070	AT1G12220	AT5G45000	AT1G59870	AT1G66090	AT5G45110	AT1G28380	AT5G40100	AT5G44920	AT5G45090	AT5G18360	AT5G22690	AT1G57630	AT4G11850	AT5G45070	AT3G57260	AT4G37870	AT5G38900	AT1G72910	AT5G11250	AT3G15356	AT1G11310	AT5G45080	AT5G38850	AT4G14400	AT4G11650	AT1G02920	AT1G56510	AT2G14080	AT5G40910	AT3G54420	AT1G61560	AT5G10520
	GO:0080134	0.000714	regulation of response to stress	20 out of 1767 genes	0.011	91 out of 24961 genes	0.004	AT4G12720	AT4G23510	AT5G47220	AT1G80840	AT4G23810	AT5G40990	AT5G66130	AT5G48380	AT3G52430	AT2G31880	AT3G45640	AT3G05360	AT1G56160	AT1G11310	AT3G26830	AT1G74710	AT4G31800	AT3G56400	AT1G59870	AT3G11820
	GO:0031347	0.000721	regulation of defense response	18 out of 1767 genes	0.01	76 out of 24961 genes	0.003	AT4G12720	AT4G23510	AT5G47220	AT1G80840	AT4G23810	AT5G40990	AT5G48380	AT3G52430	AT2G31880	AT3G05360	AT1G56160	AT1G11310	AT3G26830	AT1G74710	AT4G31800	AT3G56400	AT1G59870	AT3G11820
	GO:0002252	0.00484	immune effector process	10 out of 1767 genes	0.006	32 out of 24961 genes	0.001	AT3G11840	AT2G35980	AT1G56160	AT5G47220	AT2G35930	AT2G22240	AT2G26560	AT5G40990	AT5G06320	AT3G56400
GO:0006970		2.94e-08	response to osmotic stress	71 out of 1767 genes	0.04	425 out of 24961 genes	0.017	AT5G27600	AT4G12720	AT5G59310	AT2G01980	AT2G30250	AT2G19450	AT2G36530	AT1G55450	AT1G48000	AT1G73260	AT5G39610	AT5G24090	AT1G27730	AT4G30960	AT5G07440	AT5G49620	AT2G38470	AT2G33380	AT1G28380	AT3G23250	AT1G09210	AT1G18570	AT1G54100	AT4G34710	AT3G25780	AT4G11600	AT2G31180	AT4G23600	AT1G78080	AT1G08930	AT1G02930	AT3G45640	AT1G21750	AT4G34180	AT3G09940	AT2G38380	AT5G67300	AT2G36270	AT4G11650	AT1G02920	AT1G77510	AT5G59820
	GO:0009266	0.000714	response to temperature stimulus	53 out of 1767 genes	0.03	399 out of 24961 genes	0.016	AT1G09780	AT2G28900	AT5G01600	AT3G08970	AT2G30250	AT2G19450	AT1G10760	AT3G11410	AT2G36530	AT1G79440	AT4G17250	AT5G24090	AT1G29395	AT1G27730	AT2G42530	AT2G38470	AT2G33380	AT5G51440	AT4G34710	AT3G25770	AT5G62390	AT3G57260	AT4G26080	AT3G45640	AT2G22240	AT5G66400	AT2G40140	AT5G59820	AT5G47230	AT1G09090	AT4G34150	AT3G17020	AT2G42540	AT4G02520	AT1G80820	AT1G09560	AT1G77000	AT5G42900	AT5G50720	AT5G13330	AT1G20620	AT3G08720
GO:0006979		1.14e-14	response to oxidative stress	69 out of 1767 genes	0.039	278 out of 24961 genes	0.011	AT5G16970	AT4G12720	AT2G21640	AT5G01600	AT2G01980	AT5G64110	AT1G13340	AT3G20340	AT1G19020	AT2G40300	AT1G73260	AT5G39610	AT1G27730	AT4G23190	AT3G22200	AT4G26070	AT1G09210	AT4G34710	AT2G19810	AT3G49960	AT3G21770	AT5G37940	AT1G73120	AT3G10020	AT2G37040	AT1G02930	AT3G45640	AT5G16980	AT2G22240	AT5G17820	AT3G30775	AT5G59820	AT5G05340	AT1G56650	AT3G01420	AT1G09970	AT1G14870	AT5G38000	AT4G08780	AT5G58390	AT3G56090	AT4G20380
	GO:0009617	1.15e-15	response to bacterium	68 out of 1767 genes	0.038	256 out of 24961 genes	0.01	AT3G44300	AT4G12720	AT5G01600	AT2G23150	AT4G39980	AT4G14465	AT5G40990	AT1G77920	AT1G73260	AT4G26090	AT5G13320	AT1G33960	AT4G23190	AT2G25110	AT4G26070	AT2G38470	AT1G12220	AT1G59870	AT3G28940	AT5G45110	AT2G30770	AT1G18570	AT4G23130	AT4G11850	AT5G24530	AT1G02930	AT5G05730	AT3G45640	AT3G26830	AT2G22240	AT4G31800	AT4G14400	AT3G28930	AT4G11650	AT1G02920	AT5G44070	AT4G19690	AT5G57220	AT1G80840	AT2G30750	AT1G33970	AT3G52430
	GO:0009620	1.42e-20	response to fungus	63 out of 1767 genes	0.036	167 out of 24961 genes	0.007	AT2G40140	AT1G02920	AT1G56510	AT4G12480	AT5G39580	AT5G38280	AT1G61560	AT2G35940	AT5G57220	AT1G80840	AT3G44480	AT5G40990	AT2G46440	AT1G10760	AT1G51680	AT5G64120	AT5G13320	AT4G19660	AT2G25110	AT5G61890	AT2G42530	AT3G04720	AT1G01470	AT2G38470	AT3G49120	AT3G56400	AT1G59870	AT3G11820	AT2G33380	AT1G51090	AT5G45110	AT2G30770	AT4G16260	AT5G25910	AT2G43510	AT3G25780	AT1G75380	AT5G24530	AT5G47910	AT1G45145	AT3G45140	AT4G12490
	GO:0050832	2.57e-15	defense response to fungus	48 out of 1767 genes	0.027	131 out of 24961 genes	0.005	AT2G40140	AT1G02920	AT1G56510	AT4G12480	AT5G39580	AT1G61560	AT5G57220	AT1G80840	AT3G44480	AT5G40990	AT5G64120	AT4G19660	AT2G25110	AT5G61890	AT2G42530	AT3G04720	AT1G01470	AT2G38470	AT3G49120	AT3G56400	AT1G59870	AT3G11820	AT1G51090	AT5G45110	AT2G30770	AT4G16260	AT5G25910	AT2G43510	AT1G75380	AT5G47910	AT1G45145	AT4G12490	AT2G15890	AT4G37870	AT5G61600	AT5G38900	AT5G25110	AT2G31865	AT2G39660	AT3G15356	AT3G12500	AT1G11310
	GO:0009814	3.87e-09	defense response, incompatible interaction	32 out of 1767 genes	0.018	99 out of 24961 genes	0.004	AT5G45110	AT1G55020	AT1G02920	AT4G16260	AT2G14610	AT1G56510	AT1G61560	AT4G11850	AT5G10520	AT3G44480	AT4G23810	AT3G57260	AT3G48090	AT3G49530	AT4G37870	AT3G52430	AT5G38900	AT1G06160	AT5G13320	AT3G15356	AT4G19660	AT1G11310	AT4G23190	AT1G74710	AT4G26070	AT3G04720	AT4G14400	AT5G26920	AT1G12220	AT2G44490	AT1G59870	AT4G11650
	GO:0009817	6.5e-05	defense response to fungus, incompatible interaction	15 out of 1767 genes	0.008	41 out of 24961 genes	0.002	AT5G45110	AT1G02920	AT4G37870	AT5G38900	AT4G16260	AT1G56510	AT3G15356	AT4G19660	AT1G61560	AT1G11310	AT3G44480	AT3G04720	AT2G44490	AT1G59870	AT4G11650
GO:0009651		5.68e-08	response to salt stress	67 out of 1767 genes	0.038	397 out of 24961 genes	0.016	AT5G27600	AT4G12720	AT5G59310	AT2G01980	AT2G30250	AT2G19450	AT2G36530	AT1G55450	AT1G48000	AT1G73260	AT5G39610	AT5G24090	AT1G27730	AT4G30960	AT5G07440	AT5G49620	AT2G38470	AT2G33380	AT1G28380	AT3G23250	AT1G09210	AT1G18570	AT1G54100	AT4G34710	AT3G25780	AT4G11600	AT2G31180	AT4G23600	AT1G78080	AT1G08930	AT1G02930	AT1G21750	AT4G34180	AT3G09940	AT2G38380	AT5G67300	AT2G36270	AT4G11650	AT1G02920	AT1G77510	AT5G59820	AT1G56650
GO:0009743		1.23e-16	response to carbohydrate stimulus	62 out of 1767 genes	0.035	203 out of 24961 genes	0.008	AT2G40140	AT4G29110	AT5G59820	AT5G47230	AT5G51190	AT3G46600	AT3G55980	AT1G56650	AT3G47340	AT2G35930	AT2G28900	AT2G13790	AT1G80840	AT2G19450	AT4G34390	AT4G26120	AT1G27730	AT1G61800	AT3G28210	AT2G46400	AT4G17500	AT4G33050	AT3G26090	AT2G23320	AT4G17490	AT3G05200	AT3G46080	AT2G38470	AT3G56400	AT3G16720	AT4G18880	AT5G22890	AT3G23250	AT5G25910	AT5G27420	AT5G47220	AT4G17230	AT5G49520	AT4G23810	AT3G16530	AT5G66070	AT1G66160
GO:0042742		4.81e-12	defense response to bacterium	53 out of 1767 genes	0.03	201 out of 24961 genes	0.008	AT1G02920	AT5G44070	AT4G12720	AT5G57220	AT1G80840	AT2G23150	AT4G14465	AT5G40990	AT1G77920	AT3G52430	AT4G02520	AT1G73260	AT5G46050	AT3G57330	AT4G26090	AT5G13320	AT4G19660	AT4G23190	AT2G25110	AT4G26070	AT2G38470	AT3G49120	AT1G12220	AT3G56400	AT1G59870	AT4G39090	AT5G45110	AT1G10170	AT1G55020	AT1G22070	AT2G30770	AT3G44670	AT1G18570	AT4G23130	AT4G11850	AT5G49520	AT4G23810	AT3G45860	AT5G06320	AT1G02930	AT1G19180	AT1G74710
	GO:0070887	0.000582	cellular response to chemical stimulus	51 out of 1767 genes	0.029	374 out of 24961 genes	0.015	AT5G25190	AT2G13790	AT5G40990	AT2G46680	AT3G11410	AT5G24090	AT5G13320	AT1G29395	AT1G49720	AT3G26090	AT2G44080	AT1G28370	AT1G59870	AT3G63010	AT3G53480	AT5G62390	AT1G78080	AT3G45640	AT1G42990	AT1G28480	AT1G56160	AT2G36270	AT4G01540	AT1G69270	AT5G47230	AT1G56650	AT1G73500	AT4G20380	AT3G52430	AT2G02990	AT1G56010	AT3G21510	AT4G17490	AT3G56400	AT3G11820	AT1G20620	AT1G22070	AT1G04370	AT5G47220	AT3G48090	AT2G22430	AT2G34650
	GO:0009636	0.00817	response to toxin	7 out of 1767 genes	0.004	17 out of 24961 genes	0.001	AT1G10170	AT3G23560	AT4G23600	AT5G22300	AT1G63440	AT1G45145	AT3G58810
GO:0046686		3.81e-05	response to cadmium ion	51 out of 1767 genes	0.029	330 out of 24961 genes	0.013	AT5G16970	AT1G09780	AT3G44300	AT5G63680	AT5G65140	AT2G36530	AT1G48000	AT3G22200	AT2G26560	AT5G07440	AT3G23250	AT2G41380	AT4G34050	AT4G11600	AT5G65750	AT4G39230	AT3G17820	AT5G14780	AT1G02930	AT4G37870	AT5G11670	AT5G64250	AT5G67300	AT1G02920	AT1G77510	AT5G44070	AT2G45290	AT3G14990	AT4G02520	AT4G21680	AT3G46970	AT5G51830	AT3G53230	AT2G47190	AT1G52760	AT1G20620	AT3G08590	AT5G17330	AT2G39920	AT4G19880	AT5G03630	AT1G16150
GO:0009737		0.000147	response to abscisic acid stimulus	50 out of 1767 genes	0.028	340 out of 24961 genes	0.014	AT3G14050	AT3G20470	AT5G59310	AT5G59320	AT2G19450	AT2G46680	AT3G11410	AT2G36530	AT1G48000	AT4G23260	AT1G29395	AT1G27730	AT1G49720	AT3G26090	AT5G49620	AT1G59870	AT2G33380	AT1G18570	AT1G54100	AT5G27420	AT4G34710	AT4G23600	AT1G08930	AT4G26080	AT3G45640	AT3G26830	AT5G67300	AT5G66400	AT2G36270	AT3G59220	AT1G43910	AT1G76930	AT1G69270	AT1G18100	AT2G35940	AT4G34390	AT5G61210	AT5G46050	AT2G40170	AT3G28210	AT2G47190	AT5G50720
GO:0010200		1.7e-19	response to chitin	54 out of 1767 genes	0.031	127 out of 24961 genes	0.005	AT2G40140	AT4G18880	AT5G22890	AT3G23250	AT4G29110	AT5G25910	AT5G59820	AT5G47230	AT5G27420	AT5G51190	AT3G46600	AT5G47220	AT3G55980	AT4G17230	AT2G35930	AT2G13790	AT5G49520	AT1G80840	AT4G23810	AT3G16530	AT1G66160	AT5G66070	AT1G08930	AT2G17040	AT3G49530	AT1G74650	AT3G11840	AT3G45640	AT1G42990	AT4G26120	AT1G34180	AT3G46090	AT1G27730	AT3G19580	AT1G62300	AT3G28210	AT5G10380	AT2G46400	AT4G17500	AT4G33050	AT2G23320	AT3G50260
	GO:0009725	3.73e-06	response to hormone stimulus	106 out of 1767 genes	0.06	849 out of 24961 genes	0.034	AT3G14050	AT5G59320	AT5G67480	AT2G36530	AT2G26710	AT1G48000	AT1G27740	AT4G36110	AT1G29395	AT1G27730	AT2G44080	AT4G32810	AT5G49620	AT1G59870	AT5G13910	AT1G18570	AT1G50420	AT5G54490	AT1G19850	AT5G27420	AT4G09530	AT2G31180	AT4G23600	AT4G26080	AT5G05730	AT1G56160	AT3G26830	AT2G22240	AT5G12330	AT5G67300	AT5G66400	AT1G43910	AT1G76930	AT1G69270	AT5G47230	AT1G18100	AT2G35940	AT1G73500	AT4G34390	AT1G56010	AT2G40170	AT3G28210
	GO:0071310	0.00217	cellular response to organic substance	45 out of 1767 genes	0.025	337 out of 24961 genes	0.014	AT5G25190	AT2G13790	AT5G40990	AT2G46680	AT3G11410	AT5G13320	AT1G49720	AT3G26090	AT2G44080	AT1G28370	AT1G59870	AT3G63010	AT3G53480	AT5G62390	AT1G78080	AT3G45640	AT1G42990	AT1G28480	AT1G56160	AT2G36270	AT4G01540	AT1G69270	AT5G47230	AT1G56650	AT1G73500	AT4G20380	AT3G52430	AT2G02990	AT1G56010	AT3G21510	AT4G17490	AT3G56400	AT3G11820	AT1G22070	AT1G04370	AT5G47220	AT3G48090	AT2G22430	AT2G34650	AT1G06160	AT3G15500	AT3G12500
GO:0009415		1.16e-06	response to water	42 out of 1767 genes	0.024	211 out of 24961 genes	0.008	AT5G59310	AT2G17820	AT5G59320	AT2G35930	AT2G26740	AT2G46680	AT3G11410	AT5G61590	AT3G46970	AT5G24090	AT1G29395	AT1G27730	AT1G52890	AT3G26090	AT3G25760	AT4G30960	AT2G47190	AT5G50720	AT4G26070	AT1G01470	AT2G38470	AT5G13330	AT4G39090	AT2G33380	AT1G04400	AT5G47120	AT1G54100	AT4G38410	AT1G78080	AT1G08930	AT3G45140	AT2G22430	AT2G37040	AT1G02930	AT4G24190	AT1G33560	AT3G15500	AT3G19580	AT3G09940	AT5G67300	AT5G66400	AT2G36270
GO:0009414		1.08e-06	response to water deprivation	41 out of 1767 genes	0.023	202 out of 24961 genes	0.008	AT5G59310	AT2G17820	AT5G59320	AT2G35930	AT2G26740	AT2G46680	AT3G11410	AT5G61590	AT3G46970	AT5G24090	AT1G29395	AT1G27730	AT1G52890	AT3G26090	AT3G25760	AT4G30960	AT2G47190	AT5G50720	AT4G26070	AT1G01470	AT2G38470	AT5G13330	AT4G39090	AT2G33380	AT1G04400	AT5G47120	AT1G54100	AT1G78080	AT1G08930	AT3G45140	AT2G22430	AT2G37040	AT1G02930	AT4G24190	AT1G33560	AT3G15500	AT3G19580	AT3G09940	AT5G67300	AT5G66400	AT2G36270
GO:0009409		0.000714	response to cold	40 out of 1767 genes	0.023	269 out of 24961 genes	0.011	AT1G09780	AT2G28900	AT5G01600	AT2G30250	AT2G19450	AT1G10760	AT3G11410	AT2G36530	AT5G24090	AT1G29395	AT1G27730	AT2G42530	AT2G38470	AT2G33380	AT4G34710	AT3G25770	AT5G62390	AT3G57260	AT4G26080	AT3G45640	AT5G66400	AT2G40140	AT5G59820	AT5G47230	AT4G34150	AT3G17020	AT2G42540	AT4G02520	AT1G80820	AT1G09560	AT5G42900	AT5G50720	AT5G13330	AT1G20620	AT3G08720	AT3G49530	AT3G22370	AT4G24190	AT1G66280	AT3G50260
GO:0009751		1.78e-09	response to salicylic acid stimulus	40 out of 1767 genes	0.023	147 out of 24961 genes	0.006	AT1G76930	AT3G20470	AT1G79180	AT3G01420	AT1G80840	AT5G40990	AT4G05320	AT4G20380	AT1G48000	AT3G52430	AT2G37710	AT1G73260	AT5G46050	AT2G46410	AT2G03760	AT5G13320	AT2G47190	AT1G21270	AT5G13330	AT3G56400	AT3G11820	AT2G33380	AT1G22070	AT1G18570	AT4G23130	AT2G31180	AT3G48090	AT3G45860	AT1G74650	AT1G28480	AT4G23170	AT5G03780	AT5G22570	AT4G31800	AT5G08790	AT5G67300	AT1G53130	AT4G23280	AT4G14400	AT2G14560
GO:0009611		1.12e-08	response to wounding	38 out of 1767 genes	0.022	145 out of 24961 genes	0.006	AT1G76930	AT3G14050	AT1G74020	AT5G59820	AT1G72920	AT2G28900	AT1G80840	AT4G39980	AT1G73500	AT4G22880	AT1G51680	AT5G20230	AT2G02990	AT5G46050	AT5G24090	AT1G27730	AT1G20510	AT5G43580	AT5G43570	AT4G26070	AT1G01720	AT1G01470	AT1G72520	AT1G55020	AT4G34710	AT1G76650	AT4G23600	AT1G51760	AT3G45140	AT5G14780	AT2G37040	AT2G06050	AT5G05730	AT3G45640	AT1G06160	AT3G21240	AT5G08790	AT2G24850
GO:0009753		3.06e-05	response to jasmonic acid stimulus	32 out of 1767 genes	0.018	158 out of 24961 genes	0.006	AT1G76930	AT1G74020	AT1G66380	AT1G79180	AT1G56650	AT2G28900	AT4G22880	AT2G02990	AT5G46050	AT2G46410	AT5G13330	AT3G56400	AT3G11820	AT1G55020	AT3G23250	AT1G18570	AT4G34710	AT5G47220	AT2G31180	AT4G23600	AT3G45140	AT5G07010	AT1G28480	AT1G17380	AT1G06160	AT3G15500	AT1G19180	AT3G09940	AT5G08790	AT5G67300	AT1G53130	AT2G24850
GO:0048583		0.000295	regulation of response to stimulus	32 out of 1767 genes	0.018	182 out of 24961 genes	0.007	AT4G12720	AT1G80840	AT5G40990	AT4G20380	AT3G11410	AT5G48380	AT3G52430	AT2G31880	AT5G13080	AT3G05360	AT3G21510	AT1G01720	AT3G56400	AT1G59870	AT3G11820	AT3G63010	AT5G25350	AT4G09570	AT4G23510	AT5G47220	AT3G07650	AT4G23810	AT5G66130	AT4G26080	AT2G22430	AT3G45640	AT1G56160	AT1G11310	AT3G26830	AT2G40940	AT1G74710	AT4G31800
GO:0080167		3.29e-05	response to karrikin	28 out of 1767 genes	0.016	127 out of 24961 genes	0.005	AT1G06550	AT1G78290	AT4G02940	AT5G57710	AT4G35110	AT4G38210	AT3G57520	AT1G66390	AT1G25275	AT4G34710	AT5G13750	AT1G71100	AT5G18470	AT5G64410	AT2G37040	AT2G34650	AT2G36080	AT4G37370	AT1G33560	AT1G61800	AT3G44720	AT4G27280	AT2G16660	AT4G24110	AT5G42900	AT3G55720	AT5G40780	AT4G33980
	GO:0009723	0.00417	response to ethylene stimulus	23 out of 1767 genes	0.013	134 out of 24961 genes	0.005	AT5G47230	AT5G25190	AT5G40990	AT1G73500	AT2G47190	AT3G04720	AT4G17490	AT1G28370	AT5G19880	AT5G13330	AT3G23250	AT1G05710	AT1G18570	AT1G04370	AT5G25350	AT5G47220	AT2G31180	AT1G78080	AT5G05730	AT1G56160	AT1G06160	AT3G12500	AT5G67300
GO:0009624		0.00203	response to nematode	15 out of 1767 genes	0.008	61 out of 24961 genes	0.002	AT1G20840	AT2G01340	AT5G52450	AT1G59740	AT1G61800	AT4G32650	AT2G18150	AT3G51860	AT5G53550	AT2G38290	AT1G58340	AT2G47260	AT4G18210	AT3G60160	AT5G14940
GO:0000302		0.00917	response to reactive oxygen species	14 out of 1767 genes	0.008	67 out of 24961 genes	0.003	AT1G56650	AT5G01600	AT2G01980	AT3G48090	AT3G56090	AT4G20380	AT2G40300	AT1G73260	AT2G22240	AT3G52880	AT4G26070	AT1G07890	AT1G52760	AT1G20620
GO:0009816		0.00013	defense response to bacterium, incompatible interaction	12 out of 1767 genes	0.007	27 out of 24961 genes	0.001	AT4G11850	AT5G45110	AT1G55020	AT3G52430	AT4G23810	AT4G14400	AT5G26920	AT1G12220	AT5G13320	AT4G19660	AT4G23190	AT4G11650
GO:0009873		0.00711	ethylene mediated signaling pathway	12 out of 1767 genes	0.007	49 out of 24961 genes	0.002	AT1G04370	AT5G47230	AT1G06160	AT1G56160	AT5G47220	AT3G12500	AT5G25190	AT4G17490	AT1G28370	AT5G40990	AT1G78080	AT1G73500
GO:0010043		0.0014	response to zinc ion	12 out of 1767 genes	0.007	38 out of 24961 genes	0.002	AT4G02520	AT5G56080	AT1G21750	AT3G07720	AT5G03630	AT1G16150	AT3G58810	AT5G01600	AT2G38380	AT2G23150	AT3G22460	AT1G52760
GO:0009863		0.00275	salicylic acid mediated signaling pathway	10 out of 1767 genes	0.006	29 out of 24961 genes	0.001	AT1G22070	AT3G52430	AT5G22570	AT1G28480	AT3G48090	AT1G53130	AT5G13320	AT4G20380	AT3G56400	AT3G11820
Green bubble colors in scatterplot (including regulation and metal homeostasis)
GO Main Group	GO subgroup	p-value	Term	Observed Frequency		Expected Frequency		Genes
GO:0050896		4.42e-66	response to stimulus	568 out of 1767 genes	0.321	3689 out of 24961 genes	0.148	AT5G16970	AT3G14050	AT5G52450	AT3G47340	AT1G72920	AT2G21640	AT4G39980	AT5G46260	AT2G40300	AT4G26090	AT4G36110	AT1G27730	AT1G20510	AT4G24110	AT2G26560	AT3G05200	AT5G49620	AT1G23120	AT5G51440	AT2G41380	AT5G22690	AT3G11080	AT2G06050	AT5G05730	AT1G33560	AT5G03780	AT5G11670	AT5G45080	AT4G34180	AT2G38380	AT5G12330	AT2G38290	AT3G28930	AT1G43910	AT5G44070	AT5G59820	AT5G47230	AT1G56510	AT4G12480	AT5G13750	AT5G05340	AT5G40910
GO:0065007		9.24e-09	biological regulation	361 out of 1767 genes	0.204	3661 out of 24961 genes	0.147	AT5G62260	AT1G35710	AT5G46260	AT2G40300	AT3G09390	AT5G49620	AT1G29330	AT4G13820	AT5G22690	AT4G28490	AT3G11080	AT3G07650	AT5G05730	AT5G45080	AT3G54620	AT2G24260	AT4G14220	AT2G18350	AT5G47230	AT5G40910	AT1G56650	AT1G18100	AT1G80840	AT5G03570	AT4G13920	AT5G15130	AT5G18270	AT5G07450	AT2G31880	AT1G56010	AT1G63750	AT4G17490	AT5G22890	AT1G22070	AT1G63860	AT5G41740	AT3G12910	AT3G25730	AT2G40200	AT5G24030	AT5G49520	AT2G20142
GO:0050794		4.79e-07	regulation of cellular process	300 out of 1767 genes	0.17	3050 out of 24961 genes	0.122	AT5G62260	AT1G35710	AT5G46260	AT5G49620	AT4G13820	AT5G22690	AT4G28490	AT3G11080	AT3G07650	AT5G45080	AT3G54620	AT2G24260	AT4G14220	AT2G18350	AT5G47230	AT5G40910	AT1G56650	AT1G80840	AT4G13920	AT5G15130	AT5G18270	AT5G07450	AT2G31880	AT1G56010	AT1G63750	AT4G17490	AT5G22890	AT1G22070	AT1G63860	AT5G41740	AT3G12910	AT3G25730	AT2G40200	AT5G49520	AT2G20142	AT3G04210	AT4G36150	AT4G22070	AT2G22430	AT4G33040	AT3G11010	AT5G49780
	GO:0050789	1.62e-05	regulation of biological process	320 out of 1767 genes	0.181	3434 out of 24961 genes	0.138	AT5G62260	AT1G35710	AT5G46260	AT5G49620	AT4G13820	AT5G22690	AT4G28490	AT3G11080	AT3G07650	AT5G45080	AT3G54620	AT2G24260	AT4G14220	AT2G18350	AT5G47230	AT5G40910	AT1G56650	AT1G18100	AT1G80840	AT4G13920	AT5G15130	AT5G18270	AT5G07450	AT2G31880	AT1G56010	AT1G63750	AT4G17490	AT5G22890	AT1G22070	AT1G63860	AT5G41740	AT3G12910	AT3G25730	AT2G40200	AT5G49520	AT2G20142	AT3G04210	AT4G36150	AT4G22070	AT2G22430	AT4G33040	AT3G11010
	GO:0031323	0.00275	regulation of cellular metabolic process	175 out of 1767 genes	0.099	1859 out of 24961 genes	0.074	AT5G62260	AT5G51190	AT1G55110	AT1G67310	AT2G37740	AT5G49620	AT3G11580	AT1G59640	AT2G19810	AT3G07650	AT1G72830	AT2G43500	AT1G56160	AT1G17460	AT2G24260	AT3G54620	AT2G18350	AT1G68520	AT1G66390	AT5G47230	AT1G56650	AT1G80840	AT5G15130	AT1G73500	AT5G18270	AT4G20380	AT3G52430	AT1G52880	AT3G14230	AT3G04410	AT4G17490	AT5G22890	AT3G12910	AT5G14000	AT3G25730	AT3G16940	AT2G40200	AT5G49520	AT3G48090	AT4G22070	AT2G22430	AT5G28650
	GO:0080090	0.00543	regulation of primary metabolic process	167 out of 1767 genes	0.095	1795 out of 24961 genes	0.072	AT5G62260	AT5G51190	AT1G55110	AT1G67310	AT2G37740	AT5G49620	AT3G11580	AT1G59640	AT2G19810	AT3G07650	AT1G72830	AT2G43500	AT1G56160	AT1G17460	AT2G24260	AT3G54620	AT2G18350	AT1G68520	AT1G66390	AT5G47230	AT1G56650	AT1G80840	AT5G15130	AT1G73500	AT5G18270	AT4G20380	AT1G52880	AT3G14230	AT3G04410	AT4G17490	AT5G22890	AT3G12910	AT5G14000	AT3G25730	AT3G16940	AT2G40200	AT5G49520	AT4G22070	AT2G22430	AT5G28650	AT3G12820	AT4G17980
	GO:0031326	0.00358	regulation of cellular biosynthetic process	162 out of 1767 genes	0.092	1710 out of 24961 genes	0.069	AT5G62260	AT5G51190	AT1G55110	AT1G67310	AT2G37740	AT5G49620	AT3G11580	AT1G59640	AT2G19810	AT3G07650	AT1G72830	AT2G43500	AT1G56160	AT1G17460	AT2G24260	AT3G54620	AT2G18350	AT1G68520	AT1G66390	AT5G47230	AT1G56650	AT1G80840	AT5G15130	AT1G73500	AT5G18270	AT1G52880	AT3G14230	AT3G04410	AT4G17490	AT5G22890	AT3G12910	AT5G14000	AT3G25730	AT3G16940	AT2G40200	AT5G49520	AT4G22070	AT2G22430	AT5G28650	AT3G12820	AT4G17980	AT3G53200
	GO:0009889	0.00393	regulation of biosynthetic process	162 out of 1767 genes	0.092	1715 out of 24961 genes	0.069	AT5G62260	AT5G51190	AT1G55110	AT1G67310	AT2G37740	AT5G49620	AT3G11580	AT1G59640	AT2G19810	AT3G07650	AT1G72830	AT2G43500	AT1G56160	AT1G17460	AT2G24260	AT3G54620	AT2G18350	AT1G68520	AT1G66390	AT5G47230	AT1G56650	AT1G80840	AT5G15130	AT1G73500	AT5G18270	AT1G52880	AT3G14230	AT3G04410	AT4G17490	AT5G22890	AT3G12910	AT5G14000	AT3G25730	AT3G16940	AT2G40200	AT5G49520	AT4G22070	AT2G22430	AT5G28650	AT3G12820	AT4G17980	AT3G53200
	GO:0051171	0.00656	regulation of nitrogen compound metabolic process	160 out of 1767 genes	0.091	1717 out of 24961 genes	0.069	AT5G62260	AT5G51190	AT1G55110	AT1G67310	AT2G37740	AT5G49620	AT3G11580	AT1G59640	AT2G19810	AT3G07650	AT1G72830	AT2G43500	AT1G56160	AT1G17460	AT2G24260	AT3G54620	AT2G18350	AT1G68520	AT1G66390	AT5G47230	AT1G56650	AT1G80840	AT5G15130	AT1G73500	AT5G18270	AT4G20380	AT1G52880	AT3G14230	AT3G04410	AT4G17490	AT5G22890	AT3G12910	AT5G14000	AT3G25730	AT3G16940	AT2G40200	AT5G49520	AT4G22070	AT2G22430	AT5G28650	AT3G12820	AT4G17980
	GO:0019219	0.00689	regulation of nucleobase, nucleoside, nucleotide and nucleic acid metabolic process	158 out of 1767 genes	0.089	1696 out of 24961 genes	0.068	AT5G62260	AT5G51190	AT1G55110	AT1G67310	AT2G37740	AT5G49620	AT3G11580	AT1G59640	AT2G19810	AT3G07650	AT1G72830	AT2G43500	AT1G56160	AT1G17460	AT2G24260	AT3G54620	AT2G18350	AT1G68520	AT1G66390	AT5G47230	AT1G56650	AT1G80840	AT5G15130	AT1G73500	AT5G18270	AT1G52880	AT3G14230	AT3G04410	AT4G17490	AT5G22890	AT3G12910	AT5G14000	AT3G25730	AT3G16940	AT2G40200	AT5G49520	AT4G22070	AT2G22430	AT5G28650	AT3G12820	AT4G17980	AT3G53200
	GO:2000112	0.00508	regulation of cellular macromolecule biosynthetic process	157 out of 1767 genes	0.089	1667 out of 24961 genes	0.067	AT5G62260	AT5G51190	AT1G55110	AT1G67310	AT2G37740	AT5G49620	AT3G11580	AT1G59640	AT2G19810	AT3G07650	AT1G72830	AT2G43500	AT1G56160	AT1G17460	AT2G24260	AT3G54620	AT2G18350	AT1G68520	AT1G66390	AT5G47230	AT1G56650	AT1G80840	AT5G15130	AT1G73500	AT5G18270	AT1G52880	AT3G14230	AT3G04410	AT4G17490	AT5G22890	AT3G12910	AT5G14000	AT3G25730	AT3G16940	AT2G40200	AT5G49520	AT4G22070	AT2G22430	AT5G28650	AT3G12820	AT4G17980	AT3G53200
	GO:0010556	0.00508	regulation of macromolecule biosynthetic process	157 out of 1767 genes	0.089	1667 out of 24961 genes	0.067	AT5G62260	AT5G51190	AT1G55110	AT1G67310	AT2G37740	AT5G49620	AT3G11580	AT1G59640	AT2G19810	AT3G07650	AT1G72830	AT2G43500	AT1G56160	AT1G17460	AT2G24260	AT3G54620	AT2G18350	AT1G68520	AT1G66390	AT5G47230	AT1G56650	AT1G80840	AT5G15130	AT1G73500	AT5G18270	AT1G52880	AT3G14230	AT3G04410	AT4G17490	AT5G22890	AT3G12910	AT5G14000	AT3G25730	AT3G16940	AT2G40200	AT5G49520	AT4G22070	AT2G22430	AT5G28650	AT3G12820	AT4G17980	AT3G53200
GO:0045449		0.00336	regulation of transcription	155 out of 1767 genes	0.088	1621 out of 24961 genes	0.065	AT5G62260	AT5G51190	AT1G55110	AT1G67310	AT2G37740	AT5G49620	AT3G11580	AT1G59640	AT2G19810	AT3G07650	AT1G72830	AT2G43500	AT1G56160	AT1G17460	AT2G24260	AT3G54620	AT2G18350	AT1G68520	AT1G66390	AT5G47230	AT1G56650	AT1G80840	AT5G15130	AT1G73500	AT5G18270	AT1G52880	AT3G14230	AT3G04410	AT4G17490	AT5G22890	AT3G12910	AT5G14000	AT3G25730	AT3G16940	AT2G40200	AT5G49520	AT4G22070	AT2G22430	AT5G28650	AT3G12820	AT4G17980	AT3G53200
	GO:0051252	0.00659	regulation of RNA metabolic process	92 out of 1767 genes	0.052	892 out of 24961 genes	0.036	AT1G66380	AT5G62260	AT5G51190	AT1G48000	AT4G06746	AT5G13080	AT2G46400	AT5G49620	AT2G38470	AT5G13910	AT1G18570	AT3G11580	AT2G31180	AT1G72830	AT5G14340	AT1G42990	AT1G56160	AT5G67300	AT3G54620	AT4G01720	AT5G47230	AT1G56650	AT1G80840	AT1G20700	AT5G15130	AT1G29280	AT2G46410	AT3G14230	AT4G17490	AT2G47260	AT3G56400	AT5G48670	AT1G10170	AT3G25730	AT5G49520	AT4G22070	AT2G22430	AT5G28650	AT3G12820	AT3G50260	AT5G22570	AT3G53200
	GO:0006355	0.00515	regulation of transcription, DNA-dependent	92 out of 1767 genes	0.052	883 out of 24961 genes	0.035	AT1G66380	AT5G62260	AT5G51190	AT1G48000	AT4G06746	AT5G13080	AT2G46400	AT5G49620	AT2G38470	AT5G13910	AT1G18570	AT3G11580	AT2G31180	AT1G72830	AT5G14340	AT1G42990	AT1G56160	AT5G67300	AT3G54620	AT4G01720	AT5G47230	AT1G56650	AT1G80840	AT1G20700	AT5G15130	AT1G29280	AT2G46410	AT3G14230	AT4G17490	AT2G47260	AT3G56400	AT5G48670	AT1G10170	AT3G25730	AT5G49520	AT4G22070	AT2G22430	AT5G28650	AT3G12820	AT3G50260	AT5G22570	AT3G53200
GO:0051234		0.002	establishment of localization	167 out of 1767 genes	0.095	1745 out of 24961 genes	0.07	AT1G19770	AT2G04070	AT3G54820	AT2G44290	AT4G20110	AT3G13080	AT5G01600	AT1G27770	AT5G05365	AT2G40300	AT1G21360	AT2G39380	AT1G29830	AT5G01870	AT2G46430	AT1G29330	AT1G28230	AT1G59870	AT1G73700	AT4G18197	AT4G12490	AT5G24470	AT4G19680	AT2G38290	AT5G60770	AT5G44070	AT4G12480	AT1G15170	AT2G35730	AT5G03570	AT3G60970	AT5G52750	AT4G04750	AT3G11820	AT1G22150	AT5G04930	AT1G59740	AT5G01490	AT5G61520	AT1G29100	AT4G18210	AT3G46900
GO:0051704		1.34e-32	multi-organism process	148 out of 1767 genes	0.084	589 out of 24961 genes	0.024	AT5G52450	AT4G12720	AT5G01600	AT5G53550	AT4G39980	AT4G14465	AT4G26090	AT2G25110	AT2G26560	AT4G26070	AT2G38470	AT1G59870	AT2G01340	AT5G45110	AT2G30770	AT1G18570	AT4G23130	AT1G75380	AT5G24530	AT3G57260	AT4G12490	AT2G06050	AT5G05730	AT3G53160	AT2G39660	AT1G33560	AT3G50480	AT3G26830	AT4G32650	AT2G22240	AT3G09940	AT3G51860	AT2G38290	AT5G08790	AT3G28930	AT5G44070	AT1G56510	AT4G12480	AT5G39580	AT5G10520	AT2G35940	AT1G80840
GO:0002376		3.87e-20	immune system process	82 out of 1767 genes	0.046	292 out of 24961 genes	0.012	AT4G16960	AT4G12720	AT2G35930	AT1G72900	AT5G40990	AT5G46260	AT1G51270	AT4G26090	AT5G13320	AT4G23190	AT2G26560	AT4G26070	AT1G12220	AT5G45000	AT1G59870	AT1G66090	AT5G45110	AT1G28380	AT5G40100	AT5G44920	AT5G45090	AT5G18360	AT5G22690	AT1G57630	AT4G11850	AT5G45070	AT3G57260	AT4G37870	AT5G38900	AT1G72910	AT1G29690	AT5G11250	AT1G56160	AT3G15356	AT1G11310	AT5G45080	AT2G22240	AT5G38850	AT4G14400	AT4G11650	AT1G02920	AT1G56510
GO:0019748		1.72e-11	secondary metabolic process	73 out of 1767 genes	0.041	364 out of 24961 genes	0.015	AT1G30040	AT1G72680	AT4G15340	AT1G69930	AT1G33030	AT2G02930	AT3G50740	AT5G17220	AT4G30210	AT5G63600	AT4G22880	AT1G51680	AT2G02390	AT1G17020	AT3G29590	AT3G13610	AT1G69920	AT1G20510	AT4G32810	AT2G38470	AT1G59870	AT2G30770	AT1G18570	AT5G13790	AT2G29470	AT1G49390	AT1G64160	AT4G34050	AT5G24530	AT4G10500	AT1G76470	AT1G78970	AT5G42800	AT2G37040	AT1G62540	AT1G02930	AT1G17180	AT3G45640	AT3G26830	AT3G21240	AT3G51430	AT3G45130
GO:0006811		4.19e-06	ion transport	62 out of 1767 genes	0.035	404 out of 24961 genes	0.016	AT5G01600	AT2G01980	AT2G23150	AT1G01340	AT1G27770	AT5G05365	AT2G40300	AT4G21120	AT5G17860	AT1G29830	AT3G17690	AT2G46430	AT5G17850	AT1G59870	AT2G24240	AT4G27590	AT4G30120	AT1G80830	AT1G79360	AT3G58060	AT1G74810	AT3G62270	AT5G52740	AT5G26690	AT4G01010	AT4G19680	AT4G32650	AT3G51860	AT2G38290	AT5G49890	AT1G30400	AT5G44070	AT5G03380	AT4G19690	AT1G01490	AT2G35730	AT5G03570	AT3G56090	AT5G20230	AT4G18910	AT1G77990	AT5G52750
GO:0065008		0.000356	regulation of biological quality	57 out of 1767 genes	0.032	426 out of 24961 genes	0.017	AT3G44300	AT1G69880	AT5G01600	AT2G23150	AT2G26710	AT2G24720	AT2G40300	AT3G09390	AT5G11210	AT4G30960	AT4G32810	AT1G21270	AT3G07520	AT1G29330	AT1G28230	AT3G53480	AT1G65970	AT1G80830	AT5G48410	AT3G08040	AT3G02875	AT2G17040	AT1G60740	AT5G05730	AT3G51860	AT1G76520	AT5G08790	AT4G19690	AT5G03570	AT4G31240	AT3G56090	AT2G42540	AT1G70140	AT2G45400	AT5G02200	AT3G57330	AT2G03760	AT2G24710	AT5G48400	AT4G05530	AT1G04400	AT5G24270
GO:0032501		0.00711	multicellular organismal process	56 out of 1767 genes	0.032	483 out of 24961 genes	0.019	AT5G43980	AT3G04420	AT3G13672	AT5G53550	AT3G04070	AT5G39610	AT3G01600	AT1G27730	AT4G30960	AT1G01720	AT1G72520	AT3G29035	AT4G34710	AT3G15510	AT3G10500	AT2G17040	AT2G37040	AT5G64060	AT1G21750	AT5G08790	AT2G36270	AT4G01540	AT1G09090	AT2G17820	AT2G43000	AT1G09970	AT2G34830	AT5G18270	AT5G46590	AT4G01550	AT1G56010	AT1G52880	AT2G40170	AT1G52890	AT1G61800	AT3G21510	AT1G01010	AT1G04400	AT4G02280	AT5G14000	AT1G69490	AT1G79530
GO:0008219		2.09e-10	cell death	54 out of 1767 genes	0.031	234 out of 24961 genes	0.009	AT4G16960	AT4G12720	AT3G14460	AT2G14080	AT5G40910	AT3G01420	AT1G61560	AT3G54420	AT2G13790	AT4G33300	AT1G72900	AT5G04720	AT5G41750	AT3G14470	AT4G20380	AT5G46260	AT5G38350	AT1G73260	AT3G45290	AT5G38340	AT3G13610	AT4G26090	AT1G63750	AT1G72870	AT2G26560	AT1G58602	AT1G12220	AT1G59620	AT1G66090	AT5G47120	AT1G28380	AT5G40100	AT1G63860	AT5G41740	AT4G23130	AT5G18360	AT5G22690	AT5G46520	AT3G04220	AT3G48090	AT3G45860	AT3G04210
	GO:0012501	1.77e-09	programmed cell death	47 out of 1767 genes	0.027	197 out of 24961 genes	0.008	AT4G16960	AT4G12720	AT3G14460	AT2G14080	AT5G40910	AT3G54420	AT4G33300	AT1G72900	AT5G04720	AT5G41750	AT3G14470	AT4G20380	AT5G46260	AT5G38350	AT1G73260	AT5G38340	AT3G13610	AT4G26090	AT1G63750	AT1G72870	AT2G26560	AT1G58602	AT1G12220	AT1G59620	AT1G66090	AT5G47120	AT1G28380	AT5G40100	AT1G63860	AT5G41740	AT4G23130	AT5G18360	AT5G22690	AT5G46520	AT3G04220	AT3G48090	AT3G45860	AT3G04210	AT4G36150	AT1G72910	AT3G50950	AT5G11250
	GO:0006915	4.19e-06	apoptosis	32 out of 1767 genes	0.018	142 out of 24961 genes	0.006	AT4G16960	AT3G14460	AT2G14080	AT5G40910	AT4G33300	AT1G72900	AT5G04720	AT5G41750	AT3G14470	AT5G46260	AT5G38350	AT5G38340	AT1G63750	AT1G72870	AT1G58602	AT1G59620	AT1G66090	AT5G47120	AT5G40100	AT1G63860	AT5G41740	AT5G18360	AT5G22690	AT5G46520	AT3G04220	AT3G04210	AT4G36150	AT1G72910	AT3G50950	AT5G11250	AT5G38850	AT1G58410
GO:0016265		2.09e-10	death	54 out of 1767 genes	0.031	234 out of 24961 genes	0.009	AT4G16960	AT4G12720	AT3G14460	AT2G14080	AT5G40910	AT3G01420	AT1G61560	AT3G54420	AT2G13790	AT4G33300	AT1G72900	AT5G04720	AT5G41750	AT3G14470	AT4G20380	AT5G46260	AT5G38350	AT1G73260	AT3G45290	AT5G38340	AT3G13610	AT4G26090	AT1G63750	AT1G72870	AT2G26560	AT1G58602	AT1G12220	AT1G59620	AT1G66090	AT5G47120	AT1G28380	AT5G40100	AT1G63860	AT5G41740	AT4G23130	AT5G18360	AT5G22690	AT5G46520	AT3G04220	AT3G48090	AT3G45860	AT3G04210
GO:0030001		0.00035	metal ion transport	34 out of 1767 genes	0.019	202 out of 24961 genes	0.008	AT5G03380	AT4G19690	AT5G01600	AT1G01490	AT2G35730	AT5G03570	AT2G01980	AT2G23150	AT1G27770	AT3G56090	AT5G05365	AT2G40300	AT5G20230	AT5G52750	AT1G29830	AT1G59870	AT2G24240	AT4G27590	AT5G01490	AT4G30120	AT1G29100	AT1G80830	AT2G28660	AT5G52740	AT3G46900	AT5G26690	AT4G19680	AT2G36950	AT5G60800	AT3G58810	AT4G32650	AT1G01580	AT3G51860	AT4G39700
	GO:0006812	0.00502	cation transport	42 out of 1767 genes	0.024	323 out of 24961 genes	0.013	AT5G01600	AT2G01980	AT2G23150	AT1G27770	AT5G05365	AT2G40300	AT5G17860	AT1G29830	AT5G17850	AT1G59870	AT2G24240	AT4G27590	AT4G30120	AT1G80830	AT3G58060	AT5G52740	AT5G26690	AT4G19680	AT4G32650	AT3G51860	AT2G38290	AT5G03380	AT4G19690	AT1G01490	AT2G35730	AT5G03570	AT3G56090	AT5G20230	AT5G52750	AT4G23700	AT5G01490	AT1G29100	AT2G28660	AT3G46900	AT5G41610	AT3G60330	AT2G36950	AT5G60800	AT5G45105	AT3G58810	AT1G01580	AT4G39700
	GO:0006820	0.00817	anion transport	15 out of 1767 genes	0.008	74 out of 24961 genes	0.003	AT1G30400	AT5G44070	AT5G49630	AT1G74810	AT3G62270	AT3G12520	AT4G21120	AT4G18910	AT1G77990	AT1G69870	AT3G15990	AT2G34960	AT5G49890	AT5G13550	AT1G22150
GO:0007275		0.00757	multicellular organismal development	37 out of 1767 genes	0.021	281 out of 24961 genes	0.011	AT3G04420	AT3G13672	AT3G04070	AT5G39610	AT3G01600	AT4G30960	AT1G01720	AT1G72520	AT3G29035	AT3G15510	AT3G10500	AT2G17040	AT2G37040	AT5G64060	AT5G08790	AT4G01540	AT2G43000	AT2G34830	AT5G18270	AT5G46590	AT4G01550	AT1G56010	AT1G52880	AT1G52890	AT3G21510	AT1G01010	AT5G14000	AT1G69490	AT1G79530	AT3G49530	AT3G07160	AT2G47470	AT1G34180	AT3G15500	AT1G02220	AT1G19180	AT4G17980
GO:0042592		0.0083	homeostatic process	34 out of 1767 genes	0.019	253 out of 24961 genes	0.01	AT1G69880	AT4G19690	AT5G01600	AT5G03570	AT2G23150	AT4G31240	AT3G56090	AT2G26710	AT2G24720	AT2G40300	AT3G09390	AT3G57330	AT5G11210	AT2G24710	AT5G48400	AT1G21270	AT3G07520	AT1G04400	AT5G24270	AT3G62960	AT5G24030	AT1G65970	AT1G80830	AT5G48410	AT1G79530	AT3G08040	AT5G13820	AT4G33040	AT1G60740	AT1G62262	AT2G47880	AT5G63030	AT1G01580	AT3G51860
GO:0050801		0.000249	ion homeostasis	22 out of 1767 genes	0.012	97 out of 24961 genes	0.004	AT5G24270	AT5G24030	AT1G80830	AT4G19690	AT5G48410	AT5G01600	AT5G03570	AT2G23150	AT3G08040	AT3G56090	AT2G24720	AT2G40300	AT1G62262	AT3G09390	AT3G57330	AT5G11210	AT2G24710	AT1G01580	AT5G48400	AT3G07520	AT3G51860	AT1G04400
	GO:0019725	0.00771	cellular homeostasis	28 out of 1767 genes	0.016	191 out of 24961 genes	0.008	AT1G69880	AT4G19690	AT5G01600	AT2G23150	AT4G31240	AT3G56090	AT2G24720	AT2G40300	AT3G09390	AT5G11210	AT2G24710	AT5G48400	AT1G21270	AT3G07520	AT1G04400	AT5G24270	AT3G62960	AT5G24030	AT1G65970	AT1G80830	AT5G48410	AT3G08040	AT4G33040	AT1G60740	AT1G62262	AT2G47880	AT5G63030	AT3G51860
	GO:0048878	0.000666	chemical homeostasis	25 out of 1767 genes	0.014	131 out of 24961 genes	0.005	AT4G19690	AT5G01600	AT5G03570	AT2G23150	AT3G56090	AT2G26710	AT2G24720	AT2G40300	AT3G09390	AT3G57330	AT5G11210	AT2G24710	AT5G48400	AT1G21270	AT3G07520	AT1G04400	AT5G24270	AT5G24030	AT1G80830	AT5G48410	AT1G79530	AT3G08040	AT1G62262	AT1G01580	AT3G51860
	GO:0055082	0.000287	cellular chemical homeostasis	20 out of 1767 genes	0.011	83 out of 24961 genes	0.003	AT5G24270	AT5G24030	AT1G80830	AT4G19690	AT5G48410	AT5G01600	AT2G23150	AT3G08040	AT3G56090	AT2G24720	AT2G40300	AT1G62262	AT3G09390	AT5G11210	AT2G24710	AT5G48400	AT1G21270	AT3G07520	AT3G51860	AT1G04400
	GO:0055080	0.000552	cation homeostasis	19 out of 1767 genes	0.011	81 out of 24961 genes	0.003	AT5G24270	AT1G80830	AT4G19690	AT5G48410	AT5G01600	AT5G03570	AT2G23150	AT3G08040	AT3G56090	AT2G24720	AT2G40300	AT3G09390	AT5G11210	AT2G24710	AT5G48400	AT1G01580	AT3G07520	AT3G51860	AT1G04400
	GO:0006873	0.000333	cellular ion homeostasis	19 out of 1767 genes	0.011	77 out of 24961 genes	0.003	AT5G24270	AT5G24030	AT1G80830	AT4G19690	AT5G48410	AT5G01600	AT2G23150	AT3G08040	AT3G56090	AT2G24720	AT2G40300	AT1G62262	AT3G09390	AT5G11210	AT2G24710	AT5G48400	AT3G07520	AT3G51860	AT1G04400
	GO:0030003	0.000465	cellular cation homeostasis	17 out of 1767 genes	0.01	65 out of 24961 genes	0.003	AT5G24270	AT1G80830	AT4G19690	AT5G48410	AT5G01600	AT2G23150	AT3G08040	AT3G56090	AT2G24720	AT2G40300	AT3G09390	AT5G11210	AT2G24710	AT5G48400	AT3G07520	AT3G51860	AT1G04400
	GO:0055065	0.000291	metal ion homeostasis	16 out of 1767 genes	0.009	55 out of 24961 genes	0.002	AT2G40300	AT5G24270	AT5G11210	AT1G80830	AT4G19690	AT2G24710	AT5G48410	AT5G48400	AT5G01600	AT3G07520	AT3G51860	AT2G23150	AT3G08040	AT3G56090	AT1G04400	AT2G24720
	GO:0006875	0.000172	cellular metal ion homeostasis	16 out of 1767 genes	0.009	52 out of 24961 genes	0.002	AT2G40300	AT5G24270	AT5G11210	AT1G80830	AT4G19690	AT2G24710	AT5G48410	AT5G48400	AT5G01600	AT3G07520	AT3G51860	AT2G23150	AT3G08040	AT3G56090	AT1G04400	AT2G24720
	GO:0055072	0.00537	iron ion homeostasis	7 out of 1767 genes	0.004	15 out of 24961 genes	0.001	AT4G19690	AT1G01580	AT3G56090	AT2G40300	AT5G01600	AT2G23150	AT3G08040
GO:0006790		0.00385	sulfur compound metabolic process	25 out of 1767 genes	0.014	151 out of 24961 genes	0.006	AT3G25900	AT5G44070	AT1G12140	AT5G57220	AT2G25450	AT5G64000	AT1G73500	AT3G14990	AT1G64660	AT5G63990	AT1G69920	AT2G38470	AT1G59870	AT2G30770	AT1G49820	AT1G18570	AT1G62540	AT3G45640	AT5G09290	AT3G26830	AT4G14710	AT4G29210	AT5G48180	AT3G22460	AT2G44490
GO:0007568		0.000353	aging	20 out of 1767 genes	0.011	85 out of 24961 genes	0.003	AT5G14930	AT3G60140	AT1G69490	AT2G13790	AT4G30430	AT2G19450	AT4G23810	AT4G05320	AT5G11520	AT3G52430	AT1G20780	AT2G02990	AT1G17020	AT2G35980	AT5G39610	AT3G62770	AT2G23810	AT2G29350	AT4G23410	AT3G49620
GO:0071705		0.00769	nitrogen compound transport	19 out of 1767 genes	0.011	107 out of 24961 genes	0.004	AT1G19770	AT1G25530	AT5G38820	AT5G49630	AT2G03590	AT3G30390	AT4G18210	AT4G18197	AT4G21120	AT1G31820	AT5G27520	AT1G48640	AT1G77380	AT1G57990	AT2G34960	AT5G40780	AT1G28230	AT3G56200	AT5G41800
GO:0000041		0.000606	transition metal ion transport	15 out of 1767 genes	0.008	53 out of 24961 genes	0.002	AT3G46900	AT2G40300	AT4G27590	AT4G19680	AT1G29100	AT3G58810	AT1G80830	AT4G19690	AT1G01580	AT5G01600	AT5G03570	AT2G23150	AT2G28660	AT3G56090	AT1G59870
GO:0009813		0.00711	flavonoid biosynthetic process	12 out of 1767 genes	0.007	49 out of 24961 genes	0.002	AT5G42800	AT4G25310	AT2G02990	AT1G17020	AT2G45400	AT1G49390	AT3G29590	AT3G19010	AT1G56650	AT5G24530	AT5G63600	AT4G22880
GO:0006826		0.00131	iron ion transport	8 out of 1767 genes	0.005	15 out of 24961 genes	0.001	AT1G80830	AT4G19690	AT1G01580	AT3G56090	AT2G40300	AT4G19680	AT5G01600	AT5G03570
Blue bubble colors in scatterplot (including secondary metabolism and hormone biosynthesis)
GO Main Group	GO subgroup	p-value	Term	Observed Frequency		Expected Frequency		Genes
GO:0043412		0.00248	macromolecule modification	145 out of 1767 genes	0.082	1486 out of 24961 genes	0.06	AT5G47070	AT5G35370	AT4G12720	AT4G04540	AT5G01850	AT1G11050	AT4G17470	AT1G35710	AT1G67000	AT2G48010	AT4G09570	AT4G28490	AT1G51830	AT4G26080	AT1G61460	AT3G59700	AT2G39660	AT1G65790	AT5G02880	AT3G04530	AT4G23220	AT1G48210	AT3G57740	AT4G21400	AT1G73500	AT2G31880	AT3G13380	AT3G09830	AT1G14370	AT1G51805	AT1G76040	AT4G27300	AT5G02780	AT2G35680	AT5G01060	AT1G51850	AT4G23160	AT3G45920	AT1G66880	AT1G18390	AT5G49780	AT1G48220
GO:0006468		3.16e-08	protein phosphorylation	120 out of 1767 genes	0.068	907 out of 24961 genes	0.036	AT5G47070	AT3G55450	AT5G35370	AT1G65800	AT4G04540	AT5G01850	AT1G11050	AT1G35710	AT5G58350	AT5G49770	AT5G57035	AT1G56145	AT1G67000	AT5G01950	AT2G48010	AT4G28350	AT1G06840	AT4G09570	AT4G28490	AT5G53320	AT1G51830	AT1G48260	AT1G61460	AT3G59700	AT3G59740	AT2G39660	AT1G65790	AT5G28080	AT3G04530	AT4G23220	AT1G48210	AT3G57740	AT4G24480	AT4G21400	AT1G73500	AT5G66790	AT5G65600	AT2G31880	AT3G16030	AT3G13380	AT3G09830	AT1G14370
	GO:0006464	3.12e-05	protein modification process	144 out of 1767 genes	0.081	1322 out of 24961 genes	0.053	AT5G47070	AT5G35370	AT4G12720	AT4G04540	AT5G01850	AT1G11050	AT4G17470	AT1G35710	AT1G67000	AT2G48010	AT4G09570	AT4G28490	AT1G51830	AT4G26080	AT1G61460	AT3G59700	AT2G39660	AT1G65790	AT5G02880	AT3G04530	AT4G23220	AT1G48210	AT3G57740	AT4G21400	AT1G73500	AT2G31880	AT3G13380	AT3G09830	AT1G14370	AT1G51805	AT1G76040	AT4G27300	AT5G02780	AT2G35680	AT5G01060	AT1G51850	AT4G23160	AT3G45920	AT1G66880	AT1G18390	AT5G49780	AT1G48220
GO:0006793		2.08e-09	phosphorus metabolic process	134 out of 1767 genes	0.076	1002 out of 24961 genes	0.04	AT5G47070	AT3G55450	AT5G35370	AT1G65800	AT4G04540	AT5G01850	AT1G11050	AT1G35710	AT5G58350	AT5G49770	AT4G24450	AT5G57035	AT5G43380	AT1G56145	AT1G67000	AT5G01950	AT2G48010	AT1G05000	AT4G28350	AT1G06840	AT4G09570	AT4G28490	AT5G53320	AT1G51830	AT1G48260	AT4G26080	AT1G61460	AT3G59700	AT3G59740	AT2G39660	AT1G65790	AT3G51860	AT5G28080	AT3G04530	AT4G23220	AT2G32960	AT1G48210	AT3G57740	AT4G24480	AT4G21400	AT1G73500	AT5G66790
GO:0016310		2.54e-08	phosphorylation	122 out of 1767 genes	0.069	923 out of 24961 genes	0.037	AT5G47070	AT3G55450	AT5G35370	AT1G65800	AT4G04540	AT5G01850	AT1G11050	AT1G35710	AT5G58350	AT5G49770	AT4G24450	AT5G57035	AT1G56145	AT1G67000	AT5G01950	AT2G48010	AT4G28350	AT1G06840	AT4G09570	AT4G28490	AT5G53320	AT1G51830	AT1G48260	AT1G61460	AT3G59700	AT3G59740	AT2G39660	AT1G65790	AT5G28080	AT3G04530	AT4G23220	AT1G48210	AT3G57740	AT4G24480	AT4G21400	AT1G73500	AT5G66790	AT5G65600	AT2G31880	AT3G16030	AT3G13380	AT3G09830
GO:0055114		9.27e-06	oxidation-reduction process	99 out of 1767 genes	0.056	793 out of 24961 genes	0.032	AT1G06550	AT4G15093	AT2G41730	AT1G62810	AT5G36220	AT3G14610	AT3G46500	AT5G25450	AT4G21580	AT2G29720	AT1G64710	AT4G37320	AT4G31950	AT1G22440	AT3G21770	AT4G31970	AT2G30670	AT3G43670	AT1G60730	AT5G17820	AT1G33720	AT3G26770	AT5G05340	AT5G58390	AT5G19890	AT1G49570	AT5G05320	AT1G64950	AT2G45510	AT5G65110	AT5G67310	AT4G21840	AT2G42790	AT5G22410	AT4G12290	AT4G39830	AT1G35190	AT3G59710	AT2G22420	AT5G52320	AT3G22370	AT4G15330
GO:0006082		0.00682	organic acid metabolic process	73 out of 1767 genes	0.041	673 out of 24961 genes	0.027	AT1G06550	AT3G17720	AT3G47340	AT1G65520	AT5G04950	AT4G39980	AT1G79440	AT1G20510	AT3G22200	AT2G26560	AT1G49820	AT5G13790	AT3G25770	AT4G23600	AT3G17820	AT5G56075	AT2G06050	AT5G05730	AT1G35580	AT5G11670	AT4G29210	AT1G27980	AT5G46180	AT5G56080	AT1G64660	AT1G17960	AT3G25760	AT2G27150	AT5G47120	AT5G65110	AT1G55020	AT1G10170	AT2G42790	AT5G27520	AT4G14710	AT3G16565	AT3G54640	AT2G21550	AT3G44300	AT1G30040	AT5G27600	AT5G13320
GO:0042180		0.00991	cellular ketone metabolic process	73 out of 1767 genes	0.041	687 out of 24961 genes	0.028	AT1G06550	AT3G17720	AT3G47340	AT1G65520	AT5G04950	AT4G39980	AT1G79440	AT1G20510	AT3G22200	AT2G26560	AT1G49820	AT5G13790	AT3G25770	AT4G23600	AT3G17820	AT5G56075	AT2G06050	AT5G05730	AT1G35580	AT5G11670	AT4G29210	AT1G27980	AT5G46180	AT5G56080	AT1G64660	AT1G17960	AT3G25760	AT2G27150	AT5G47120	AT5G65110	AT1G55020	AT1G10170	AT2G42790	AT5G27520	AT4G14710	AT3G16565	AT3G54640	AT2G21550	AT3G44300	AT1G30040	AT5G27600	AT5G13320
GO:0019752		0.00662	carboxylic acid metabolic process	73 out of 1767 genes	0.041	672 out of 24961 genes	0.027	AT1G06550	AT3G17720	AT3G47340	AT1G65520	AT5G04950	AT4G39980	AT1G79440	AT1G20510	AT3G22200	AT2G26560	AT1G49820	AT5G13790	AT3G25770	AT4G23600	AT3G17820	AT5G56075	AT2G06050	AT5G05730	AT1G35580	AT5G11670	AT4G29210	AT1G27980	AT5G46180	AT5G56080	AT1G64660	AT1G17960	AT3G25760	AT2G27150	AT5G47120	AT5G65110	AT1G55020	AT1G10170	AT2G42790	AT5G27520	AT4G14710	AT3G16565	AT3G54640	AT2G21550	AT3G44300	AT1G30040	AT5G27600	AT5G13320
GO:0043436		0.00662	oxoacid metabolic process	73 out of 1767 genes	0.041	672 out of 24961 genes	0.027	AT1G06550	AT3G17720	AT3G47340	AT1G65520	AT5G04950	AT4G39980	AT1G79440	AT1G20510	AT3G22200	AT2G26560	AT1G49820	AT5G13790	AT3G25770	AT4G23600	AT3G17820	AT5G56075	AT2G06050	AT5G05730	AT1G35580	AT5G11670	AT4G29210	AT1G27980	AT5G46180	AT5G56080	AT1G64660	AT1G17960	AT3G25760	AT2G27150	AT5G47120	AT5G65110	AT1G55020	AT1G10170	AT2G42790	AT5G27520	AT4G14710	AT3G16565	AT3G54640	AT2G21550	AT3G44300	AT1G30040	AT5G27600	AT5G13320
GO:0055085		0.000104	transmembrane transport	64 out of 1767 genes	0.036	474 out of 24961 genes	0.019	AT1G19770	AT2G04070	AT3G54820	AT1G12940	AT2G28900	AT3G13080	AT2G01980	AT1G01340	AT3G26590	AT1G63010	AT5G17860	AT1G31820	AT3G28345	AT1G29830	AT3G17690	AT2G46430	AT1G28230	AT5G17850	AT4G04760	AT1G59870	AT1G73700	AT2G39210	AT4G25220	AT3G62150	AT3G53480	AT1G80830	AT1G79360	AT3G58060	AT3G13090	AT4G18197	AT4G01010	AT4G32650	AT3G62700	AT1G76520	AT5G49890	AT3G18830	AT5G60770	AT3G20660	AT5G18840	AT1G48370	AT3G21690	AT1G15170
GO:0044248		0.00248	cellular catabolic process	62 out of 1767 genes	0.035	520 out of 24961 genes	0.021	AT1G06550	AT3G17000	AT3G47340	AT1G65520	AT1G69930	AT3G13672	AT1G79440	AT2G02390	AT4G32810	AT3G22200	AT1G59870	AT5G13790	AT4G26910	AT4G29210	AT5G44070	AT1G27980	AT2G29440	AT5G46180	AT4G02520	AT1G64660	AT1G78360	AT1G20620	AT1G68290	AT1G80570	AT5G65110	AT1G17170	AT2G42790	AT5G28540	AT5G27520	AT3G62770	AT3G52880	AT2G29460	AT1G30040	AT3G14940	AT5G01720	AT2G02930	AT5G17220	AT1G68050	AT5G64370	AT1G69920	AT5G25350	AT2G29470
GO:0006725		2.1e-07	cellular aromatic compound metabolic process	57 out of 1767 genes	0.032	322 out of 24961 genes	0.013	AT3G44300	AT4G15093	AT1G72680	AT1G33030	AT3G50740	AT4G39980	AT4G30210	AT5G63600	AT4G22880	AT1G51680	AT1G17020	AT3G29590	AT3G13610	AT5G13320	AT5G64370	AT1G20510	AT2G38470	AT1G59870	AT2G30770	AT1G18570	AT2G43820	AT1G49390	AT1G64160	AT4G34050	AT5G24530	AT1G76470	AT2G04400	AT5G42800	AT2G37040	AT5G05730	AT3G45640	AT3G26830	AT3G44720	AT3G21240	AT5G44070	AT1G67980	AT4G34230	AT1G56650	AT5G57220	AT5G22630	AT1G73500	AT1G61810
GO:0019438		4.13e-07	aromatic compound biosynthetic process	44 out of 1767 genes	0.025	218 out of 24961 genes	0.009	AT3G44300	AT1G67980	AT1G72680	AT4G34230	AT1G56650	AT1G33030	AT5G57220	AT4G39980	AT5G22630	AT1G73500	AT5G63600	AT1G61810	AT4G22880	AT3G14990	AT1G17020	AT2G02990	AT2G45400	AT1G80820	AT3G29590	AT3G13610	AT4G23690	AT2G38470	AT1G10170	AT4G25310	AT2G30770	AT1G18570	AT1G49390	AT1G64160	AT3G19010	AT4G34050	AT1G61820	AT5G24530	AT1G76470	AT2G04400	AT5G42800	AT2G37040	AT5G05730	AT3G45640	AT1G09500	AT3G26830	AT3G44720	AT1G74710
	GO:0009404	5.27e-05	toxin metabolic process	16 out of 1767 genes	0.009	46 out of 24961 genes	0.002	AT1G74590	AT1G49860	AT1G02930	AT1G02920	AT2G02390	AT4G02520	AT1G17180	AT1G17170	AT2G29470	AT1G69930	AT2G02930	AT1G69920	AT5G17220	AT1G78360	AT2G29440	AT2G29460
GO:0044282		0.00432	small molecule catabolic process	26 out of 1767 genes	0.015	162 out of 24961 genes	0.006	AT1G06550	AT4G26270	AT5G56350	AT1G30040	AT3G30775	AT3G01420	AT1G65520	AT3G47340	AT5G63680	AT3G06860	AT5G56630	AT1G79440	AT5G46180	AT1G64660	AT5G64370	AT3G22200	AT5G65110	AT5G13790	AT2G42790	AT1G79530	AT5G62530	AT2G37040	AT4G33150	AT5G27520	AT3G49160	AT4G29210
GO:0009699		0.000104	phenylpropanoid biosynthetic process	26 out of 1767 genes	0.015	121 out of 24961 genes	0.005	AT4G25310	AT1G67980	AT1G49390	AT1G64160	AT3G19010	AT4G34230	AT1G72680	AT4G34050	AT1G56650	AT1G33030	AT1G61820	AT5G24530	AT1G76470	AT5G63600	AT1G61810	AT4G22880	AT5G42800	AT2G37040	AT1G17020	AT2G02990	AT2G45400	AT1G80820	AT3G29590	AT3G13610	AT1G09500	AT4G23690
GO:0006073		0.00502	cellular glucan metabolic process	20 out of 1767 genes	0.011	110 out of 24961 genes	0.004	AT4G02280	AT4G25810	AT4G09020	AT5G57540	AT1G55850	AT3G48580	AT1G71100	AT4G23990	AT1G10760	AT2G40840	AT5G57530	AT5G48070	AT4G25820	AT3G07160	AT4G18990	AT3G52180	AT5G26570	AT4G28850	AT4G39210	AT1G06490
	GO:0044264	0.00917	cellular polysaccharide metabolic process	22 out of 1767 genes	0.012	137 out of 24961 genes	0.005	AT5G57540	AT1G55850	AT3G48580	AT2G28110	AT1G10760	AT2G40840	AT5G33290	AT4G18990	AT3G52180	AT5G26570	AT1G06490	AT4G28850	AT4G02280	AT4G25810	AT4G09020	AT1G71100	AT4G23990	AT5G57530	AT5G48070	AT4G25820	AT3G07160	AT4G39210
	GO:0044042	0.00638	glucan metabolic process	20 out of 1767 genes	0.011	113 out of 24961 genes	0.005	AT4G02280	AT4G25810	AT4G09020	AT5G57540	AT1G55850	AT3G48580	AT1G71100	AT4G23990	AT1G10760	AT2G40840	AT5G57530	AT5G48070	AT4G25820	AT3G07160	AT4G18990	AT3G52180	AT5G26570	AT4G28850	AT4G39210	AT1G06490
GO:0046395		0.000552	carboxylic acid catabolic process	19 out of 1767 genes	0.011	81 out of 24961 genes	0.003	AT1G06550	AT5G65110	AT5G13790	AT1G30040	AT3G30775	AT1G65520	AT3G01420	AT3G47340	AT2G42790	AT3G06860	AT5G62530	AT1G79440	AT2G37040	AT5G46180	AT1G64660	AT4G33150	AT5G27520	AT4G29210	AT3G22200
	GO:0016054	0.000552	organic acid catabolic process	19 out of 1767 genes	0.011	81 out of 24961 genes	0.003	AT1G06550	AT5G65110	AT5G13790	AT1G30040	AT3G30775	AT1G65520	AT3G01420	AT3G47340	AT2G42790	AT3G06860	AT5G62530	AT1G79440	AT2G37040	AT5G46180	AT1G64660	AT4G33150	AT5G27520	AT4G29210	AT3G22200
	GO:0009065	0.008	glutamine family amino acid catabolic process	5 out of 1767 genes	0.003	7 out of 24961 genes	0	AT1G79440	AT3G30775	AT3G22200	AT5G62530	AT5G46180
GO:0009407		5.27e-05	toxin catabolic process	16 out of 1767 genes	0.009	46 out of 24961 genes	0.002	AT1G74590	AT1G49860	AT1G02930	AT1G02920	AT2G02390	AT4G02520	AT1G17180	AT1G17170	AT2G29470	AT1G69930	AT2G02930	AT1G69920	AT5G17220	AT1G78360	AT2G29440	AT2G29460
GO:0042430		0.000289	indole-containing compound metabolic process	14 out of 1767 genes	0.008	42 out of 24961 genes	0.002	AT2G30770	AT3G44300	AT5G05730	AT1G18570	AT5G44070	AT3G45640	AT3G26830	AT5G57220	AT3G54640	AT2G38470	AT1G73500	AT2G44490	AT2G04400	AT1G59870
GO:0031407		0.0012	oxylipin metabolic process	11 out of 1767 genes	0.006	31 out of 24961 genes	0.001	AT1G72520	AT3G25760	AT1G20510	AT1G55020	AT5G07010	AT2G06050	AT2G26560	AT3G25780	AT3G45140	AT3G25770	AT2G33380
GO:0042435		0.00375	indole-containing compound biosynthetic process	11 out of 1767 genes	0.006	37 out of 24961 genes	0.001	AT2G30770	AT3G44300	AT5G05730	AT1G18570	AT3G45640	AT3G26830	AT5G57220	AT3G54640	AT2G38470	AT1G73500	AT2G04400
GO:0031408		0.00597	oxylipin biosynthetic process	9 out of 1767 genes	0.005	27 out of 24961 genes	0.001	AT1G72520	AT3G25760	AT1G20510	AT1G55020	AT2G06050	AT2G26560	AT3G25780	AT3G45140	AT3G25770
GO:0009694		0.00502	jasmonic acid metabolic process	9 out of 1767 genes	0.005	26 out of 24961 genes	0.001	AT1G72520	AT3G25760	AT1G20510	AT1G55020	AT5G07010	AT2G06050	AT3G25780	AT3G45140	AT3G25770
GO:0009695		0.0083	jasmonic acid biosynthetic process	8 out of 1767 genes	0.005	23 out of 24961 genes	0.001	AT1G72520	AT3G25760	AT1G20510	AT1G55020	AT2G06050	AT3G25780	AT3G45140	AT3G25770
GO:0006536		0.00423	glutamate metabolic process	7 out of 1767 genes	0.004	14 out of 24961 genes	0.001	AT3G30775	AT1G79440	AT3G17720	AT5G46180	AT3G22200	AT5G62530	AT2G02010
GO:0042343		0.008	indole glucosinolate metabolic process	5 out of 1767 genes	0.003	7 out of 24961 genes	0	AT2G44490	AT1G18570	AT5G44070	AT1G59870	AT5G57220
[truncated: 526 more columns]

## Sheet: Suppl. Table 2B
Suppl. Table 2B: Gene onthology (GO) term enrichment analysis of 39Ox-regulated genes (Down in 39Ox versus WT at +Fe).
GO analysis of genes downregulated at +Fe in 39Ox versus wild type (WT) was performed using the VirtualPlant tool.
The scatterplot view shows GO term clustering, generated using the REVIGO tool.
The table summarizes GO main groups and GO subgroups sorted according to bubble colors and observed frequencies, as represented in the scatterplot. Genes are sorted according to their observed frequencies.
Orange and red bubble colors in scatterplot (including stress, light and hormone responses)
GO Main Group	GO subgroup	p-value	Term	Observed Frequency		Expected Frequency		Genes
GO:0050896		1.76e-06	response to stimulus	318 out of 1574 genes	0.202	3689 out of 24961 genes	0.148	AT1G20340	AT4G27410	AT3G51870	AT4G24770	AT3G22840	AT5G15180	AT3G53420	AT4G32280	AT3G11630	AT3G45680	AT4G14690	AT3G50820	AT3G47470	AT4G28520	AT2G40690	AT5G44910	AT3G09190	AT2G21210	AT2G38390	AT4G03280	AT4G30610	AT3G48100	AT1G53680	AT2G45660	AT1G26700	AT5G38430	AT5G49730	AT1G55490	AT2G38905	AT4G37760	AT3G25710	AT3G22420	AT5G15410	AT3G23700	AT2G26640	AT4G34190	AT4G27430	AT5G14740	AT4G34350	AT2G21220	AT1G01170	AT3G53900
GO:0042221		0.00474	response to chemical stimulus	160 out of 1574 genes	0.102	1892 out of 24961 genes	0.076	AT1G20340	AT4G27410	AT3G14110	AT5G15180	AT4G34760	AT3G53420	AT4G32280	AT5G35220	AT1G64380	AT2G37640	AT4G37220	AT4G28520	AT5G46790	AT5G45820	AT5G44650	AT3G14930	AT4G33880	AT2G21210	AT4G30610	AT3G48100	AT2G37180	AT1G53680	AT1G11860	AT4G22200	AT4G37760	AT5G18080	AT5G44120	AT1G08090	AT3G12780	AT5G14130	AT1G71030	AT4G34350	AT2G25080	AT2G21220	AT2G39040	AT1G29450	AT4G29060	AT3G12580	AT4G25100	AT3G26790	AT5G45340	AT1G42970
GO:0009628		1e-08	response to abiotic stimulus	153 out of 1574 genes	0.097	151 out of 24961 genes	0.006	AT1G20340	AT4G27410	AT3G27660	AT3G22840	AT3G53420	AT4G32280	AT3G11630	AT5G35220	AT2G37640	AT4G14690	AT2G40100	AT3G50820	AT3G47470	AT5G44650	AT5G40420	AT3G09190	AT2G38390	AT4G03280	AT5G06980	AT5G50950	AT3G48100	AT3G61220	AT2G37180	AT4G31870	AT2G45660	AT3G54720	AT5G38430	AT5G49730	AT1G55490	AT2G38905	AT3G22420	AT3G23700	AT2G26640	AT4G34190	AT3G12780	AT5G05690	AT4G27430	AT1G71030	AT4G15480	AT1G80340	AT5G42270	AT3G12580
GO:0071840		0.00363	cellular component organization or biogenesis	116 out of 1574 genes	0.074	1281 out of 24961 genes	0.051	AT3G27660	AT3G18660	AT2G45770	AT4G12420	AT5G35220	AT3G26710	AT2G37640	AT3G63190	AT3G50820	AT1G20830	AT2G18710	AT5G09760	AT5G44650	AT5G40420	AT3G29030	AT4G33880	AT1G42550	AT1G32990	AT5G51500	AT1G65310	AT1G49380	AT5G15630	AT2G37090	AT1G48350	AT4G17220	AT2G15370	AT2G03090	AT3G44890	AT5G16620	AT5G05690	AT3G62910	AT5G03940	AT1G62750	AT1G09340	AT2G20750	AT2G28950	AT5G53280	AT2G38720	AT2G20890	AT4G26740	AT2G30950	AT2G47910
GO:0009719		0.000703	response to endogenous stimulus	93 out of 1574 genes	0.059	849 out of 24961 genes	0.034	AT4G27410	AT1G29510	AT2G38210	AT1G03880	AT4G34760	AT4G32280	AT3G53420	AT4G28080	AT1G01060	AT5G35220	AT2G37640	AT4G26150	AT5G60890	AT4G28520	AT1G43160	AT5G46790	AT3G02885	AT5G45820	AT3G57040	AT4G00880	AT3G53250	AT4G38860	AT4G33880	AT2G21210	AT4G38970	AT1G20470	AT4G30610	AT3G48100	AT2G40670	AT5G18010	AT5G20270	AT4G22200	AT1G10370	AT4G37040	AT5G18030	AT3G16470	AT1G73330	AT4G37760	AT2G36830	AT4G31320	AT5G18080	AT5G44120
GO:0009725		0.000806	response to hormone stimulus	87 out of 1574 genes	0.055	287 out of 24961 genes	0.011	AT4G27410	AT1G29510	AT2G38210	AT1G03880	AT4G34760	AT4G32280	AT3G53420	AT4G28080	AT1G01060	AT5G35220	AT2G37640	AT4G26150	AT4G28520	AT1G43160	AT5G46790	AT3G02885	AT5G45820	AT3G57040	AT4G00880	AT3G53250	AT4G38860	AT4G33880	AT2G21210	AT4G38970	AT1G20470	AT4G30610	AT3G48100	AT2G40670	AT5G18010	AT5G20270	AT4G22200	AT1G10370	AT4G37040	AT5G18030	AT1G73330	AT2G36830	AT4G31320	AT5G18080	AT5G44120	AT1G74890	AT5G07690	AT2G37030
	GO:0009733	0.00481	response to auxin stimulus	36 out of 1574 genes	0.023	287 out of 24961 genes	0.011	AT2G21220	AT3G27660	AT3G22840	AT3G54050	AT3G11630	ATCG00120	AT1G09340	AT1G42970	AT1G67090	AT1G32060	AT1G43160	AT4G25140	AT3G01500	AT5G40420	AT5G15960	AT4G38840	AT2G33800	AT5G10140	AT5G61410	AT4G09650	AT5G20720	AT1G23740	AT2G45660	AT1G24620	AT1G01120	AT5G10230	AT3G16470	AT1G01860	AT1G55490	AT2G38905	AT5G54470	AT2G39730	AT3G23700	AT5G06290	AT2G26640	AT3G12780
GO:0009416		5.31e-10	response to light stimulus	78 out of 1574 genes	0.05	53 out of 24961 genes	0.002	AT4G30950	AT1G20340	AT2G42870	AT1G34000	AT4G15480	AT3G27690	AT4G32280	AT1G80340	AT5G42270	AT1G01060	AT5G35220	AT3G12580	AT2G05620	AT2G37640	AT4G26150	AT4G14690	AT5G02120	AT1G58290	AT5G45340	AT1G42970	AT2G40100	AT3G50820	AT5G38410	AT1G67090	AT1G54050	AT5G26660	AT2G43010	AT3G21890	AT2G30520	AT1G14280	AT1G44575	AT5G67385	AT5G56860	AT5G23730	AT3G09190	AT5G15960	AT4G03280	AT1G19150	AT4G25050	AT2G30950	AT3G48100	AT5G63310
	GO:0009314	1.36e-09	response to radiation	78 out of 1574 genes	0.05	477 out of 24961 genes	0.019	AT4G30950	AT1G20340	AT2G42870	AT1G34000	AT4G15480	AT3G27690	AT4G32280	AT1G80340	AT5G42270	AT1G01060	AT5G35220	AT3G12580	AT2G05620	AT2G37640	AT4G26150	AT4G14690	AT5G02120	AT1G58290	AT5G45340	AT1G42970	AT2G40100	AT3G50820	AT5G38410	AT1G67090	AT1G54050	AT5G26660	AT2G43010	AT3G21890	AT2G30520	AT1G14280	AT1G44575	AT5G67385	AT5G56860	AT5G23730	AT3G09190	AT5G15960	AT4G03280	AT1G19150	AT4G25050	AT2G30950	AT3G48100	AT5G63310
	GO:0009266	0.00177	response to temperature stimulus	48 out of 1574 genes	0.03	269 out of 24961 genes	0.011	AT1G16880	AT3G27660	AT3G22840	AT3G54050	AT3G11630	ATCG00120	AT3G12580	AT1G09340	AT1G42970	AT1G67090	AT1G32060	AT1G43160	AT5G49910	AT1G13080	AT1G54050	AT4G25140	AT3G01500	AT5G44650	AT5G40420	AT5G15960	AT4G38840	AT2G33800	AT5G10140	AT4G21870	AT2G46790	AT5G61410	AT4G09650	AT5G20720	AT1G23740	AT4G21320	AT2G45660	AT1G24620	AT1G01120	AT5G10230	AT2G47180	AT3G16470	AT1G01860	AT1G55490	AT5G05580	AT2G38905	AT1G80030	AT5G54470
	GO:0009409	0.00202	response to cold	36 out of 1574 genes	0.023	1360 out of 24961 genes	0.054	AT1G16880	AT1G29510	AT1G29450	AT4G34760	AT4G32280	AT1G01060	AT3G26790	AT1G04240	AT4G38850	AT4G00880	AT5G18050	AT3G53250	AT4G38860	AT4G33880	AT2G21210	AT4G38840	AT5G18020	AT1G29430	AT1G20470	AT5G63310	AT1G49010	AT5G18010	AT4G37610	AT5G63160	AT2G46690	AT5G18030	AT1G72430	AT5G17300	AT1G77690	AT4G31320	AT5G18080	AT1G74660	AT2G37030	AT4G12550	AT5G18060	AT2G46830
	GO:0009639	0.00069	response to red or far red light	26 out of 1574 genes	0.017	48 out of 24961 genes	0.002	AT2G42870	AT1G73060	AT3G52750	AT1G49380	AT5G51545	AT5G36120	ATCG00680	ATCG01040	ATCG00360	AT5G35220	AT3G26710	AT1G05385	AT3G50820	AT1G59840	AT2G38720	AT2G20890	ATCG00520	AT5G44650	AT3G60370	AT5G39210	AT5G66570	AT1G74880	AT2G47910	AT5G52110	AT5G03940	AT1G02910
	GO:0080167	0.00898	response to karrikin	20 out of 1574 genes	0.013	127 out of 24961 genes	0.005	AT4G27030	AT4G25910	AT1G75100	AT3G26900	AT5G44650	AT1G11870	AT1G62750	AT4G01800	AT2G28000	AT4G39460	AT5G44190	AT5G35220	AT1G09340	AT2G21280	AT1G66840	AT1G42550	AT5G16620	AT3G63190	AT3G62910	AT1G20830
	GO:0009642	0.00133	response to light intensity	17 out of 1574 genes	0.011	93 out of 24961 genes	0.004	AT4G30950	AT1G34000	AT1G54050	AT3G62030	AT3G15850	AT4G01800	AT5G66570	AT5G42270	AT4G32770	AT3G12580	AT2G05620	AT5G02120	AT4G34190	AT2G30950	AT3G50820	AT2G47180	AT2G47450
	GO:0010114	0.00019	response to red light	16 out of 1574 genes	0.01	55 out of 24961 genes	0.002	AT1G80340	AT4G32770	AT2G40490	AT1G44446	AT1G69740	AT5G13630	AT4G18480	AT3G48730	AT1G58290	AT3G56940	AT3G14110	AT3G51820	AT4G25080	AT4G27430	AT5G08280	AT5G18660
	GO:0009644	0.00052	response to high light intensity	14 out of 1574 genes	0.009	73 out of 24961 genes	0.003	AT4G30950	AT5G66570	AT5G42270	AT4G32770	AT1G54050	AT3G12580	AT2G05620	AT5G02120	AT4G34190	AT2G30950	AT3G50820	AT3G15850	AT2G47180	AT2G47450
	GO:0009637	0.00805	response to blue light	12 out of 1574 genes	0.008	78 out of 24961 genes	0.003	AT5G01530	AT5G17300	AT4G25100	AT1G09340	AT2G41310	AT4G26150	AT1G18330	AT3G57040	AT3G48100	AT1G10470	AT5G56860	AT2G46830
	GO:0010218	0.006	response to far red light	11 out of 1574 genes	0.007	43 out of 24961 genes	0.002	AT5G01530	AT5G38430	AT4G14690	AT1G19150	AT2G40100	AT1G76570	AT3G27690	AT5G38410	AT1G67090	AT5G24120	AT4G32280
	GO:0010205	0.00343	photoinhibition	6 out of 1574 genes	0.004	9 out of 24961 genes	0	AT2G30950	AT3G50820	AT3G15850	AT4G30950	AT5G66570	AT5G42270
GO:0007623		0.00477	circadian rhythm	12 out of 1574 genes	0.008	493 out of 24961 genes	0.02	AT2G46790	AT5G38430	AT1G66840	AT2G30520	AT1G14280	AT1G19150	AT2G40100	AT1G76570	AT3G27690	AT5G38410	AT1G67090	AT5G24120
Yellow and green bubble colors in scatterplot (including photosynthesis and chlorophyll biosynthesis)
GO Main Group	GO subgroup	p-value	Term	Observed Frequency		Expected Frequency		Genes
GO:0006412		0.00194	translation	53 out of 1574 genes	0.034	121 out of 24961 genes	0.005	AT5G14660	AT1G75350	AT3G15190	AT1G79850	AT1G74970	AT3G27850	AT3G54210	ATCG00760	AT3G63190	AT5G17870	ATCG00750	ATCG00650	ATCG00780	AT3G63490	ATCG00050	AT3G27830	AT3G25920	ATCG00160	ATCG00770	AT1G05190	AT2G33800	AT5G65220	AT1G32990	AT1G07320	AT1G78630	AT1G64510	AT3G27160	ATCG00660	AT2G24090	AT3G58140	AT5G13510	AT1G48520	AT1G15390	AT5G14320	AT1G29070	AT4G01310	ATCG01120	ATCG00790	AT1G48350	ATCG00640	ATCG00800	AT3G25660
	GO:0006457	0.0063	protein folding	31 out of 1574 genes	0.02	39 out of 24961 genes	0.002	AT4G19830	AT3G47650	AT1G75690	AT1G73655	AT3G01480	AT3G60210	AT2G28000	AT3G10060	AT4G26555	AT3G15520	AT2G43560	AT1G18170	AT3G12580	AT1G20810	AT5G45680	AT4G13670	AT5G49910	AT1G36390	AT1G74070	AT1G55490	AT5G55220	AT1G80030	AT3G62030	AT2G30695	AT4G39710	AT4G09350	AT5G20220	AT5G17710	AT3G14200	AT3G13470	AT5G35100
	GO:0006091	1.68e-08	generation of precursor metabolites and energy	41 out of 1574 genes	0.026	237 out of 24961 genes	0.009	AT1G15980	ATCG00020	AT1G56190	AT4G33520	AT1G14150	AT1G32550	AT4G04640	AT3G54050	AT3G01440	AT2G45770	AT4G09650	AT1G64770	ATCG00680	ATCG01110	AT2G05620	AT1G60600	AT1G42970	ATCG00130	AT3G50820	AT5G52920	AT3G16250	AT1G18730	AT2G46820	AT5G52100	ATCG01050	AT1G55370	AT5G49740	AT4G22890	AT4G01050	AT1G70760	AT5G66570	AT5G66190	AT1G12900	ATCG00270	AT5G64040	AT4G03280	AT1G60950	AT4G14890	AT2G01918	ATCG00540	AT3G12780
	GO:0015979	7.03e-10	photosynthesis	30 out of 1574 genes	0.019	83 out of 24961 genes	0.003	AT1G49975	AT3G56650	AT2G39470	AT1G67740	ATCG01060	AT1G76450	AT3G56940	AT1G76570	AT3G27690	AT4G22890	ATCG00350	AT4G09650	AT3G03630	AT2G30790	ATCG00690	AT5G27390	ATCG00300	AT5G01530	ATCG01080	AT4G28660	ATCG01010	AT2G28605	AT3G05410	AT5G11450	AT1G77090	AT1G19150	AT3G55330	AT2G40100	AT3G47470	AT4G15510
GO:0071822		1.46e-05	protein complex subunit organization	29 out of 1574 genes	0.018	137 out of 24961 genes	0.005	AT1G68110	AT1G73060	AT3G52750	AT1G49380	AT5G51545	AT5G55630	AT5G23120	AT5G36120	ATCG00680	ATCG01040	ATCG00360	AT5G35220	AT3G26710	AT1G05385	AT3G50820	AT1G59840	AT2G38720	AT2G20890	ATCG00520	AT5G44650	AT3G60370	AT5G39210	AT5G66570	AT1G74880	AT2G47910	AT3G62910	AT5G52110	AT5G03940	AT1G02910
	GO:0043933	0.00477	macromolecular complex subunit organization	29 out of 1574 genes	0.018	210 out of 24961 genes	0.008	AT1G68110	AT1G73060	AT3G52750	AT1G49380	AT5G51545	AT5G55630	AT5G23120	AT5G36120	ATCG00680	ATCG01040	ATCG00360	AT5G35220	AT3G26710	AT1G05385	AT3G50820	AT1G59840	AT2G38720	AT2G20890	ATCG00520	AT5G44650	AT3G60370	AT5G39210	AT5G66570	AT1G74880	AT2G47910	AT3G62910	AT5G52110	AT5G03940	AT1G02910
	GO:0065003	0.00308	macromolecular complex assembly	28 out of 1574 genes	0.018	192 out of 24961 genes	0.008	AT1G68110	AT1G73060	AT2G38720	AT2G20890	ATCG00520	AT5G44650	AT3G52750	AT3G60370	AT5G39210	AT1G49380	AT5G51545	AT5G55630	AT5G23120	AT5G66570	AT5G36120	ATCG00680	ATCG01040	AT5G35220	ATCG00360	AT1G74880	AT3G26710	AT2G47910	AT1G05385	AT3G50820	AT1G59840	AT5G52110	AT5G03940	AT1G02910
	GO:0006461	5.62e-06	protein complex assembly	28 out of 1574 genes	0.018	61 out of 24961 genes	0.002	AT1G68110	AT1G73060	AT3G52750	AT1G49380	AT5G51545	AT5G55630	AT5G23120	AT5G36120	ATCG00680	ATCG01040	ATCG00360	AT5G35220	AT3G26710	AT1G05385	AT3G50820	AT1G59840	AT2G38720	AT2G20890	ATCG00520	AT5G44650	AT3G60370	AT5G39210	AT5G66570	AT1G74880	AT2G47910	AT5G52110	AT5G03940	AT1G02910
	GO:0044085	0.00207	cellular component biogenesis	27 out of 1574 genes	0.017	176 out of 24961 genes	0.007	AT5G44030	AT4G25910	AT3G14110	AT1G60550	AT1G78510	AT5G51110	ATCG01070	AT5G13630	AT3G11945	AT1G60600	AT1G58290	AT5G08280	AT1G17050	AT1G30520	AT5G18660	AT2G40490	AT4G18480	AT3G56940	AT1G55090	AT3G59400	AT1G69740	AT1G44446	AT3G48730	AT3G63410	AT3G51820	AT4G25080	AT4G27430
	GO:0043623	5.74e-06	cellular protein complex assembly	26 out of 1574 genes	0.017	106 out of 24961 genes	0.004	AT1G68110	AT1G73060	AT2G38720	AT2G20890	ATCG00520	AT5G44650	AT3G52750	AT3G60370	AT5G39210	AT1G49380	AT5G51545	AT5G66570	AT5G36120	ATCG00680	ATCG01040	AT5G35220	ATCG00360	AT1G74880	AT3G26710	AT2G47910	AT1G05385	AT3G50820	AT1G59840	AT5G52110	AT5G03940	AT1G02910
	GO:0034622	0.00444	cellular macromolecular complex assembly	26 out of 1574 genes	0.017	177 out of 24961 genes	0.007	AT1G68110	AT2G46790	AT3G27690	AT1G10470	AT2G21650	AT4G32280	AT1G80340	AT1G14290	AT2G37640	AT4G14690	AT5G45340	AT2G40100	AT5G38410	AT1G67090	AT3G54720	AT1G06040	AT5G38430	AT2G43010	AT1G76570	AT5G01530	AT1G74660	AT5G15960	AT1G19150	AT3G48100	AT5G39860	AT5G24120
GO:0051188		0.000241	cofactor biosynthetic process	27 out of 1574 genes	0.017	147 out of 24961 genes	0.006	AT2G38210	AT4G12545	AT5G46900	AT4G22460	AT4G27140	AT4G27150	AT1G12100	AT2G48130	AT5G46890	AT3G22620	AT3G53980	AT5G13900	AT5G48490	AT1G48750	AT4G27160	AT4G12520	AT4G27170	AT2G27130	AT5G48485	AT4G15160	AT1G62500	AT4G33550	AT2G48140	AT1G62510	AT4G00165	AT4G12550	AT5G54740
	GO:0006733	0.00983	oxidoreduction coenzyme metabolic process	10 out of 1574 genes	0.006	44 out of 24961 genes	0.002	AT5G24410	ATCG01070	AT2G21330	AT1G17650	AT4G38970	AT5G24420	AT1G55090	AT1G78510	AT1G17050	AT4G26520
	GO:0046148	1.88e-06	pigment biosynthetic process	23 out of 1574 genes	0.015	77 out of 24961 genes	0.003	AT1G31800	AT4G12440	AT4G18480	AT4G25700	AT3G53130	AT5G52570	AT3G56940	AT2G32640	AT3G14110	AT3G25710	AT5G11160	AT3G59400	AT3G10230	AT1G44446	AT5G13630	AT3G11945	AT1G58290	AT3G51820	AT4G27430	AT4G25080	AT5G08280	AT1G71030	AT5G18660
GO:0009657		2.36e-05	plastid organization	23 out of 1574 genes	0.015	22 out of 24961 genes	0.001	AT5G53280	AT4G12440	AT4G18480	AT4G25700	AT3G53130	AT5G52570	AT3G56940	AT2G32640	AT3G14110	AT3G25710	AT5G11160	AT3G59400	AT3G10230	AT1G44446	AT5G13630	AT3G11945	AT1G58290	AT3G51820	AT4G25080	AT4G27430	AT5G08280	AT1G71030	AT5G18660
	GO:0009658	3.16e-05	chloroplast organization	20 out of 1574 genes	0.013	920 out of 24961 genes	0.037	AT5G53280	AT1G06040	AT3G22840	AT3G44450	AT1G74670	AT1G07440	AT3G45060	AT1G44575	AT3G52740	AT5G08050	AT1G50900	AT3G17609	AT4G03280	AT1G10370	AT5G06980	AT4G31870	AT3G47470	AT2G47930	AT3G61220	AT1G10960
	GO:0010027	0.000453	thylakoid membrane organization	10 out of 1574 genes	0.006	22 out of 24961 genes	0.001	AT3G24590	AT4G14870	AT2G18710	AT3G26900	AT3G47450	AT2G30950	AT5G35220	AT2G45770	AT2G28800	AT2G20890
	GO:0009668	0.000453	plastid membrane organization	10 out of 1574 genes	0.006	849 out of 24961 genes	0.034	AT3G24590	AT2G28950	AT1G20190	AT4G01630	AT2G37640	AT2G03090	AT4G28250	AT3G55500	AT2G40610	AT3G29030
	GO:0071669	0.00927	plant-type cell wall organization or biogenesis	19 out of 1574 genes	0.012	118 out of 24961 genes	0.005	AT5G44030	AT2G20750	AT2G28950	AT1G43790	AT4G17220	AT1G20190	AT4G01630	AT1G78580	AT2G03090	AT4G28250	AT5G15630	AT2G40610	AT3G29030	AT5G01360	AT5G48920	AT2G37640	AT2G37090	AT2G38080	AT3G55500
GO:0033014		0.00019	tetrapyrrole biosynthetic process	15 out of 1574 genes	0.01	48 out of 24961 genes	0.002	AT3G59400	AT2G40490	AT1G44446	AT1G69740	AT5G13630	AT4G18480	AT3G48730	AT1G58290	AT3G56940	AT3G14110	AT3G51820	AT4G27430	AT4G25080	AT5G08280	AT5G18660
	GO:0006779	8.3e-05	porphyrin biosynthetic process	15 out of 1574 genes	0.01	49 out of 24961 genes	0.002	AT3G59400	AT2G40490	AT1G44446	AT1G69740	AT5G13630	AT4G18480	AT3G48730	AT1G58290	AT3G56940	AT3G14110	AT3G51820	AT4G27430	AT4G25080	AT5G08280	AT5G18660
	GO:0015994	0.000383	chlorophyll metabolic process	13 out of 1574 genes	0.008	39 out of 24961 genes	0.002	AT3G59400	AT4G32770	AT1G44446	AT5G13630	AT4G18480	AT1G58290	AT3G56940	AT3G14110	AT3G51820	AT4G27430	AT4G25080	AT5G08280	AT5G18660
	GO:0006778	0.000453	porphyrin metabolic process	16 out of 1574 genes	0.01	146 out of 24961 genes	0.006	AT3G59400	AT4G32770	AT2G40490	AT1G69740	AT1G44446	AT5G13630	AT4G18480	AT3G48730	AT1G58290	AT3G56940	AT3G14110	AT3G51820	AT4G25080	AT4G27430	AT5G08280	AT5G18660
	GO:0015995	8.19e-05	chlorophyll biosynthetic process	12 out of 1574 genes	0.008	26 out of 24961 genes	0.001	AT1G58290	AT3G59400	AT3G56940	AT3G14110	AT3G51820	AT4G27430	AT4G25080	AT1G44446	AT5G13630	AT5G08280	AT4G18480	AT5G18660
	GO:0009828	0.00543	plant-type cell wall loosening	10 out of 1574 genes	0.006	35 out of 24961 genes	0.001	AT2G20750	AT5G49910	AT5G16620	AT3G62030	AT2G45770	AT5G52440	AT2G28800	AT2G47450	AT5G03940	AT2G20890
Blue bubble colors in scatterplot (including photosynthesis functioning and rhythm, lipid biology)
GO Main Group	GO subgroup	p-value	Term	Observed Frequency		Expected Frequency		Genes
GO:0055114		8.27e-07	oxidation-reduction process	97 out of 1574 genes	0.062	793 out of 24961 genes	0.032	AT5G02540	AT1G14150	AT2G45770	AT5G15180	AT5G38450	AT3G14420	AT2G05620	AT1G60600	AT5G42580	ATCG00630	AT1G18730	AT4G37160	AT3G02620	AT3G01190	AT5G60020	ATCG01050	AT3G56940	AT4G22890	AT4G26520	AT1G64590	AT1G12900	AT4G10020	AT1G04420	AT4G03280	AT3G24430	AT2G21330	AT4G38970	AT3G26330	AT2G35380	AT1G15980	AT5G24410	AT5G36130	AT4G04640	AT5G11540	AT3G50560	AT1G66540	AT5G42180	AT3G19480	AT2G27680	AT4G21860	AT1G17650	AT4G20240
GO:0071702		0.00069	organic substance transport	37 out of 1574 genes	0.024	261 out of 24961 genes	0.01	AT4G31730	AT3G01760	AT5G64290	AT5G12860	AT4G27140	AT2G48130	AT3G22620	AT5G48490	AT1G48750	AT4G27160	AT4G12520	AT2G27130	AT5G48485	AT4G15160	AT3G54830	AT4G33550	AT1G62510	AT4G00165	AT4G12510	AT4G12545	AT5G46900	AT2G16980	AT4G22460	AT4G27150	AT1G12100	AT5G46890	AT3G53980	AT5G13900	AT4G27170	AT1G77690	AT4G39460	AT5G15240	AT4G32770	AT1G62500	AT2G48140	AT4G12550	AT5G54740
GO:0051186		0.000373	cofactor metabolic process	34 out of 1574 genes	0.022	219 out of 24961 genes	0.009	AT5G24410	AT2G38210	AT4G25910	AT3G14110	AT1G60550	AT1G78510	AT5G51110	ATCG01070	AT5G13630	AT3G11945	AT1G60600	AT1G58290	AT1G17650	AT5G08280	AT1G17050	AT1G30520	AT5G18660	AT2G40490	AT4G18480	AT3G56940	AT1G55090	AT5G24420	AT4G26520	AT3G59400	AT4G32770	AT1G44446	AT1G69740	AT2G21330	AT3G48730	AT4G38970	AT3G63410	AT3G51820	AT4G27430	AT4G25080
GO:0009767		1.8e-14	photosynthetic electron transport chain	27 out of 1574 genes	0.017	34 out of 24961 genes	0.001	AT1G18730	AT1G64510	AT1G43790	AT3G27660	AT3G27160	AT1G75350	AT3G15190	AT5G15630	AT5G13510	AT2G15350	AT5G48920	AT1G29070	AT2G37090	AT2G38080	AT3G44990	AT1G48350	AT4G17220	AT4G25140	AT1G78580	AT2G15370	AT5G47190	AT5G40420	AT5G65220	AT3G44890	AT4G17560	AT1G32990	AT4G34620
	GO:0022900	7.37e-11	electron transport chain	30 out of 1574 genes	0.019	72 out of 24961 genes	0.003	AT1G18730	AT1G15980	AT4G33520	AT2G46820	AT1G14150	AT1G32550	AT4G04640	AT3G54050	ATCG01050	AT3G01440	AT1G55370	AT5G49740	AT2G45770	AT4G22890	AT4G09650	AT4G01050	AT1G70760	AT1G64770	AT5G66190	ATCG01110	ATCG00270	AT5G64040	AT4G03280	AT2G05620	AT1G60950	AT1G60600	AT4G14890	AT2G01918	ATCG00540	AT3G16250
	GO:0009773	1.84e-06	photosynthetic electron transport in photosystem I	12 out of 1574 genes	0.008	15 out of 24961 genes	0.001	AT1G18730	AT5G17300	AT4G25100	AT1G09340	AT2G41310	AT4G26150	AT1G18330	AT3G57040	AT3G48100	AT1G10470	AT5G56860	AT2G46830
	GO:0010207	1.57e-05	photosystem II assembly	10 out of 1574 genes	0.006	12 out of 24961 genes	0	AT1G05385	AT4G14870	AT2G18710	AT3G26900	AT3G47450	AT2G30950	AT5G35220	AT2G45770	AT2G28800	AT2G20890
	GO:0043155	0.00343	negative regulation of photosynthesis, light reaction	6 out of 1574 genes	0.004	9 out of 24961 genes	0	AT2G30950	AT3G50820	AT3G15850	AT4G30950	AT5G66570	AT5G42270
GO:0042440		2.62e-05	pigment metabolic process	23 out of 1574 genes	0.015	94 out of 24961 genes	0.004	AT1G31800	AT4G25910	AT1G75100	AT3G26900	AT5G44650	AT3G47450	AT1G11870	AT1G62750	AT4G01800	AT2G28000	AT5G23120	AT4G39460	AT5G44190	AT5G35220	AT3G17040	AT1G09340	AT2G21280	AT1G66840	AT1G42550	AT5G16620	AT3G63190	AT3G62910	AT1G20830
GO:0048511		0.00477	rhythmic process	12 out of 1574 genes	0.008	49 out of 24961 genes	0.002	AT2G46790	AT5G64040	AT4G22890	AT1G15980	AT1G64770	AT4G09650	AT2G46820	AT2G05620	AT1G55370	AT1G70760	AT3G54050	AT3G16250
GO:0045036		0.0011	protein targeting to chloroplast	10 out of 1574 genes	0.006	26 out of 24961 genes	0.001	AT1G02280	AT3G50820	AT5G35220	AT5G66570	AT5G51545	ATCG00680	AT1G73060	AT3G60370	AT2G20890	AT1G02910
	GO:0045038	0.00103	protein import into chloroplast thylakoid membrane	6 out of 1574 genes	0.004	6 out of 24961 genes	0	AT5G52440	AT2G45770	AT2G28800	AT2G47450	AT5G03940	AT2G20890
GO:0006869		0.000225	lipid transport	27 out of 1574 genes	0.017	399 out of 24961 genes	0.016	AT4G12510	AT1G73060	AT3G52750	AT1G49380	AT5G51545	AT5G36120	ATCG00680	ATCG01040	ATCG00360	AT5G35220	AT3G26710	AT1G05385	AT3G50820	AT1G59840	AT2G38720	AT2G20890	ATCG00520	AT5G44650	AT3G60370	AT5G39210	AT5G66570	AT1G74880	AT2G47910	AT3G62910	AT5G52110	AT5G03940	AT1G02910
	GO:0071806	0.00199	protein transmembrane transport	8 out of 1574 genes	0.005	17 out of 24961 genes	0.001	AT5G16620	AT1G36390	AT2G45770	AT5G52440	AT2G28800	AT2G47450	AT5G03940	AT2G20890
	GO:0065002	0.00199	intracellular protein transmembrane transport	8 out of 1574 genes	0.005	17 out of 24961 genes	0.001	AT5G16620	AT1G36390	AT2G45770	AT5G52440	AT2G28800	AT2G47450	AT5G03940	AT2G20890
	GO:0009772	0.000324	photosynthetic electron transport in photosystem II	7 out of 1574 genes	0.004	7 out of 24961 genes	0	AT4G01050	AT1G48990	AT3G27660	AT5G51210	AT5G40420	AT4G25140	AT5G56100
	GO:0019915	0.00927	lipid storage	7 out of 1574 genes	0.004	18 out of 24961 genes	0.001	AT3G01570	AT2G45770	ATCG01110	AT4G04640	AT4G09650	ATCG00270	AT1G60600
	GO:0010876	0.00927	lipid localization	7 out of 1574 genes	0.004	18 out of 24961 genes	0.001	AT3G01570	AT1G48990	AT3G27660	AT5G51210	AT5G40420	AT4G25140	AT5G56100
[truncated: 276 more columns]

## Sheet: Suppl. Table 2C
Suppl. Table 2C: Gene onthology (GO) term enrichment analysis of 39Ox-regulated genes (Up in 39Ox versus WT at -Fe).
GO analysis of genes upregulated at -Fe in 39Ox versus wild type (WT) was performed using the VirtualPlant tool.
The scatterplot view shows GO term clustering, generated using the REVIGO tool.
The table summarizes GO main groups and GO subgroups sorted according to bubble colors and observed frequencies, as represented in the scatterplot. Genes are sorted according to their observed frequencies.
Orange and red bubble colors in scatterplot (including stress, defense and hormone responses)
GO Main Group	GO subgroup	p-value	Term	Observed Frequency		Expected Frequency		Genes
GO:0006950		2.48e-11	response to stress	124 out of 719 genes	0.172	2104 out of 24961 genes	0.084	AT3G47340	AT2G40300	AT2G26560	AT5G05410	AT3G11080	AT3G25930	AT5G45080	AT2G38340	AT1G06460	AT3G11050	AT3G63360	AT3G04210	AT2G31865	AT1G30870	AT3G11010	AT4G11170	AT1G21250	AT4G25100	AT5G13320	AT5G22300	AT4G08390	AT1G57630	AT5G45070	AT3G61060	AT1G77280	AT5G39635	AT5G57220	AT3G23120	AT1G01470	AT2G02120	AT2G40340	AT3G62550	AT3G20600	AT2G30770	AT1G18570	AT3G09940	AT5G17820	AT4G34150	AT2G35980	AT1G68320	AT4G23510	AT3G15500
GO:0042221		5.42e-14	response to chemical stimulus	123 out of 719 genes	0.171	1892 out of 24961 genes	0.076	AT5G51190	AT3G47340	AT5G01600	AT5G67480	AT2G40300	AT2G40180	AT5G54960	AT2G26560	AT1G20630	AT1G05680	AT5G05410	AT4G09530	AT5G54610	AT1G56160	AT2G38340	AT1G43910	AT5G66880	AT5G56960	AT3G50970	AT5G19890	AT5G56080	AT3G28210	AT3G53230	AT3G11050	AT5G22890	AT2G39920	AT5G01490	AT3G45860	AT4G33020	AT1G30870	AT1G25480	AT4G11170	AT3G48450	AT4G29110	AT1G21250	AT4G25100	AT5G13320	AT1G49720	AT5G22300	AT1G70560	AT3G07720	AT4G08390
GO:0010033		2.16e-06	response to organic substance	69 out of 719 genes	0.096	1148 out of 24961 genes	0.046	AT5G51190	AT3G47340	AT5G67480	AT2G40180	AT1G20630	AT1G05680	AT4G09530	AT5G54610	AT1G56160	AT1G43910	AT5G66880	AT5G56960	AT3G50970	AT3G28210	AT3G11050	AT5G22890	AT5G01490	AT3G45860	AT4G29110	AT1G21250	AT5G13320	AT1G49720	AT1G70560	AT5G03310	AT3G53480	AT5G66070	AT1G09540	AT3G51200	AT1G03850	AT5G46050	AT5G16770	AT1G19180	AT2G40340	AT2G26710	AT1G27740	AT2G46400	AT4G32810	AT5G13910	AT1G18570	AT1G28330	AT3G46090	AT3G09940
GO:0006952		2.1e-07	defense response	55 out of 719 genes	0.076	747 out of 24961 genes	0.03	AT5G27060	AT2G26560	AT3G20600	AT2G30770	AT1G18570	AT5G18350	AT3G11080	AT3G57260	AT5G45080	AT3G50970	AT2G35980	AT3G56400	AT3G25020	AT1G10170	AT4G23510	AT3G63360	AT2G23970	AT3G45860	AT3G04210	AT1G47890	AT2G31865	AT3G11010	AT4G11170	AT1G31580	AT3G50260	AT5G22570	AT1G21250	AT5G44420	AT1G19250	AT1G72900	AT5G40990	AT5G13320	AT2G42530	AT1G72520	AT3G24900	AT5G45090	AT1G57630	AT5G45070	AT3G25010	AT2G15890	AT5G38900	AT4G31800
GO:0009607		2.48e-07	response to biotic stimulus	48 out of 719 genes	0.067	610 out of 24961 genes	0.024	AT5G01600	AT5G53550	AT2G26560	AT3G20600	AT2G30770	AT1G18570	AT3G57260	AT1G60960	AT3G09940	AT3G51860	AT2G30750	AT3G50970	AT3G57240	AT2G35980	AT1G58340	AT3G56400	AT5G47120	AT1G10170	AT3G45860	AT2G31865	AT3G50260	AT5G22570	AT1G21250	AT5G44420	AT1G19250	AT5G40990	AT1G10760	AT5G13320	AT1G33960	AT2G42530	AT2G15890	AT5G38900	AT4G31800	AT4G14400	AT2G14560	AT1G02920	AT5G61410	AT5G38280	AT4G19690	AT5G57220	AT5G14940	AT3G22231
GO:0051707		8.39e-08	response to other organism	47 out of 719 genes	0.065	558 out of 24961 genes	0.022	AT5G01600	AT5G53550	AT2G26560	AT3G20600	AT2G30770	AT1G18570	AT3G57260	AT1G60960	AT3G09940	AT3G51860	AT2G30750	AT3G50970	AT3G57240	AT2G35980	AT1G58340	AT3G56400	AT1G10170	AT3G45860	AT2G31865	AT3G50260	AT5G22570	AT1G21250	AT5G44420	AT1G19250	AT5G40990	AT1G10760	AT5G13320	AT1G33960	AT2G42530	AT2G15890	AT5G38900	AT4G31800	AT4G14400	AT2G14560	AT1G02920	AT5G61410	AT5G38280	AT4G19690	AT5G57220	AT5G14940	AT3G22231	AT5G46050
GO:0010035		0.000572	response to inorganic substance	34 out of 719 genes	0.047	507 out of 24961 genes	0.02	AT1G63440	AT3G01860	AT5G01600	AT2G40300	AT4G25100	AT4G26970	AT2G26560	AT1G20630	AT1G05680	AT5G05410	AT3G07720	AT4G00910	AT3G51860	AT1G02920	AT2G45290	AT2G40370	AT2G05710	AT1G22770	AT4G21680	AT5G56080	AT3G46970	AT5G51830	AT3G53230	AT1G20620	AT3G08590	AT2G39920	AT1G16150	AT4G24120	AT4G33020	AT1G25480	AT3G12500	AT3G58810	AT3G48450	AT1G07890
GO:0010038		0.000566	response to metal ion	30 out of 719 genes	0.042	417 out of 24961 genes	0.017	AT1G63440	AT3G01860	AT5G01600	AT2G40300	AT4G25100	AT4G26970	AT2G26560	AT1G20630	AT3G07720	AT4G00910	AT3G51860	AT1G02920	AT2G45290	AT2G40370	AT2G05710	AT5G56080	AT4G21680	AT3G46970	AT5G51830	AT3G53230	AT1G20620	AT3G08590	AT2G39920	AT1G16150	AT4G24120	AT4G33020	AT1G25480	AT3G12500	AT3G58810	AT1G07890
GO:0006979		1.41e-06	response to oxidative stress	29 out of 719 genes	0.04	278 out of 24961 genes	0.011	AT5G01600	AT1G13340	AT3G20340	AT2G40300	AT4G25100	AT4G26970	AT1G20630	AT1G05680	AT5G05410	AT4G08390	AT3G49960	AT1G68850	AT1G73120	AT3G10020	AT3G47860	AT5G17820	AT3G30775	AT2G05710	AT1G22770	AT5G20230	AT5G19890	AT5G67400	AT3G11050	AT1G20620	AT1G11210	AT4G17690	AT1G30870	AT1G07890	AT1G78410
GO:0009617		3.27e-05	response to bacterium	25 out of 719 genes	0.035	256 out of 24961 genes	0.01	AT5G01600	AT1G19250	AT5G40990	AT5G13320	AT1G33960	AT3G20600	AT2G30770	AT1G18570	AT4G31800	AT4G14400	AT1G02920	AT4G19690	AT5G57220	AT2G30750	AT3G22231	AT5G46050	AT3G57240	AT3G49120	AT3G56400	AT1G10170	AT3G45860	AT1G19180	AT3G50260	AT5G22570	AT4G23280
GO:0009620		4.9e-07	response to fungus	23 out of 719 genes	0.032	167 out of 24961 genes	0.007	AT1G02920	AT1G21250	AT5G38280	AT5G57220	AT1G19250	AT5G40990	AT1G10760	AT3G50970	AT3G22231	AT5G13320	AT2G42530	AT1G01470	AT3G49120	AT3G56400	AT3G20600	AT2G30770	AT2G15890	AT5G38900	AT2G31865	AT3G12500	AT3G09940	AT4G31800	AT2G14560
GO:0042742		0.000718	defense response to bacterium	19 out of 719 genes	0.026	201 out of 24961 genes	0.008	AT1G02920	AT5G57220	AT1G19250	AT5G40990	AT5G46050	AT5G13320	AT3G49120	AT3G56400	AT3G20600	AT1G10170	AT2G30770	AT1G18570	AT3G45860	AT1G19180	AT3G50260	AT5G22570	AT4G31800	AT4G23280	AT4G14400
GO:0050832		1.77e-05	defense response to fungus	18 out of 719 genes	0.025	131 out of 24961 genes	0.005	AT1G02920	AT1G21250	AT5G57220	AT1G19250	AT5G40990	AT3G50970	AT2G42530	AT1G01470	AT3G49120	AT3G56400	AT3G20600	AT2G30770	AT2G15890	AT5G38900	AT2G31865	AT3G12500	AT4G31800	AT2G14560
GO:0009751		6.88e-05	response to salicylic acid stimulus	18 out of 719 genes	0.025	147 out of 24961 genes	0.006	AT1G21250	AT5G44420	AT5G40990	AT5G46050	AT1G68320	AT5G13320	AT3G56400	AT1G18570	AT3G49690	AT5G54610	AT3G45860	AT1G28480	AT4G23170	AT5G22570	AT4G31800	AT4G23280	AT4G14400	AT2G14560
GO:0009743		0.00207	response to carbohydrate stimulus	18 out of 719 genes	0.025	203 out of 24961 genes	0.008	AT4G29110	AT5G51190	AT3G47340	AT5G56960	AT3G28210	AT2G46400	AT3G46080	AT3G56400	AT5G22890	AT1G28330	AT3G23230	AT5G66070	AT3G11840	AT3G46090	AT3G19580	AT3G50260	AT3G44350	AT4G31800
GO:0010200		0.00017	response to chitin	16 out of 719 genes	0.022	127 out of 24961 genes	0.005	AT5G22890	AT4G29110	AT5G51190	AT3G23230	AT5G56960	AT5G66070	AT3G11840	AT3G46090	AT3G19580	AT3G28210	AT2G46400	AT3G50260	AT3G44350	AT4G31800	AT3G46080	AT3G56400
GO:0000302		0.00649	response to reactive oxygen species	9 out of 719 genes	0.013	67 out of 24961 genes	0.003	AT5G05410	AT5G01600	AT1G22770	AT2G40300	AT4G25100	AT1G20630	AT1G07890	AT1G05680	AT1G20620
Yellow and green bubble colors in scatterplot (including regulation and metal homeostasis)
GO Main Group	GO subgroup	p-value	Term	Observed Frequency		Expected Frequency		Genes
GO:0050794		0.00444	regulation of cellular process	122 out of 719 genes	0.17	3050 out of 24961 genes	0.122	AT1G35710	AT1G79700	AT5G05410	AT3G11080	AT3G07650	AT5G45080	AT2G38340	AT5G07450	AT5G22890	AT2G40750	AT3G12910	AT3G04210	AT3G11010	AT1G21250	AT2G31085	AT5G13320	AT1G57630	AT5G45840	AT5G45070	AT1G68880	AT3G23120	AT2G45400	AT5G64810	AT5G07100	AT5G57620	AT2G40340	AT2G33020	AT2G46400	AT1G18570	AT3G15510	AT5G67060	AT1G48260	AT3G46090	AT3G44350	AT5G58010	AT5G46590	AT1G68320	AT4G23510	AT4G05170	AT1G03790	AT3G15500	AT1G02220
GO:0045449		0.00649	regulation of transcription	72 out of 719 genes	0.1	1621 out of 24961 genes	0.065	AT5G51190	AT1G79700	AT5G05410	AT3G07650	AT1G56160	AT1G19510	AT2G38340	AT5G56960	AT3G04410	AT5G22890	AT2G40750	AT3G12910	AT3G56980	AT1G68050	AT1G49720	AT1G09540	AT2G34830	AT1G68880	AT3G02400	AT1G22770	AT3G45260	AT5G16770	AT5G64810	AT1G01010	AT5G07100	AT5G57620	AT2G40340	AT2G42660	AT5G13080	AT1G27740	AT2G46400	AT2G40350	AT5G13910	AT1G18570	AT3G15510	AT5G67060	AT3G46090	AT3G44350	AT5G58010	AT5G46590	AT1G68320	AT1G75250
GO:0051704		2.48e-07	multi-organism process	47 out of 719 genes	0.065	589 out of 24961 genes	0.024	AT5G01600	AT5G53550	AT2G26560	AT3G20600	AT2G30770	AT1G18570	AT3G57260	AT1G60960	AT3G09940	AT3G51860	AT2G30750	AT3G50970	AT3G57240	AT2G35980	AT1G58340	AT3G56400	AT1G10170	AT3G45860	AT2G31865	AT3G50260	AT5G22570	AT1G21250	AT5G44420	AT1G19250	AT5G40990	AT1G10760	AT5G13320	AT1G33960	AT2G42530	AT2G15890	AT5G38900	AT4G31800	AT4G14400	AT2G14560	AT1G02920	AT5G61410	AT5G38280	AT4G19690	AT5G57220	AT5G14940	AT3G22231	AT5G46050
GO:0006811		0.00172	ion transport	28 out of 719 genes	0.039	404 out of 24961 genes	0.016	AT5G01600	AT1G01340	AT2G40300	AT5G17860	AT1G51610	AT4G35440	AT4G30120	AT3G58060	AT1G60960	AT5G26690	AT4G19680	AT3G51860	AT4G19690	AT5G03570	AT5G20230	AT5G52750	AT3G11050	AT5G01490	AT4G13420	AT1G29100	AT1G05300	AT3G46900	AT4G33020	AT3G60330	AT5G60800	ATCG00140	AT5G45105	AT3G58810
GO:0006812		0.000399	cation transport	26 out of 719 genes	0.036	323 out of 24961 genes	0.013	AT5G01600	AT2G40300	AT5G17860	AT1G51610	AT4G30120	AT3G58060	AT1G60960	AT5G26690	AT4G19680	AT3G51860	AT4G19690	AT5G03570	AT5G20230	AT5G52750	AT3G11050	AT5G01490	AT4G13420	AT1G29100	AT1G05300	AT3G46900	AT4G33020	AT3G60330	AT5G60800	ATCG00140	AT5G45105	AT3G58810
GO:0030001		0.00203	metal ion transport	18 out of 719 genes	0.025	202 out of 24961 genes	0.008	AT4G19690	AT5G01600	AT5G03570	AT2G40300	AT5G20230	AT5G52750	AT3G11050	AT5G01490	AT4G30120	AT4G13420	AT1G29100	AT1G60960	AT3G46900	AT5G26690	AT4G19680	AT5G60800	AT3G58810	AT3G51860
GO:0000041		0.000513	transition metal ion transport	10 out of 719 genes	0.014	53 out of 24961 genes	0.002	AT3G46900	AT2G40300	AT4G19680	AT1G29100	AT3G58810	AT4G19690	AT5G01600	AT5G03570	AT1G60960	AT3G11050
GO:0006826		0.000103	iron ion transport	7 out of 719 genes	0.01	15 out of 24961 genes	0.001	AT4G19690	AT2G40300	AT4G19680	AT5G01600	AT5G03570	AT1G60960	AT3G11050
GO:0006879		0.00172	cellular iron ion homeostasis	5 out of 719 genes	0.007	10 out of 24961 genes	0	AT4G19690	AT2G40300	AT4G04770	AT5G01600	AT3G11050
	GO:0055080	0.00603	cation homeostasis	10 out of 719 genes	0.014	81 out of 24961 genes	0.003	AT4G19690	AT5G01600	AT5G03570	AT4G04770	AT2G24720	AT2G40300	AT5G11210	AT2G24710	AT3G51860	AT3G11050
	GO:0055072	0.0051	iron ion homeostasis	5 out of 719 genes	0.007	15 out of 24961 genes	0.001	AT4G19690	AT2G40300	AT4G04770	AT5G01600	AT3G11050
	GO:0055065	0.00243	metal ion homeostasis	9 out of 719 genes	0.013	55 out of 24961 genes	0.002	AT2G40300	AT5G11210	AT4G19690	AT2G24710	AT5G01600	AT3G51860	AT4G04770	AT3G11050	AT2G24720
	GO:0006875	0.00193	cellular metal ion homeostasis	9 out of 719 genes	0.013	52 out of 24961 genes	0.002	AT2G40300	AT5G11210	AT4G19690	AT2G24710	AT5G01600	AT3G51860	AT4G04770	AT3G11050	AT2G24720
	GO:0030003	0.00586	cellular cation homeostasis	9 out of 719 genes	0.013	65 out of 24961 genes	0.003	AT4G19690	AT5G01600	AT4G04770	AT2G24720	AT2G40300	AT5G11210	AT2G24710	AT3G51860	AT3G11050
Blue bubble colors in scatterplot (including cell wall metabolism)
GO Main Group	GO subgroup	p-value	Term	Observed Frequency		Expected Frequency		Genes
GO:0050896		2.56e-18	response to stimulus	207 out of 719 genes	0.288	3689 out of 24961 genes	0.148	AT3G47340	AT2G40300	AT4G24110	AT2G26560	AT5G05410	AT3G11080	AT5G54610	AT3G25930	AT5G45080	AT2G38340	AT1G43910	AT3G28210	AT1G06460	AT3G11050	AT5G22890	AT2G39920	AT3G63360	AT3G04210	AT4G33020	AT2G31865	AT1G30870	AT3G11010	AT4G11170	AT3G48450	AT1G21250	AT4G25100	AT5G13320	AT5G22300	AT4G02940	AT3G07720	AT4G08390	AT1G57630	AT5G45070	AT3G61060	AT3G51200	AT4G33980	AT1G77280	AT5G39635	AT5G57220	AT3G23120	AT3G22231	AT1G01470
GO:0065007		0.00346	biological regulation	143 out of 719 genes	0.199	3661 out of 24961 genes	0.147	AT1G35710	AT2G40300	AT1G79700	AT5G05410	AT3G11080	AT3G07650	AT5G45080	AT2G38340	AT5G03570	AT4G04770	AT5G07450	AT3G11050	AT5G22890	AT2G40750	AT3G12910	AT3G04210	AT3G11010	AT5G60100	AT1G21250	AT2G31085	AT5G13320	AT5G45650	AT1G57630	AT5G45840	AT5G45070	AT1G68880	AT3G23120	AT2G45400	AT5G64810	AT5G07100	AT5G57620	AT2G40340	AT2G33020	AT2G46400	AT1G18570	AT3G15510	AT5G67060	AT1G48260	AT3G46090	AT3G09940	AT3G51860	AT3G44350
GO:0055114		0.00343	oxidation-reduction process	43 out of 719 genes	0.06	793 out of 24961 genes	0.032	AT1G32350	AT2G41730	AT2G29720	AT4G31950	ATCG00430	AT4G31970	AT1G64590	AT3G43670	AT1G60730	AT5G16230	AT2G07727	AT5G17820	AT1G64900	AT3G26180	AT5G19890	AT5G05320	AT1G19530	AT4G21840	AT3G26160	AT5G07130	AT4G12290	AT3G59710	AT4G15330	AT1G30870	ATCG00270	AT3G55970	AT1G01190	AT1G60750	AT1G21850	AT4G31940	AT2G46750	AT4G08390	AT3G49960	AT1G68850	AT3G10020	AT3G46480	AT3G26150	AT5G67400	ATCG00420	AT1G21860	AT4G17690	AT1G60950
GO:0002376		0.00284	immune system process	22 out of 719 genes	0.031	292 out of 24961 genes	0.012	AT5G44420	AT1G19250	AT1G72900	AT5G40990	AT5G13320	AT2G26560	AT3G20600	AT5G18350	AT5G45090	AT1G57630	AT5G45070	AT3G57260	AT5G38900	AT1G56160	AT5G45080	AT4G14400	AT1G02920	AT2G35980	AT3G56400	AT4G23510	AT3G04210	AT3G11840
GO:0007275		0.00397	multicellular organismal development	21 out of 719 genes	0.029	281 out of 24961 genes	0.011	AT3G04420	AT3G04070	AT1G63990	AT1G72520	AT3G15510	AT3G10500	AT3G44350	AT1G02230	AT2G43000	AT2G34830	AT4G28530	AT5G46590	AT2G24430	AT1G01010	AT2G35070	AT4G13890	AT1G69490	AT4G35420	AT3G15500	AT1G02220	AT1G19180
GO:0007047		0.00359	cellular cell wall organization	10 out of 719 genes	0.014	74 out of 24961 genes	0.003	AT1G23720	AT3G54590	AT4G08400	AT3G28550	AT5G06630	AT4G13390	AT3G15370	AT5G06640	AT2G24980	AT4G08410
GO:0009664		0.00243	plant-type cell wall organization	10 out of 719 genes	0.014	69 out of 24961 genes	0.003	AT1G23720	AT3G54590	AT4G08400	AT3G28550	AT5G06630	AT4G13390	AT3G15370	AT5G06640	AT2G24980	AT4G08410
GO:0072350		0.00638	tricarboxylic acid metabolic process	4 out of 719 genes	0.006	8 out of 24961 genes	0	AT4G26970	AT2G05710	AT5G56080	AT1G09240
[truncated: 165 more columns]

## Sheet: Suppl. Table 2D
Suppl. Table 2D: Gene onthology (GO) term enrichment analysis of 39Ox-regulated genes (Down in 39Ox versus WT at -Fe).
GO analysis of genes downregulated at -Fe in 39Ox versus wild type (WT) was performed using the VirtualPlant tool.
The scatterplot view shows GO term clustering, generated using the REVIGO tool.
The table summarizes GO main groups and GO subgroups sorted according to bubble colors and observed frequencies, as represented in the scatterplot. Genes are sorted according to their observed frequencies.
Orange and red bubble colors in scatterplot (including stress and hormone responses)
GO Main Group	GO subgroup	p-value	Term	Observed Frequency		Expected Frequency		Genes
GO:0050896		2.09e-09	response to stimulus	153 out of 600 genes	0.255	3689 out of 24961 genes	0.148	AT4G27410	AT3G22840	AT1G29420	AT5G15180	AT3G16360	AT3G45680	AT4G14690	AT4G23670	AT4G28520	AT5G26220	AT2G21210	AT3G02480	AT2G38940	AT4G34800	AT5G38000	AT4G34790	AT3G18290	AT1G29500	AT1G52400	AT3G20470	AT1G29450	AT4G34710	AT5G36910	AT4G10265	AT1G30530	AT5G18050	AT3G47640	AT2G38760	AT5G03760	AT3G26450	AT5G56550	AT1G12110	AT5G40390	AT1G29440	AT4G13770	AT1G56150	AT4G11190	AT5G59320	AT1G02820	AT1G70860	AT3G17790	AT1G29460
GO:0042221		3.12e-07	response to chemical stimulus	89 out of 600 genes	0.148	1892 out of 24961 genes	0.076	AT4G27410	AT2G41240	AT1G29420	AT3G08770	AT5G15180	AT4G22880	AT3G16360	AT4G23670	AT4G28520	AT5G26220	AT2G21210	AT3G02480	AT2G38940	AT4G34800	AT5G38000	AT4G34790	AT4G34810	AT2G41480	AT5G18080	AT5G44120	AT1G29500	AT1G52400	AT3G20470	AT1G29450	AT5G45340	AT5G25610	AT3G23250	AT4G34710	AT2G31730	AT1G48130	AT4G26740	AT2G38750	AT5G18050	AT5G15960	AT2G38760	AT1G34510	AT2G16850	AT5G63160	AT5G60660	AT5G56550	AT1G12110	AT5G10230
GO:0006950		0.000247	response to stress	84 out of 600 genes	0.14	2104 out of 24961 genes	0.084	AT4G27410	AT3G22840	AT5G15180	AT4G23670	AT3G02480	AT5G38000	AT3G18290	AT1G52400	AT4G34710	AT5G36910	AT4G10265	AT3G47640	AT2G38760	AT3G26450	AT5G56550	AT1G12110	AT5G40390	AT4G11190	AT5G59320	AT1G02820	AT1G70860	AT3G17790	AT5G65730	AT2G43535	AT4G26850	AT1G52410	AT2G36490	AT1G14540	AT1G68740	AT5G07690	AT2G16060	AT1G66100	AT5G64110	AT4G23210	AT1G19670	AT3G16450	AT3G16670	AT4G25140	AT5G15970	AT4G10270	AT2G41240	AT3G27660
GO:0010033		8.95e-07	response to organic substance	62 out of 600 genes	0.103	1148 out of 24961 genes	0.046	AT4G27410	AT1G29420	AT4G22880	AT3G16360	AT4G28520	AT2G21210	AT2G38940	AT4G34800	AT4G34790	AT4G34810	AT5G18080	AT5G44120	AT1G29500	AT3G20470	AT1G29450	AT5G25610	AT3G23250	AT4G34710	AT2G31730	AT1G48130	AT4G26740	AT2G38750	AT5G18050	AT5G15960	AT2G16850	AT5G63160	AT5G60660	AT5G40390	AT1G29440	AT1G56150	AT1G29510	AT5G59320	AT1G03880	AT1G01060	AT1G29460	AT4G26150	AT3G02885	AT4G26850	AT3G03820	AT5G18010	AT3G03830	AT4G34770
GO:0009719		1.39e-09	response to endogenous stimulus	61 out of 600 genes	0.102	920 out of 24961 genes	0.037	AT4G27410	AT1G29510	AT5G59320	AT1G29420	AT1G03880	AT4G22880	AT3G16360	AT1G01060	AT1G29460	AT4G26150	AT4G28520	AT3G02885	AT2G21210	AT3G03820	AT4G26850	AT2G38940	AT4G34800	AT5G18010	AT4G34790	AT3G03830	AT1G29490	AT4G34770	AT5G18030	AT4G34810	AT2G36830	AT5G18080	AT5G44120	AT5G07690	AT5G27780	AT1G29500	AT3G20470	AT1G29450	AT3G09600	AT4G36740	AT5G25610	AT2G06850	AT3G23250	AT4G34710	AT2G31730	AT1G48130	AT4G26740	AT2G38750
GO:0009725		7.93e-10	response to hormone stimulus	59 out of 600 genes	0.098	849 out of 24961 genes	0.034	AT4G27410	AT1G29510	AT5G59320	AT1G29420	AT1G03880	AT3G16360	AT1G01060	AT1G29460	AT4G26150	AT4G28520	AT3G02885	AT2G21210	AT3G03820	AT2G38940	AT4G34800	AT5G18010	AT4G34790	AT3G03830	AT1G29490	AT4G34770	AT5G18030	AT4G34810	AT2G36830	AT5G18080	AT5G44120	AT5G07690	AT5G27780	AT1G29500	AT3G20470	AT1G29450	AT3G09600	AT4G36740	AT5G25610	AT2G06850	AT3G23250	AT4G34710	AT2G31730	AT1G48130	AT4G26740	AT2G38750	AT5G18050	AT5G15960
GO:0009628		0.00182	response to abiotic stimulus	57 out of 600 genes	0.095	1360 out of 24961 genes	0.054	AT4G27410	AT2G41240	AT3G27660	AT3G22840	AT3G08770	AT4G14690	AT1G26945	AT4G23670	AT5G40420	AT3G02480	AT5G06980	AT1G52400	AT4G15480	AT3G60290	AT1G80340	AT5G45340	AT5G25610	AT3G23250	AT4G34710	AT1G48130	AT1G30530	AT2G38750	AT5G15960	AT2G38760	AT1G12110	AT5G10230	AT5G38940	AT5G54470	AT5G40390	AT4G13770	AT5G59320	AT1G01060	AT4G26150	AT2G47930	AT3G21890	AT2G30520	AT5G65730	AT5G25830	AT4G26850	AT4G21870	AT3G09260	AT3G17609
GO:0009733		7.93e-10	response to auxin stimulus	33 out of 600 genes	0.055	287 out of 24961 genes	0.011	AT1G29510	AT1G29420	AT1G29450	AT3G09600	AT1G01060	AT1G29460	AT4G36740	AT2G06850	AT3G23250	AT5G18050	AT2G21210	AT5G18020	AT3G03820	AT1G29430	AT4G34800	AT5G18010	AT4G34790	AT5G63160	AT3G03830	AT1G29490	AT4G34770	AT5G18030	AT1G72430	AT5G17300	AT4G34810	AT5G18080	AT1G29440	AT5G27780	AT1G56150	AT4G12550	AT1G29500	AT5G18060	AT2G46830
GO:0009737		0.00828	response to abscisic acid stimulus	20 out of 600 genes	0.033	340 out of 24961 genes	0.014	AT4G27410	AT3G20470	AT5G59320	AT1G03880	AT3G09600	AT1G01060	AT5G25610	AT4G28520	AT4G34710	AT1G48130	AT4G26740	AT2G38750	AT5G15960	AT2G38940	AT5G15970	AT2G16850	AT5G60660	AT5G40390	AT5G44120	AT2G46830
GO:0009414		0.000715	response to water deprivation	17 out of 600 genes	0.028	202 out of 24961 genes	0.008	AT4G27410	AT2G41240	AT5G59320	AT5G15970	AT3G08770	AT5G45340	AT5G25610	AT1G12110	AT5G10230	AT1G48130	AT5G65730	AT5G40390	AT2G38750	AT5G15960	AT2G38760	AT3G02480	AT1G52400
GO:0009415		0.00105	response to water	17 out of 600 genes	0.028	211 out of 24961 genes	0.008	AT4G27410	AT2G41240	AT5G59320	AT5G15970	AT3G08770	AT5G45340	AT5G25610	AT1G12110	AT5G10230	AT1G48130	AT5G65730	AT5G40390	AT2G38750	AT5G15960	AT2G38760	AT3G02480	AT1G52400
Yellow and green bubble colors in scatterplot (including cell wall and lipid biology)
GO Main Group	GO subgroup	p-value	Term	Observed Frequency		Expected Frequency		Genes
GO:0051234		0.00246	establishment of localization	68 out of 600 genes	0.113	1745 out of 24961 genes	0.07	AT4G22485	AT3G08770	AT3G45680	AT5G01870	AT2G18710	AT4G33550	AT1G04520	AT1G73190	AT4G17340	AT4G12545	AT4G22513	AT1G54350	AT3G53980	AT4G16370	AT2G25680	AT5G54740	AT2G41190	AT3G01550	AT3G45710	AT4G27140	AT3G16240	AT5G17450	AT5G26200	AT1G48750	AT4G27160	AT3G45700	AT1G64200	AT2G16850	AT4G22490	AT5G60660	AT1G33440	AT1G17700	AT1G12110	AT5G05960	AT1G08150	AT4G25960	AT5G47450	AT3G47420	AT4G22505	AT4G22520	AT1G66840	AT2G44690
GO:0006810		0.00324	transport	67 out of 600 genes	0.112	1732 out of 24961 genes	0.069	AT4G22485	AT3G08770	AT3G45680	AT5G01870	AT2G18710	AT4G33550	AT1G04520	AT1G73190	AT4G17340	AT4G12545	AT4G22513	AT1G54350	AT3G53980	AT4G16370	AT2G25680	AT5G54740	AT2G41190	AT3G01550	AT3G45710	AT4G27140	AT3G16240	AT5G17450	AT5G26200	AT1G48750	AT4G27160	AT3G45700	AT1G64200	AT2G16850	AT4G22490	AT5G60660	AT1G33440	AT1G17700	AT1G12110	AT5G05960	AT1G08150	AT4G25960	AT5G47450	AT3G47420	AT4G22505	AT4G22520	AT2G44690	AT4G27170
GO:0019748		2.01e-05	secondary metabolic process	28 out of 600 genes	0.047	364 out of 24961 genes	0.015	AT5G17220	AT5G23010	AT4G22880	AT1G80340	AT5G48000	AT3G29590	AT5G45340	AT5G47990	AT1G31800	AT1G78370	AT1G74090	AT1G30530	AT5G42800	AT3G46490	AT5G48010	AT1G16410	AT3G03190	AT1G65860	AT3G19710	AT5G66690	AT1G16400	AT5G42600	AT1G18590	AT1G62560	AT4G13770	AT4G15370	AT4G11190	AT1G52400
GO:0071702		2.15e-06	organic substance transport	25 out of 600 genes	0.042	261 out of 24961 genes	0.01	AT4G22485	AT3G08770	AT4G27140	AT5G01870	AT5G48490	AT4G22517	AT1G48750	AT4G27160	AT3G47420	AT4G22505	AT4G33550	AT4G12545	AT4G22520	AT4G22513	AT4G22490	AT4G27150	AT5G59330	AT3G53980	AT2G15050	AT4G27170	AT5G05960	AT4G12550	AT3G51600	AT5G54740	AT2G41190
GO:0006869		2.09e-09	lipid transport	23 out of 600 genes	0.038	146 out of 24961 genes	0.006	AT4G22485	AT4G12545	AT3G08770	AT4G22520	AT4G22513	AT4G22490	AT4G27140	AT4G27150	AT5G01870	AT5G59330	AT3G53980	AT5G48490	AT4G22517	AT2G15050	AT1G48750	AT4G27160	AT4G27170	AT5G05960	AT4G22505	AT4G33550	AT4G12550	AT3G51600	AT5G54740
GO:0009664		0.000655	plant-type cell wall organization	10 out of 600 genes	0.017	69 out of 24961 genes	0.003	AT2G21140	AT2G28950	AT4G01630	AT2G03090	AT2G40610	AT3G29030	AT4G17030	AT2G27380	AT4G38400	AT3G55500
GO:0007047		0.000983	cellular cell wall organization	10 out of 600 genes	0.017	74 out of 24961 genes	0.003	AT2G21140	AT2G28950	AT4G01630	AT2G03090	AT2G40610	AT3G29030	AT4G17030	AT2G27380	AT4G38400	AT3G55500
GO:0045229		0.00435	external encapsulating structure organization	10 out of 600 genes	0.017	95 out of 24961 genes	0.004	AT2G21140	AT2G28950	AT4G01630	AT2G03090	AT2G40610	AT3G29030	AT4G17030	AT2G27380	AT4G38400	AT3G55500
GO:0009827		0.000265	plant-type cell wall modification	9 out of 600 genes	0.015	47 out of 24961 genes	0.002	AT2G28950	AT2G27380	AT4G01630	AT2G03090	AT4G38400	AT3G55500	AT2G40610	AT3G29030	AT4G17030
GO:0006857		0.00246	oligopeptide transport	9 out of 600 genes	0.015	69 out of 24961 genes	0.003	AT1G52190	AT5G13400	AT3G45710	AT3G01350	AT1G68570	AT3G45700	AT3G45680	AT1G33440	AT4G16370
GO:0009828		0.000269	plant-type cell wall loosening	8 out of 600 genes	0.013	35 out of 24961 genes	0.001	AT2G28950	AT4G01630	AT2G03090	AT4G38400	AT3G55500	AT2G40610	AT3G29030	AT4G17030
GO:0009831		0.00246	plant-type cell wall modification involved in multidimensional cell growth	6 out of 600 genes	0.01	26 out of 24961 genes	0.001	AT2G03090	AT2G28950	AT3G55500	AT2G40610	AT3G29030	AT4G01630
GO:0042547		0.00324	cell wall modification involved in multidimensional cell growth	6 out of 600 genes	0.01	28 out of 24961 genes	0.001	AT2G03090	AT2G28950	AT3G55500	AT2G40610	AT3G29030	AT4G01630
GO:0010876		0.00404	lipid localization	5 out of 600 genes	0.008	18 out of 24961 genes	0.001	AT3G01570	AT3G27660	AT5G51210	AT5G40420	AT4G25140
GO:0019915		0.00404	lipid storage	5 out of 600 genes	0.008	18 out of 24961 genes	0.001	AT3G01570	AT3G27660	AT5G51210	AT5G40420	AT4G25140
GO:0010344		0.0089	seed oilbody biogenesis	3 out of 600 genes	0.005	4 out of 24961 genes	0	AT5G40420	AT3G27660	AT4G25140
Blue bubble colors in scatterplot (including secondary metabolism)
GO Main Group	GO subgroup	p-value	Term	Observed Frequency		Expected Frequency		Genes
GO:0016138		7.58e-05	glycoside biosynthetic process	11 out of 600 genes	0.018	63 out of 24961 genes	0.003	AT1G65860	AT3G19710	AT1G62560	AT4G13770	AT1G74090	AT5G10100	AT1G16410	AT5G23010	AT1G16400	AT5G40390	AT1G18590
GO:0016137		0.000963	glycoside metabolic process	11 out of 600 genes	0.018	90 out of 24961 genes	0.004	AT1G65860	AT1G74090	AT5G10100	AT5G23010	AT1G16400	AT5G40390	AT1G18590	AT3G19710	AT1G62560	AT4G13770	AT1G16410
GO:0019761		2.01e-05	glucosinolate biosynthetic process	9 out of 600 genes	0.015	31 out of 24961 genes	0.001	AT1G74090	AT1G16410	AT1G65860	AT3G19710	AT5G23010	AT1G16400	AT1G62560	AT1G18590	AT4G13770
	GO:0019760	0.000247	glucosinolate metabolic process	9 out of 600 genes	0.015	46 out of 24961 genes	0.002	AT1G65860	AT3G19710	AT1G62560	AT4G13770	AT1G74090	AT1G16410	AT5G23010	AT1G16400	AT1G18590
	GO:0019758	2.01e-05	glycosinolate biosynthetic process	9 out of 600 genes	0.015	31 out of 24961 genes	0.001	AT1G74090	AT1G16410	AT1G65860	AT3G19710	AT5G23010	AT1G16400	AT1G62560	AT1G18590	AT4G13770
	GO:0019757	0.000247	glycosinolate metabolic process	9 out of 600 genes	0.015	46 out of 24961 genes	0.002	AT1G65860	AT3G19710	AT1G62560	AT4G13770	AT1G74090	AT1G16410	AT5G23010	AT1G16400	AT1G18590
	GO:0016144	2.01e-05	S-glycoside biosynthetic process	9 out of 600 genes	0.015	31 out of 24961 genes	0.001	AT1G74090	AT1G16410	AT1G65860	AT3G19710	AT5G23010	AT1G16400	AT1G62560	AT1G18590	AT4G13770
GO:0016143		0.000247	S-glycoside metabolic process	9 out of 600 genes	0.015	46 out of 24961 genes	0.002	AT1G65860	AT3G19710	AT1G62560	AT4G13770	AT1G74090	AT1G16410	AT5G23010	AT1G16400	AT1G18590
GO:0015833		0.00246	peptide transport	9 out of 600 genes	0.015	69 out of 24961 genes	0.003	AT1G52190	AT5G13400	AT3G45710	AT3G01350	AT1G68570	AT3G45700	AT3G45680	AT1G33440	AT4G16370
GO:0006722		0.00197	triterpenoid metabolic process	5 out of 600 genes	0.008	14 out of 24961 genes	0.001	AT5G47990	AT5G42600	AT4G15370	AT5G48010	AT5G48000
GO:0080003		0.00561	thalianol metabolic process	3 out of 600 genes	0.005	3 out of 24961 genes	0	AT5G47990	AT5G48010	AT5G48000
GO:0010683		0.0089	tricyclic triterpenoid metabolic process	3 out of 600 genes	0.005	4 out of 24961 genes	0	AT5G47990	AT5G48010	AT5G48000
[truncated: 111 more columns]

## Sheet: Suppl. Table 2E
Suppl. Table 2E: Heatmap representing the detailed results of the GO term enrichment analysis of 39Ox versus wild type plant transcriptome data.
The heatmap was generated based on the p-values of the up- and down-regulation of the GO categories in four datasets, representing pair-wise comparisons of 39Ox versus wild type (WT) under Fe sufficiency (+Fe) and Fe deficiency (-Fe).
GO categories were represented in at least one of the four datasets.
The numbers represent the p-values for the GO categories colored according to the greyscale.
								Color code for accurate depiction of selected biological functions, as indicated in Figure 2:
greyscale:	p-Value	< 1.E-30	< 1.E-20	< 1.E-10	< 1.E-01	no enrichment		a	pathogen and defense
								b	hormone
								c	abiotic and oxidative stress
								d	metal
			39Ox v. WT					e	rythm, light and photosynthesis
			Fe sufficiency (+Fe)		Fe deficiency (-Fe)			f	organic acids
First level GO term	Second level GO term	GO ID	up	down	up	down	Term
response to stimulus	response to stress	GO:0050896	4.42e-66	1.76e-06	2.56e-18	2.09e-09	response to stimulus
		GO:0006950	7.02e-49		2.48e-11	0.000247	response to stress
		GO:0006952	8.31e-37		2.1e-07		defense response
		GO:0050832	2.57e-15		1.77e-05		defense response to fungus
		GO:0009817	6.5e-05				defense response to fungus, incompatible interaction
		GO:0009611	1.12e-08				response to wounding
	response to chemical stimulus	GO:0042221	1.76e-42	0.00474	5.42e-14	3.12e-07	response to chemical stimulus
		GO:0010033	2.86e-21		2.16e-06	8.95e-07	response to organic substance
		GO:0009743	1.23e-16		0.00207		response to carbohydrate stimulus
		GO:0010200	1.7e-19		0.00017		response to chitin
		GO:0009751	1.78e-09		6.88e-05		response to salicylic acid stimulus
		GO:0071446	0.00275				cellular response to salicylic acid stimulus
		GO:0009863	0.00275				salicylic acid mediated signaling pathway
		GO:0009725	3.73e-06	0.000806		7.93e-10	response to hormone stimulus
		GO:0009733		0.00481		7.93e-10	response to auxin stimulus
		GO:0009723	0.00417				response to ethylene stimulus
		GO:0009753	3.06e-05				response to jasmonic acid stimulus
		GO:0071310	0.00217				cellular response to organic substance
		GO:0006979	1.14e-14		1.41e-06		response to oxidative stress
		GO:0010035	3.34e-10		0.000572		response to inorganic substance
		GO:0010038	1.6e-09		0.000566		response to metal ion
		GO:0046686	3.81e-05				response to cadmium ion
		GO:0010043	0.0014				response to zinc ion
		GO:0000302	0.00917		0.00649		response to reactive oxygen species
		GO:0009636	0.00817				response to toxin
	response to biotic stimulus	GO:0009607	1.27e-33		2.48e-07		response to biotic stimulus
	response to abiotic stimulus	GO:0009628		1e-08		0.00182	response to abiotic stimulus
		GO:0006970	2.94e-08				response to osmotic stress
		GO:0009651	5.68e-08				response to salt stress
		GO:0009415	1.16e-06			0.00105	response to water
		GO:0009414	1.08e-06			0.000715	response to water deprivation
		GO:0080167	3.29e-05	0.00898			response to karrikin
		GO:0009266	0.000714	0.00177			response to temperature stimulus
		GO:0009409	0.000714	0.00202			response to cold
		GO:0009314		1.36e-09			response to radiation
		GO:0009416		5.31e-10			response to light stimulus
		GO:0010114		0.00019			response to red light
		GO:0009644		0.00052			response to high light intensity
		GO:0009642		0.00133			response to light intensity
		GO:0009639		0.00069			response to red or far red light
		GO:0009637		0.00805			response to blue light
		GO:0010218		0.006			response to far red light
		GO:0010205		0.00343			photoinhibition
	response to endogenous stimulus	GO:0009719	3.69e-09	0.000703		1.39e-09	response to endogenous stimulus
		GO:0071369	0.008				cellular response to ethylene stimulus
		GO:0051716	0.000609				cellular response to stimulus
		GO:0070887	0.000582				cellular response to chemical stimulus
multi-organism process	response to other organism	GO:0051704	1.34e-32		2.48e-07		multi-organism process
		GO:0051707	3.72e-34		8.39e-08		response to other organism
		GO:0009620	1.42e-20		4.9e-07		response to fungus
		GO:0009617	1.15e-15		3.27e-05		response to bacterium
		GO:0042742	4.81e-12		0.000718		defense response to bacterium
		GO:0009816	0.00013				defense response to bacterium. incompatible interaction
		GO:0009624	0.00203				response to nematode
immune system process	immune response	GO:0002376	3.87e-20		0.00284		immune system process
		GO:0006955	2.28e-17				immune response
		GO:0045087	3.51e-17				innate immune response
		GO:0009814	3.87e-09				defense response, incompatible interaction
	immune effector process	GO:0002252	0.00484				immune effector process
metabolic process	macromolecule modification	GO:0043412	0.00248				macromolecule modification
		GO:0006464	3.12e-05				protein modification process
		GO:0009056	0.000147				catabolic process
		GO:0006412		0.00194			translation
	catabolic process	GO:0044248	0.00248				cellular catabolic process
		GO:0009407	5.27e-05				toxin catabolic process
		GO:0016054	0.000552				organic acid catabolic process
		GO:0046395	0.000552				carboxylic acid catabolic process
		GO:0044282	0.00432				small molecule catabolic process
	primary metabolic process	GO:0009065	0.008				glutamine family amino acid catabolic process
		GO:0006536	0.00423				glutamate metabolic process
		GO:0044264	0.00917				cellular polysaccharide metabolic process
		GO:0044042	0.00638				glucan metabolic process
		GO:0006073	0.00502				cellular glucan metabolic process
		GO:0016137				0.000963	glycoside metabolic process
		GO:0016143				0.000247	S-glycoside metabolic process
		GO:0016144				2.01e-05	S-glycoside biosynthetic process
		GO:0019757				0.000247	glycosinolate metabolic process
		GO:0019758				2.01e-05	glycosinolate biosynthetic process
		GO:0019761				2.01e-05	glucosinolate biosynthetic process
		GO:0016138				7.58e-05	glycoside biosynthetic process
		GO:0019760				0.000247	glucosinolate metabolic process
	pigment metabolic process	GO:0042343	0.008				indole glucosinolate metabolic process
		GO:0042440		2.62e-05			pigment metabolic process
		GO:0046148		1.88e-06			pigment biosynthetic process
	nitrogen compound metabolic process	GO:0033013		0.000543			tetrapyrrole metabolic process
		GO:0033014		0.00019			tetrapyrrole biosynthetic process
		GO:0006778		0.000453			porphyrin metabolic process
		GO:0015994		0.000383			chlorophyll metabolic process
		GO:0055114	9.27e-06	8.27e-07	0.00343		oxidation-reduction process
	secondary metabolic process	GO:0019748	1.72e-11			2.01e-05	secondary metabolic process
		GO:0009404	5.27e-05				toxin metabolic process
death	cell death	GO:0016265	2.09e-10				death
		GO:0008219	2.09e-10				cell death
		GO:0012501	1.77e-09				programmed cell death
		GO:0006915	4.19e-06				apoptosis
		GO:0031323	0.00275				regulation of cellular metabolic process
cellular process	cellular metabolic process	GO:0006793	2.08e-09				phosphorus metabolic process
		GO:0006082	0.00682				organic acid metabolic process
		GO:0006796	3.51e-09				phosphate metabolic process
		GO:0016310	2.54e-08				phosphorylation
		GO:0006468	3.16e-08				protein phosphorylation
		GO:0006725	2.1e-07				cellular aromatic compound metabolic process
		GO:0019438	4.13e-07				aromatic compound biosynthetic process
		GO:0009699	0.000104				phenylpropanoid biosynthetic process
		GO:0009813	0.00711				flavonoid biosynthetic process
		GO:0042430	0.000289				indole-containing compound metabolic process
		GO:0009698	3.72e-05				phenylpropanoid metabolic process
		GO:0042435	0.00375				indole-containing compound biosynthetic process
		GO:0031407	0.0012				oxylipin metabolic process
		GO:0031408	0.00597				oxylipin biosynthetic process
		GO:0009694	0.00502				jasmonic acid metabolic process
		GO:0009695	0.0083				jasmonic acid biosynthetic process
		GO:0006790	0.00385				sulfur compound metabolic process
		GO:0043436	0.00662				oxoacid metabolic process
		GO:0019752	0.00662				carboxylic acid metabolic process
		GO:0006800	0.008				oxygen and reactive oxygen species metabolic process
		GO:0042180	0.00991				cellular ketone metabolic process
		GO:0080003				0.00561	thalianol metabolic process
		GO:0072350			0.00638		tricarboxylic acid metabolic process
		GO:0006722				0.00197	triterpenoid metabolic process
		GO:0010683				0.0089	tricyclic triterpenoid metabolic process
		GO:0022900		7.37e-11			electron transport chain
		GO:0009767		1.8e-14			photosynthetic electron transport chain
		GO:0009773		1.84e-06			photosynthetic electron transport in photosystem I
		GO:0009772		0.000324			photosynthetic electron transport in photosystem II
		GO:0015979		7.03e-10			photosynthesis
		GO:0051186		0.000373			cofactor metabolic process
		GO:0051188		0.000241			cofactor biosynthetic process
		GO:0006779		8.3e-05			porphyrin biosynthetic process
		GO:0015995		8.19e-05			chlorophyll biosynthetic process
		GO:0042375		0.00245			quinone cofactor metabolic process
		GO:0045426		0.00245			quinone cofactor biosynthetic process
		GO:0006733		0.00983			oxidoreduction coenzyme metabolic process
		GO:0006457		0.0063			protein folding
biological regulation	regulation of biological process	GO:0065007	9.24e-09		0.00346		biological regulation
		GO:0006091		1.68e-08			generation of precursor metabolites and energy
		GO:0050789	1.62e-05				regulation of biological process
		GO:0050794	4.79e-07		0.00444		regulation of cellular process
		GO:0007165	4.08e-08				signal transduction
		GO:0048583	0.000295				regulation of response to stimulus
		GO:0080134	0.000714				regulation of response to stress
		GO:0031347	0.000721				regulation of defense response
		GO:0051171	0.00656				regulation of nitrogen compound metabolic process
		GO:0019219	0.00689				regulation of nucleobase, nucleoside, nucleotide and nucleic acid metabolic process
		GO:0045449	0.00336		0.00649		regulation of transcription
		GO:0006355	0.00515				regulation of transcription, DNA-dependent
		GO:0009889	0.00393				regulation of biosynthetic process
		GO:0010556	0.00508				regulation of macromolecule biosynthetic process
		GO:2000112	0.00508				regulation of cellular macromolecule biosynthetic process
		GO:0051252	0.00659				regulation of RNA metabolic process
		GO:0009873	0.00711				ethylene mediated signaling pathway
		GO:0031326	0.00358				regulation of cellular biosynthetic process
		GO:0080090	0.00543				regulation of primary metabolic process
	regulation of biological quality	GO:0065008	0.000356				regulation of biological quality
		GO:0042592	0.0083				homeostatic process
		GO:0048878	0.000666				chemical homeostasis
		GO:0050801	0.000249				ion homeostasis
		GO:0055080	0.000552		0.00603		cation homeostasis
		GO:0030003	0.000465		0.00586		cellular cation homeostasis
		GO:0006875	0.000172		0.00193		cellular metal ion homeostasis
		GO:0055065	0.000291		0.00243		metal ion homeostasis
		GO:0055072	0.00537		0.0051		iron ion homeostasis
		GO:0019725	0.00771				cellular homeostasis
		GO:0055082	0.000287				cellular chemical homeostasis
		GO:0006873	0.000333				cellular ion homeostasis
		GO:0043155		0.00343			negative regulation of photosynthesis, light reaction
		GO:0006879			0.00172		cellular iron ion homeostasis
rhythmic process		GO:0048511		0.00477			rhythmic process
		GO:0007623		0.00477			circadian rhythm
establishment of localization	transport	GO:0051234	0.002			0.00246	establishment of localization
		GO:0006810	0.00143			0.00324	transport
		GO:0006811	4.19e-06		0.00172		ion transport
		GO:0006812	0.00502		0.000399		cation transport
		GO:0030001	0.00035		0.00203		metal ion transport
		GO:0000041	0.000606		0.000513		transition metal ion transport
		GO:0006826	0.00131		0.000103		iron ion transport
		GO:0006820	0.00817				anion transport
		GO:0055085	0.000104				transmembrane transport
		GO:0071806		0.00199			protein transmembrane transport
		GO:0071702		0.00069		2.15e-06	organic substance transport
		GO:0006857				0.00246	oligopeptide transport
		GO:0015833				0.00246	peptide transport
		GO:0006869		0.000225		2.09e-09	lipid transport
		GO:0071705	0.00769				nitrogen compound transport
	establishment of localization in cell wall	GO:0065002		0.00199			intracellular protein transmembrane transport
		GO:0045036		0.0011			protein targeting to chloroplast
		GO:0045038		0.00103			protein import into chloroplast thylakoid membrane
developmental process	aging	GO:0007568	0.000353				aging
multicellular organismal process		GO:0032501	0.00711				multicellular organismal process
		GO:0007275	0.00757		0.00397		multicellular organismal development
cellular component organization or biogenesis	cellular component organization	GO:0071840		0.00363			cellular component organization or biogenesis
		GO:0043933		0.00477			macromolecular complex subunit organization
		GO:0071822		1.46e-05			protein complex subunit organization
		GO:0006461		5.62e-06			protein complex assembly
		GO:0034621		0.0063			cellular macromolecular complex subunit organization
		GO:0034622		0.00444			cellular macromolecular complex assembly
		GO:0043623		5.74e-06			cellular protein complex assembly
		GO:0065003		0.00308			macromolecular complex assembly
		GO:0009668		0.000453			plastid membrane organization
		GO:0010027		0.000453			thylakoid membrane organization
		GO:0010207		1.57e-05			photosystem II assembly
	cellular component organization or biogenesis at cellular level	GO:0071841		0.000502			cellular component organization or biogenesis at cellular level
		GO:0071843		0.00207			cellular component biogenesis at cellular level
		GO:0009657		2.36e-05			plastid organization
		GO:0009658		3.16e-05			chloroplast organization
		GO:0044085		0.00207			cellular component biogenesis
		GO:0045229				0.00435	external encapsulating structure organization
	cellular cell wall organization or biogenesis	GO:0070882		0.00296			cellular cell wall organization or biogenesis
		GO:0007047			0.00359	0.000983	cellular cell wall organization
		GO:0071669		0.00927			plant-type cell wall organization or biogenesis
		GO:0009664			0.00243	0.000655	plant-type cell wall organization
		GO:0009831				0.00246	plant-type cell wall modification involved in multidimensional cell growth
		GO:0042547				0.00324	cell wall modification involved in multidimensional cell growth
		GO:0009827				0.000265	plant-type cell wall modification
		GO:0009828		0.00543		0.000269	plant-type cell wall loosening
localization		GO:0010876		0.00927		0.00404	lipid localization
		GO:0019915		0.00927		0.00404	lipid storage
		GO:0010344				0.0089	seed oilbody biogenesis
