# Supplementary material for: Dissection of iron signaling and iron accumulation by overexpression of subgroup Ib bHLH039 protein
Source: Sci Rep. 2017 Sep 7;7:10911. doi: 10.1038/s41598-017-11171-7 (PMC5589837; doi:10.1038/s41598-017-11171-7)
Supplement: Supplementary file 4 — Suppl. Table 3 [file 41598_2017_11171_MOESM4_ESM.xlsx]

## Sheet: Suppl. Table 3A
Suppl. Table 3A: List of genes differentially regulated in 39Ox vs. WT at +Fe and in 6-day WT seedlings at -Fe vs. WT +Fe
The genes were selected based on their regulation in 39 Ox vs WT at +Fe and in wild type - Fe versus +Fe (6-day seedlings), 1.5fold ratios, respectively. The dataset "WT -Fe vs. +Fe " was taken from the 6-day seedling analysis by Mai al. (2016), see also datasets 1 and 2 in Suppl. Table 3H.
The genes are sorted according to regulation pattern and AGI gene identification number.
Up-regulation is designated in red, down-regulation in green. Note that bHLH039 is active in the samples 39OX +Fe and in WT -Fe, while bHLH039 is not active in the sample WT +Fe.
39 Ox vs WT	WT
+Fe	-Fe vs +Fe	AGI	Annotation
UP	DOWN	AT1G02920	ATGST11_ATGSTF7_ATGSTF8_GST11_GSTF7__glutathione S-transferase 7
UP	DOWN	AT1G05340
UP	DOWN	AT1G07050	CCT motif family protein
UP	DOWN	AT1G09240	ATNAS3_NAS3__nicotianamine synthase 3
UP	DOWN	AT1G09932	Phosphoglycerate mutase family protein
UP	DOWN	AT1G12220	RPS5__Disease resistance protein (CC-NBS-LRR class) family
UP	DOWN	AT1G15125	S-adenosyl-L-methionine-dependent methyltransferases superfamily protein
UP	DOWN	AT1G18970	GLP4__germin-like protein 4
UP	DOWN	AT1G19610	LCR78_PDF1.4__Arabidopsis defensin-like protein
UP	DOWN	AT1G19960
UP	DOWN	AT1G21400	Thiamin diphosphate-binding fold (THDP-binding) superfamily protein
UP	DOWN	AT1G21670
UP	DOWN	AT1G23110
UP	DOWN	AT1G27020
UP	DOWN	AT1G29395	COR413-TM1_COR413IM1_COR414-TM1__COLD REGULATED 314 INNER MEMBRANE 1
UP	DOWN	AT1G34060	Pyridoxal phosphate (PLP)-dependent transferases superfamily protein
UP	DOWN	AT1G52690	LEA7__Late embryogenesis abundant protein (LEA) family protein
UP	DOWN	AT1G56300	Chaperone DnaJ-domain superfamily protein
UP	DOWN	AT1G68520	BBX14__B-box type zinc finger protein with CCT domain
UP	DOWN	AT1G69930	ATGSTU11_GSTU11__glutathione S-transferase TAU 11
UP	DOWN	AT1G71380	ATCEL3_ATGH9B3_CEL3__cellulase 3
UP	DOWN	AT1G73260	ATKTI1_KTI1__kunitz trypsin inhibitor 1
UP	DOWN	AT1G78970	ATLUP1_LUP1__lupeol synthase 1
UP	DOWN	AT2G02120	LCR70_PDF2.1__Scorpion toxin-like knottin superfamily protein
UP	DOWN	AT2G11810	ATMGD3_MGD3_MGDC__monogalactosyldiacylglycerol synthase type C
UP	DOWN	AT2G15890	MEE14__maternal effect embryo arrest 14
UP	DOWN	AT2G16005	MD-2-related lipid recognition domain-containing protein
UP	DOWN	AT2G18150	Peroxidase superfamily protein
UP	DOWN	AT2G21130	Cyclophilin-like peptidyl-prolyl cis-trans isomerase family protein
UP	DOWN	AT2G22860	ATPSK2_PSK2__phytosulfokine 2 precursor
UP	DOWN	AT2G25625
UP	DOWN	AT2G26695	Ran BP2/NZF zinc finger-like superfamily protein
UP	DOWN	AT2G27535	ribosomal protein L10A family protein
UP	DOWN	AT2G28900	ATOEP16-1_ATOEP16-L_OEP16_OEP16-1__outer plastid envelope protein 16-1
UP	DOWN	AT2G29330	TRI__tropinone reductase
UP	DOWN	AT2G37740	ATZFP10_ZFP10__zinc-finger protein 10
UP	DOWN	AT2G38465
UP	DOWN	AT2G39400	alpha/beta-Hydrolases superfamily protein
UP	DOWN	AT2G39920	HAD superfamily, subfamily IIIB acid phosphatase
UP	DOWN	AT2G40300	ATFER4_FER4__ferritin 4
UP	DOWN	AT2G42530	COR15B__cold regulated 15b
UP	DOWN	AT3G09922	ATIPS1_IPS1__induced by phosphate starvation1
UP	DOWN	AT3G10020
UP	DOWN	AT3G16150	ASPGB1__N-terminal nucleophile aminohydrolases (Ntn hydrolases) superfamily protein
UP	DOWN	AT3G18250	Putative membrane lipoprotein
UP	DOWN	AT3G20470	ATGRP-5_ATGRP5_GRP-5_GRP5__glycine-rich protein 5
UP	DOWN	AT3G21080	ABC transporter-related
UP	DOWN	AT3G23635	RTFL13__ROTUNDIFOLIA like 13
UP	DOWN	AT3G26280	CYP71B4__cytochrome P450, family 71, subfamily B, polypeptide 4
UP	DOWN	AT3G26740	CCL__CCR-like
UP	DOWN	AT3G28540	P-loop containing nucleoside triphosphate hydrolases superfamily protein
UP	DOWN	AT3G30775	AT-POX_ATPDH_ATPOX_ERD5_PDH1_PRO1_PRODH__Methylenetetrahydrofolate reductase family protein
UP	DOWN	AT3G43820
UP	DOWN	AT3G44300	AtNIT2_NIT2__nitrilase 2
UP	DOWN	AT3G46970	ATPHS2_PHS2__alpha-glucan phosphorylase 2
UP	DOWN	AT3G47340	ASN1_AT-ASN1_DIN6__glutamine-dependent asparagine synthase 1
UP	DOWN	AT3G47800	Galactose mutarotase-like superfamily protein
UP	DOWN	AT3G49160	pyruvate kinase family protein
UP	DOWN	AT3G56090	ATFER3_FER3__ferritin 3
UP	DOWN	AT3G60420	Phosphoglycerate mutase family protein
UP	DOWN	AT3G62550	Adenine nucleotide alpha hydrolases-like superfamily protein
UP	DOWN	AT4G01130	GDSL-like Lipase/Acylhydrolase superfamily protein
UP	DOWN	AT4G01390	TRAF-like family protein
UP	DOWN	AT4G01430	UMAMIT29__nodulin MtN21 /EamA-like transporter family protein
UP	DOWN	AT4G02520	ATGSTF2_ATPM24_ATPM24.1_GST2_GSTF2__glutathione S-transferase PHI 2
UP	DOWN	AT4G03960	AtPFA-DSP4_PFA-DSP4__Phosphotyrosine protein phosphatases superfamily protein
UP	DOWN	AT4G11393	Defensin-like (DEFL) family protein
UP	DOWN	AT4G14400	ACD6__ankyrin repeat family protein
UP	DOWN	AT4G18250	receptor serine/threonine kinase, putative
UP	DOWN	AT4G22214	Defensin-like (DEFL) family protein
UP	DOWN	AT4G22610	Bifunctional inhibitor/lipid-transfer protein/seed storage 2S albumin superfamily protein
UP	DOWN	AT4G23700	ATCHX17_CHX17__cation/H+ exchanger 17
UP	DOWN	AT4G24120	ATYSL1_YSL1__YELLOW STRIPE like 1
UP	DOWN	AT4G25010	AtSWEET14_SWEET14__Nodulin MtN3 family protein
UP	DOWN	AT4G25220	AtG3Pp2_G3Pp2_RHS15__root hair specific 15
UP	DOWN	AT4G25860	ORP4A__OSBP(oxysterol binding protein)-related protein 4A
UP	DOWN	AT4G33490	Eukaryotic aspartyl protease family protein
UP	DOWN	AT4G36430	Peroxidase superfamily protein
UP	DOWN	AT4G38210	ATEXP20_ATEXPA20_ATHEXP ALPHA 1.23_EXP20_EXPA20__expansin A20
UP	DOWN	AT4G39580	Galactose oxidase/kelch repeat superfamily protein
UP	DOWN	AT5G01600	ATFER1_FER1__ferretin 1
UP	DOWN	AT5G01870	Bifunctional inhibitor/lipid-transfer protein/seed storage 2S albumin superfamily protein
UP	DOWN	AT5G03545	AT4_ATIPS2__
UP	DOWN	AT5G04120	Phosphoglycerate mutase family protein
UP	DOWN	AT5G06730	Peroxidase superfamily protein
UP	DOWN	AT5G14780	FDH__formate dehydrogenase
UP	DOWN	AT5G23240	DJC76__DNAJ heat shock N-terminal domain-containing protein
UP	DOWN	AT5G24470	APRR5_PRR5__pseudo-response regulator 5
UP	DOWN	AT5G26340	ATSTP13_MSS1_STP13__Major facilitator superfamily protein
UP	DOWN	AT5G26570	ATGWD3_OK1_PWD__catalytics;carbohydrate kinases;phosphoglucan, water dikinases
UP	DOWN	AT5G38000	Zinc-binding dehydrogenase family protein
UP	DOWN	AT5G39670	Calcium-binding EF-hand family protein
UP	DOWN	AT5G42530
UP	DOWN	AT5G43570	Serine protease inhibitor, potato inhibitor I-type family protein
UP	DOWN	AT5G46590	NAC096_anac096__NAC domain containing protein 96
UP	DOWN	AT5G50160	ATFRO8_FRO8__ferric reduction oxidase 8
UP	DOWN	AT5G51190	ERF105__Integrase-type DNA-binding superfamily protein
UP	DOWN	AT5G53550	ATYSL3_YSL3__YELLOW STRIPE like 3
UP	DOWN	AT5G55450	Bifunctional inhibitor/lipid-transfer protein/seed storage 2S albumin superfamily protein
UP	DOWN	AT5G57340
UP	DOWN	AT5G58390	Peroxidase superfamily protein
UP	DOWN	AT5G59320	LTP3__lipid transfer protein 3
UP	DOWN	AT5G61520	Major facilitator superfamily protein
UP	UP	AT1G01580	ATFRO2_FRD1_FRO2__ferric reduction oxidase 2
UP	UP	AT1G05700	Leucine-rich repeat transmembrane protein kinase protein
UP	UP	AT1G09560	GLP5_PDGLP1__germin-like protein 5
UP	UP	AT1G09790	COBL6__COBRA-like protein 6 precursor
UP	UP	AT1G14185	Glucose-methanol-choline (GMC) oxidoreductase family protein
UP	UP	AT1G14870	AtPCR2_PCR2__PLANT CADMIUM RESISTANCE 2
UP	UP	AT1G15670	KFB01_KMD2__Galactose oxidase/kelch repeat superfamily protein
UP	UP	AT1G21520
UP	UP	AT1G34760	GF14 OMICRON_GRF11_RHS5__general regulatory factor 11
UP	UP	AT1G35310	MLP168__MLP-like protein 168
UP	UP	AT1G49820	ATMTK_MTK_MTK1__S-methyl-5-thioribose kinase
UP	UP	AT1G52120	Mannose-binding lectin superfamily protein
UP	UP	AT1G52130	Mannose-binding lectin superfamily protein
UP	UP	AT1G65500
UP	UP	AT1G73120
UP	UP	AT1G74770	zinc ion binding
UP	UP	AT1G80130	Tetratricopeptide repeat (TPR)-like superfamily protein
UP	UP	AT1G80360	VAS1__Pyridoxal phosphate (PLP)-dependent transferases superfamily protein
UP	UP	AT2G01880	ATPAP7_PAP7__purple acid phosphatase 7
UP	UP	AT2G02310	AtPP2-B6_PP2-B6__phloem protein 2-B6
UP	UP	AT2G05510	Glycine-rich protein family
UP	UP	AT2G18193	P-loop containing nucleoside triphosphate hydrolases superfamily protein
UP	UP	AT2G20030	RING/U-box superfamily protein
UP	UP	AT2G23010	SCPL9__serine carboxypeptidase-like 9
UP	UP	AT2G28570
UP	UP	AT2G28690	Protein of unknown function (DUF1635)
UP	UP	AT2G35850
UP	UP	AT2G41730
UP	UP	AT2G43570	CHI__chitinase, putative
UP	UP	AT2G46750	AtGulLO2_GulLO2__D-arabinono-1,4-lactone oxidase family protein
UP	UP	AT3G06890
UP	UP	AT3G07720	Galactose oxidase/kelch repeat superfamily protein
UP	UP	AT3G10930
UP	UP	AT3G12820	AtMYB10_MYB10__myb domain protein 10
UP	UP	AT3G12900	2-oxoglutarate (2OG) and Fe(II)-dependent oxygenase superfamily protein
UP	UP	AT3G13080	ABCC3_ATMRP3_MRP3__multidrug resistance-associated protein 3
UP	UP	AT3G13610	F6'H1__2-oxoglutarate (2OG) and Fe(II)-dependent oxygenase superfamily protein
UP	UP	AT3G14940	ATPPC3_PPC3__phosphoenolpyruvate carboxylase 3
UP	UP	AT3G16860	COBL8__COBRA-like protein 8 precursor
UP	UP	AT3G20340
UP	UP	AT3G21500	DXL1_DXPS1_DXS2__1-deoxy-D-xylulose 5-phosphate synthase 1
UP	UP	AT3G21510	AHP1__histidine-containing phosphotransmitter 1
UP	UP	AT3G25597
UP	UP	AT3G45130	LAS1__lanosterol synthase 1
UP	UP	AT3G45730
UP	UP	AT3G46900	COPT2__copper transporter 2
UP	UP	AT3G47040	Glycosyl hydrolase family protein
UP	UP	AT3G48080	alpha/beta-Hydrolases superfamily protein
UP	UP	AT3G50740	UGT72E1__UDP-glucosyl transferase 72E1
UP	UP	AT3G53480	ABCG37_ATPDR9_PDR9_PIS1__pleiotropic drug resistance 9
UP	UP	AT3G54040	PAR1 protein
UP	UP	AT3G56980	BHLH039_ORG3_bHLH39__basic helix-loop-helix (bHLH) DNA-binding superfamily protein
UP	UP	AT3G58060	Cation efflux family protein
UP	UP	AT3G58270	Arabidopsis phospholipase-like protein (PEARLI 4) with TRAF-like domain
UP	UP	AT3G58810	ATMTP3_ATMTPA2_MTP3_MTPA2__metal tolerance protein A2
UP	UP	AT3G60330	AHA7_HA7__H(+)-ATPase 7
UP	UP	AT3G61410
UP	UP	AT3G61930
UP	UP	AT4G02330	ATPMEPCRB_AtPME41_PME41__Plant invertase/pectin methylesterase inhibitor superfamily
UP	UP	AT4G02520	ATGSTF2_ATPM24_ATPM24.1_GST2_GSTF2__glutathione S-transferase PHI 2
UP	UP	AT4G09110	RING/U-box superfamily protein
UP	UP	AT4G09820	AtTT8_BHLH42_TT8__basic helix-loop-helix (bHLH) DNA-binding superfamily protein
UP	UP	AT4G10510	Subtilase family protein
UP	UP	AT4G10540	Subtilase family protein
UP	UP	AT4G12330	CYP706A7__cytochrome P450, family 706, subfamily A, polypeptide 7
UP	UP	AT4G14630	GLP9__germin-like protein 9
UP	UP	AT4G15270	glucosyltransferase-related
UP	UP	AT4G17680	SBP (S-ribonuclease binding protein) family protein
UP	UP	AT4G19680	ATIRT2_IRT2__iron regulated transporter 2
UP	UP	AT4G19690	ATIRT1_IRT1__iron-regulated transporter 1
UP	UP	AT4G21680	AtNPF7.2_NPF7.2_NRT1.8__NITRATE TRANSPORTER 1.8
UP	UP	AT4G22880	ANS_LDOX_TDS4_TT18__leucoanthocyanidin dioxygenase
UP	UP	AT4G23140	CRK6__cysteine-rich RLK (RECEPTOR-like protein kinase) 6
UP	UP	AT4G26470	Calcium-binding EF-hand family protein
UP	UP	AT4G31950	CYP82C3__cytochrome P450, family 82, subfamily C, polypeptide 3
UP	UP	AT4G37520	Peroxidase superfamily protein
UP	UP	AT5G02580	Plant protein 1589 of unknown function
UP	UP	AT5G02780	GSTL1__glutathione transferase lambda 1
UP	UP	AT5G03570	ATIREG2_FPN2_IREG2__iron regulated 2
UP	UP	AT5G04730	Ankyrin-repeat containing protein
UP	UP	AT5G04950	ATNAS1_NAS1__nicotianamine synthase 1
UP	UP	AT5G09570	Cox19-like CHCH family protein
UP	UP	AT5G17220	ATGSTF12_GST26_GSTF12_TT19__glutathione S-transferase phi 12
UP	UP	AT5G25450	Cytochrome bd ubiquinol oxidase, 14kDa subunit
UP	UP	AT5G38820	Transmembrane amino acid transporter family protein
UP	UP	AT5G40590	Cysteine/Histidine-rich C1 domain family protein
UP	UP	AT5G40780	LHT1__lysine histidine transporter 1
UP	UP	AT5G42800	DFR_M318_TT3__dihydroflavonol 4-reductase
UP	UP	AT5G45070	AtPP2-A8_PP2-A8__phloem protein 2-A8
UP	UP	AT5G45105	ZIP8__zinc transporter 8 precursor
UP	UP	AT5G48657	defense protein-related
UP	UP	AT5G49850	Mannose-binding lectin superfamily protein
UP	UP	AT5G50800	AtSWEET13_SWEET13__Nodulin MtN3 family protein
UP	UP	AT5G56080	ATNAS2_NAS2__nicotianamine synthase 2
UP	UP	AT5G60250	zinc finger (C3HC4-type RING finger) family protein
39 Ox vs WT	WT
+Fe	-Fe vs. +Fe	AGI	Annotation
DOWN	UP	AT1G01060	LHY_LHY1__Homeodomain-like superfamily protein
DOWN	UP	AT1G02820	AtLEA3_LEA3__Late embryogenesis abundant 3 (LEA3) family protein
DOWN	UP	AT1G06120	Fatty acid desaturase family protein
DOWN	UP	AT1G06690	NAD(P)-linked oxidoreductase superfamily protein
DOWN	UP	AT1G07010	AtSLP1_SLP1__Calcineurin-like metallo-phosphoesterase superfamily protein
DOWN	UP	AT1G07450	NAD(P)-binding Rossmann-fold superfamily protein
DOWN	UP	AT1G10370	ATGSTU17_ERD9_GST30_GST30B_GSTU17__Glutathione S-transferase family protein
DOWN	UP	AT1G17050	AtSPS2_SPS2__solanesyl diphosphate synthase 2
DOWN	UP	AT1G19900	glyoxal oxidase-related protein
DOWN	UP	AT1G23740	AOR__Oxidoreductase, zinc-binding dehydrogenase family protein
DOWN	UP	AT1G30840	ATPUP4_PUP4__purine permease 4
DOWN	UP	AT1G44050	Cysteine/Histidine-rich C1 domain family protein
DOWN	UP	AT1G44446	ATCAO_CAO_CH1__Pheophorbide a oxygenase family protein with Rieske [2Fe-2S] domain
DOWN	UP	AT1G47395
DOWN	UP	AT1G47400
DOWN	UP	AT1G48300	DGAT3__
DOWN	UP	AT1G50590	RmlC-like cupins superfamily protein
DOWN	UP	AT1G54660
DOWN	UP	AT1G55960	Polyketide cyclase/dehydrase and lipid transport superfamily protein
DOWN	UP	AT1G56430	ATNAS4_NAS4__nicotianamine synthase 4
DOWN	UP	AT1G58520	RXW8__lipases;hydrolases, acting on ester bonds
DOWN	UP	AT1G61130	SCPL32__serine carboxypeptidase-like 32
DOWN	UP	AT1G64500	Glutaredoxin family protein
DOWN	UP	AT1G64590	NAD(P)-binding Rossmann-fold superfamily protein
DOWN	UP	AT1G65870	Disease resistance-responsive (dirigent-like protein) family protein
DOWN	UP	AT1G66460	Protein kinase superfamily protein
DOWN	UP	AT1G66540	Cytochrome P450 superfamily protein
DOWN	UP	AT1G73870	BBX16_COL7__B-box type zinc finger protein with CCT domain
DOWN	UP	AT1G76570	AtLHCB7_LHCB7__Chlorophyll A-B binding family protein
DOWN	UP	AT1G78120	TPR12__Tetratricopeptide repeat (TPR)-like superfamily protein
DOWN	UP	AT1G78230	Outer arm dynein light chain 1 protein
DOWN	UP	AT1G78950	AtBAS_AtLUP4_BAS__Terpenoid cyclases family protein
DOWN	UP	AT2G02820	AtMYB88_MYB88__myb domain protein 88
DOWN	UP	AT2G14247	Expressed protein
DOWN	UP	AT2G15020
DOWN	UP	AT2G19060	SGNH hydrolase-type esterase superfamily protein
DOWN	UP	AT2G21045	Rhodanese/Cell cycle control phosphatase superfamily protein
DOWN	UP	AT2G21320	BBX18__B-box zinc finger family protein
DOWN	UP	AT2G24540	AFR__Galactose oxidase/kelch repeat superfamily protein
DOWN	UP	AT2G26820	ATPP2-A3_PP2-A3__phloem protein 2-A3
DOWN	UP	AT2G27395
DOWN	UP	AT2G27402
DOWN	UP	AT2G27420	Cysteine proteinases superfamily protein
DOWN	UP	AT2G30766
DOWN	UP	AT2G31380	BBX25_STH__salt tolerance homologue
DOWN	UP	AT2G37720	TBL15__TRICHOME BIREFRINGENCE-LIKE 15
DOWN	UP	AT2G38210	PDX1L4__putative PDX1-like protein 4
DOWN	UP	AT2G38390	Peroxidase superfamily protein
DOWN	UP	AT2G39200	ATMLO12_MLO12__Seven transmembrane MLO family protein
DOWN	UP	AT2G39420	alpha/beta-Hydrolases superfamily protein
DOWN	UP	AT2G42060	Cysteine/Histidine-rich C1 domain family protein
DOWN	UP	AT2G43620	Chitinase family protein
DOWN	UP	AT2G46670	CCT motif family protein
DOWN	UP	AT2G46790	APRR9_PRR9_TL1__pseudo-response regulator 9
DOWN	UP	AT2G46830	AtCCA1_CCA1__circadian clock associated 1
DOWN	UP	AT3G01190	Peroxidase superfamily protein
DOWN	UP	AT3G01550	ATPPT2_PPT2__phosphoenolpyruvate (pep)/phosphate translocator 2
DOWN	UP	AT3G02380	ATCOL2_BBX3_COL2__CONSTANS-like 2
DOWN	UP	AT3G02620	Plant stearoyl-acyl-carrier-protein desaturase family protein
DOWN	UP	AT3G02885	GASA5__GAST1 protein homolog 5
DOWN	UP	AT3G12320	LNK3__
DOWN	UP	AT3G14850	TBL41__TRICHOME BIREFRINGENCE-LIKE 41
DOWN	UP	AT3G16175	Thioesterase superfamily protein
DOWN	UP	AT3G17609	HYH__HY5-homolog
DOWN	UP	AT3G18450	PLAC8 family protein
DOWN	UP	AT3G19030
DOWN	UP	AT3G21670	AtNPF6.4_NPF6.4__Major facilitator superfamily protein
DOWN	UP	AT3G21870	CYCP2;1__cyclin p2;1
DOWN	UP	AT3G21890	BBX31__B-box type zinc finger family protein
DOWN	UP	AT3G22840	ELIP_ELIP1__Chlorophyll A-B binding family protein
DOWN	UP	AT3G23000	ATSR2_ATSRPK1_CIPK7_PKS7_SnRK3.10__CBL-interacting protein kinase 7
DOWN	UP	AT3G24300	AMT1;3_ATAMT1;3__ammonium transporter 1;3
DOWN	UP	AT3G25655	IDL1__inflorescence deficient in abscission (IDA)-like 1
DOWN	UP	AT3G27170	ATCLC-B_CLC-B__chloride channel B
DOWN	UP	AT3G28270	Protein of unknown function (DUF677)
DOWN	UP	AT3G44990	ATXTR8_AtXTH31_XTH31_XTR8__xyloglucan endo-transglycosylase-related 8
DOWN	UP	AT3G48460	GDSL-like Lipase/Acylhydrolase superfamily protein
DOWN	UP	AT3G52830
DOWN	UP	AT3G54500	LNK2__
DOWN	UP	AT3G56290
DOWN	UP	AT3G56360
DOWN	UP	AT4G00670	Remorin family protein
DOWN	UP	AT4G14690	ELIP2__Chlorophyll A-B binding family protein
DOWN	UP	AT4G15290	ATCSLB05_ATCSLB5_CSLB05__Cellulose synthase family protein
DOWN	UP	AT4G15670	Thioredoxin superfamily protein
DOWN	UP	AT4G16370	ATOPT3_OPT3__oligopeptide transporter
DOWN	UP	AT4G21760	BGLU47__beta-glucosidase 47
DOWN	UP	AT4G22212	Arabidopsis defensin-like protein
DOWN	UP	AT4G23496	SP1L5__SPIRAL1-like5
DOWN	UP	AT4G24700
DOWN	UP	AT4G25700	B1_BCH1_BETA-OHASE 1_chy1__beta-hydroxylase 1
DOWN	UP	AT4G26050	PIRL8__plant intracellular ras group-related LRR 8
DOWN	UP	AT4G26150	CGA1_GATA22_GNL__cytokinin-responsive gata factor 1
DOWN	UP	AT4G27360	Dynein light chain type 1 family protein
DOWN	UP	AT4G27370	ATVIIIB_VIIIB__P-loop containing nucleoside triphosphate hydrolases superfamily protein
DOWN	UP	AT4G29340	PRF4__profilin 4
DOWN	UP	AT4G31330	Protein of unknown function, DUF599
DOWN	UP	AT4G31870	ATGPX7_GPX7__glutathione peroxidase 7
DOWN	UP	AT4G31875
DOWN	UP	AT4G34550
DOWN	UP	AT4G36700	RmlC-like cupins superfamily protein
DOWN	UP	AT4G39675
DOWN	UP	AT5G05250
DOWN	UP	AT5G05580	AtFAD8_FAD8__fatty acid desaturase 8
DOWN	UP	AT5G06980	LNK4__
DOWN	UP	AT5G07680	ANAC079_ANAC080_ATNAC4_NAC080_NAC4__NAC domain containing protein 80
DOWN	UP	AT5G09978	PEP7__elicitor peptide 7 precursor
DOWN	UP	AT5G10625
DOWN	UP	AT5G14650	Pectin lyase-like superfamily protein
DOWN	UP	AT5G17300	RVE1__Homeodomain-like superfamily protein
DOWN	UP	AT5G19040	ATIPT5_IPT5__isopentenyltransferase 5
DOWN	UP	AT5G19850	alpha/beta-Hydrolases superfamily protein
DOWN	UP	AT5G20220	zinc knuckle (CCHC-type) family protein
DOWN	UP	AT5G24120	ATSIG5_SIG5_SIGE__sigma factor E
DOWN	UP	AT5G24420	PGL5__6-phosphogluconolactonase 5
DOWN	UP	AT5G36910	THI2.2__thionin 2.2
DOWN	UP	AT5G42760	Leucine carboxyl methyltransferase
DOWN	UP	AT5G43520	Cysteine/Histidine-rich C1 domain family protein
DOWN	UP	AT5G45340	CYP707A3__cytochrome P450, family 707, subfamily A, polypeptide 3
DOWN	UP	AT5G47450	ATTIP2;3_DELTA-TIP3_TIP2;3__tonoplast intrinsic protein 2;3
DOWN	UP	AT5G48490	Bifunctional inhibitor/lipid-transfer protein/seed storage 2S albumin superfamily protein
DOWN	UP	AT5G48850	ATSDI1__Tetratricopeptide repeat (TPR)-like superfamily protein
DOWN	UP	AT5G52570	B2_BCH2_BETA-OHASE 2_CHY2__beta-carotene hydroxylase 2
DOWN	UP	AT5G54700	Ankyrin repeat family protein
DOWN	UP	AT5G55250	AtIAMT1_IAMT1__IAA carboxylmethyltransferase 1
DOWN	UP	AT5G55570
DOWN	UP	AT5G62420	NAD(P)-linked oxidoreductase superfamily protein
DOWN	UP	AT5G62430	CDF1__cycling DOF factor 1
DOWN	UP	AT5G64940	ATATH13_ATH13_ATOSA1_OSA1__ABC2 homolog 13
DOWN	UP	AT5G66740	Protein of unknown function (DUF620)
DOWN	UP	AT5G67370	CGLD27__Protein of unknown function (DUF1230)
DOWN	DOWN	AT1G01080	RNA-binding (RRM/RBD/RNP motifs) family protein
DOWN	DOWN	AT1G02280	ATTOC33_PPI1_TOC33__translocon at the outer envelope membrane of chloroplasts 33
DOWN	DOWN	AT1G08100	ACH2_ATNRT2.2_NRT2.2_NRT2;2AT__nitrate transporter 2.2
DOWN	DOWN	AT1G10360	ATGSTU18_GST29_GSTU18__glutathione S-transferase TAU 18
DOWN	DOWN	AT1G11080	scpl31__serine carboxypeptidase-like 31
DOWN	DOWN	AT1G24260	AGL9_SEP3__K-box region and MADS-box transcription factor family protein
DOWN	DOWN	AT1G32990	PRPL11__plastid ribosomal protein l11
DOWN	DOWN	AT1G33810
DOWN	DOWN	AT1G48350	EMB3105__Ribosomal L18p/L5e family protein
DOWN	DOWN	AT1G52050	Mannose-binding lectin superfamily protein
DOWN	DOWN	AT1G52190	AtNPF1.2_NPF1.2_NRT1.11__Major facilitator superfamily protein
DOWN	DOWN	AT1G53250
DOWN	DOWN	AT1G60960	ATIRT3_IRT3__iron regulated transporter 3
DOWN	DOWN	AT1G62290	Saposin-like aspartyl protease family protein
DOWN	DOWN	AT1G64510	Translation elongation factor EF1B/ribosomal protein S6 family protein
DOWN	DOWN	AT1G65570	Pectin lyase-like superfamily protein
DOWN	DOWN	AT1G66100	Plant thionin
DOWN	DOWN	AT1G67265	DVL3_RTFL21__ROTUNDIFOLIA like 21
DOWN	DOWN	AT1G67865
DOWN	DOWN	AT1G69200	FLN2__fructokinase-like 2
DOWN	DOWN	AT1G73655	FKBP-like peptidyl-prolyl cis-trans isomerase family protein
DOWN	DOWN	AT1G74970	RPS9_TWN3__ribosomal protein S9
DOWN	DOWN	AT1G78995
DOWN	DOWN	AT2G02500	ATMEPCT_ISPD_MCT__Nucleotide-diphospho-sugar transferases superfamily protein
DOWN	DOWN	AT2G21650	ATRL2_MEE3_RSM1__Homeodomain-like superfamily protein
DOWN	DOWN	AT2G24020	Uncharacterised BCR, YbaB family COG0718
DOWN	DOWN	AT2G29280
DOWN	DOWN	AT2G31083	AtCLE5_CLE5__CLAVATA3/ESR-RELATED 5
DOWN	DOWN	AT2G32270	ZIP3__zinc transporter 3 precursor
DOWN	DOWN	AT2G32880	TRAF-like family protein
DOWN	DOWN	AT2G37640	ATEXP3_ATEXPA3_ATHEXP ALPHA 1.9_EXP3__Barwin-like endoglucanases superfamily protein
DOWN	DOWN	AT2G40610	ATEXP8_ATEXPA8_ATHEXP ALPHA 1.11_EXP8_EXPA8__expansin A8
DOWN	DOWN	AT2G41990
DOWN	DOWN	AT2G42870	HLH1_PAR1__phy rapidly regulated 1
DOWN	DOWN	AT2G44640
DOWN	DOWN	AT3G06950	Pseudouridine synthase family protein
DOWN	DOWN	AT3G06980	DEA(D/H)-box RNA helicase family protein
DOWN	DOWN	AT3G12685	Acid phosphatase/vanadium-dependent haloperoxidase-related protein
DOWN	DOWN	AT3G16250	NDF4_PnsB3__NDH-dependent cyclic electron flow 1
DOWN	DOWN	AT3G16670	Pollen Ole e 1 allergen and extensin family protein
DOWN	DOWN	AT3G21055	PSBTN__photosystem II subunit T
DOWN	DOWN	AT3G21460	Glutaredoxin family protein
DOWN	DOWN	AT3G23740
DOWN	DOWN	AT3G46490	2-oxoglutarate (2OG) and Fe(II)-dependent oxygenase superfamily protein
DOWN	DOWN	AT3G56650	PPD6__Mog1/PsbP/DUF1795-like photosystem II reaction center PsbP family protein
DOWN	DOWN	AT3G59930
DOWN	DOWN	AT3G60700	Protein of unknown function (DUF1163)
DOWN	DOWN	AT3G61870
DOWN	DOWN	AT3G62030	CYP20-3_ROC4__rotamase CYP 4
DOWN	DOWN	AT4G04990	Protein of unknown function (DUF761)
DOWN	DOWN	AT4G13560	UNE15__Late embryogenesis abundant protein (LEA) family protein
DOWN	DOWN	AT4G13575
DOWN	DOWN	AT4G13670	PTAC5__plastid transcriptionally active 5
DOWN	DOWN	AT4G17560	Ribosomal protein L19 family protein
DOWN	DOWN	AT4G19100	PAM68__Protein of unknown function (DUF3464)
DOWN	DOWN	AT4G21250	Sulfite exporter TauE/SafE family protein
DOWN	DOWN	AT4G25100	ATFSD1_FSD1__Fe superoxide dismutase 1
DOWN	DOWN	AT4G28940	Phosphorylase superfamily protein
DOWN	DOWN	AT4G29270	HAD superfamily, subfamily IIIB acid phosphatase
DOWN	DOWN	AT4G29400	Protein of unknown function (DUF3531)
DOWN	DOWN	AT4G35160	O-methyltransferase family protein
DOWN	DOWN	AT4G35770	ATSEN1_DIN1_SEN1__Rhodanese/Cell cycle control phosphatase superfamily protein
DOWN	DOWN	AT4G37220	Cold acclimation protein WCOR413 family
DOWN	DOWN	AT4G38160	pde191__Mitochondrial transcription termination factor family protein
DOWN	DOWN	AT4G39460	SAMC1_SAMT1__S-adenosylmethionine carrier 1
DOWN	DOWN	AT5G02160
DOWN	DOWN	AT5G11070
DOWN	DOWN	AT5G17170	ENH1__rubredoxin family protein
DOWN	DOWN	AT5G20720	ATCPN21_CHCPN10_CPN10_CPN20_CPN21__chaperonin 20
DOWN	DOWN	AT5G21170	AKINBETA1_KINβ1__5'-AMP-activated protein kinase beta-2 subunit protein
DOWN	DOWN	AT5G24140	SQP2__squalene monooxygenase 2
DOWN	DOWN	AT5G33355	Defensin-like (DEFL) family protein
DOWN	DOWN	AT5G36130	Cytochrome P450 superfamily protein
DOWN	DOWN	AT5G37970	S-adenosyl-L-methionine-dependent methyltransferases superfamily protein
DOWN	DOWN	AT5G37990	S-adenosyl-L-methionine-dependent methyltransferases superfamily protein
DOWN	DOWN	AT5G51010	Rubredoxin-like superfamily protein
DOWN	DOWN	AT5G51545	LPA2__low psii accumulation2
DOWN	DOWN	AT5G58310	ATMES18_MES18__methyl esterase 18
DOWN	DOWN	AT5G59520	AtZIP2_ZIP2__ZRT/IRT-like protein 2
DOWN	DOWN	AT5G61410	EMB2728_RPE__D-ribulose-5-phosphate-3-epimerase
DOWN	DOWN	AT5G66005	Expressed protein

## Sheet: Suppl. Table 3B
Suppl. Table 3B: Enrichment of functional categories (GO analysis) based on co-expression of 39OX and Fe-regulated genes from Suppl. Table 3A
Left side (A-K), GO analysis of coexpressed genes. Right side (M-Z), Network connections of coexpressed genes.
Coexpression analysis was conducted with the STRING tool. The gene lists are denoted in Suppl. Table 3A. Up-regulation is designated in red, down-regulation in green. Note that bHLH039 is active in the samples 39OX +Fe and in WT -Fe, while bHLH039 is not active in the sample WT +Fe.
39 Ox vs WT	WT											39 Ox vs WT	WT
+Fe	-Fe vs +Fe											+Fe	-Fe vs +Fe
UP	UP											UP	UP
Biological Process (GO)
pathway ID	pathway description		count in gene set	false discovery rate			number of nodes:			95
GO:0034614	cellular response to reactive oxygen species		5	0.000501			number of edges:			122
GO:0071732	cellular response to nitric oxide		4	0.000501			average node degree:			2.57
GO:0000041	transition metal ion transport		5	0.00154			clustering coefficient:			0.791
GO:0055076	transition metal ion homeostasis		5	0.00154			expected number of edges:			60
GO:0071281	cellular response to iron ion		4	0.00154			PPI enrichment p-value:			2.17e-12
GO:0000302	response to reactive oxygen species		6	0.00287
GO:1901699	cellular response to nitrogen compound		5	0.003
GO:0015675	nickel cation transport		2	0.00338
GO:0055072	iron ion homeostasis		4	0.00338
GO:1990267	response to transition metal nanoparticle		5	0.00338
GO:0006979	response to oxidative stress		8	0.00839
GO:0046283	anthocyanin-containing compound metabolic process		3	0.00864
GO:0009812	flavonoid metabolic process		5	0.0103
GO:0044765	single-organism transport		15	0.0108
GO:0055085	transmembrane transport		12	0.0112
GO:0030418	nicotianamine biosynthetic process		2	0.0118
GO:1901698	response to nitrogen compound		6	0.0134
GO:0034220	ion transmembrane transport		9	0.0146
GO:0006829	zinc II ion transport		3	0.0149
GO:0006811	ion transport		10	0.0202
GO:0010106	cellular response to iron ion starvation		2	0.0251
GO:0050896	response to stimulus		28	0.03
GO:0098655	cation transmembrane transport		7	0.03
GO:0009636	response to toxic substance		4	0.0345
GO:0072511	divalent inorganic cation transport		4	0.0397
GO:0034755	iron ion transmembrane transport		2	0.0407
GO:0019748	secondary metabolic process		6	0.0411
DOWN	DOWN											DOWN	DOWN
Molecular Function (GO)
pathway ID	pathway description		count in gene set	false discovery rate			number of nodes:			80
GO:0019843	rRNA binding		5	0.0128			number of edges:			415
Cellular Component (GO)							average node degree:			42470
pathway ID	pathway description		count in gene set	false discovery rate			clustering coefficient:			10.4
GO:0044434	chloroplast part		19	7.98e-08			expected number of edges:			109
GO:0009507	chloroplast		21	8.17e-06			PPI enrichment p-value:			0
GO:0009579	thylakoid		10	4.65e-05
GO:0009534	chloroplast thylakoid		9	0.000179
GO:0042651	thylakoid membrane		8	0.000297
GO:0009570	chloroplast stroma		10	0.000332
GO:0044436	thylakoid part		8	0.000332
GO:0009535	chloroplast thylakoid membrane		7	0.00193
GO:0009941	chloroplast envelope		8	0.00493
GO:0009523	photosystem II		3	0.0239
UP	DOWN											UP	DOWN
Biological Process (GO)							number of nodes:			102
pathway ID	pathway description		count in gene set	false discovery rate			number of edges:			265
GO:0010035	response to inorganic substance		14	0.000364			average node degree:			5.2
GO:0098771	inorganic ion homeostasis		7	0.000364			clustering coefficient:			0.771
GO:0055072	iron ion homeostasis		5	0.000463			expected number of edges:			68
GO:0010038	response to metal ion		10	0.000736			PPI enrichment p-value:			0
GO:0006950	response to stress		25	0.00108
GO:0044712	single-organism catabolic process		12	0.0011
GO:0055080	cation homeostasis		6	0.0011
GO:0050896	response to stimulus		34	0.00133
GO:0009605	response to external stimulus		16	0.00348
GO:0044248	cellular catabolic process		12	0.00405
GO:0006826	iron ion transport		3	0.00421
GO:0010039	response to iron ion		4	0.00421
GO:1990267	response to transition metal nanoparticle		5	0.00424
GO:0006879	cellular iron ion homeostasis		3	0.00592
GO:0009056	catabolic process		14	0.00766
GO:0044765	single-organism transport		16	0.00766
GO:0055114	oxidation-reduction process		15	0.00942
GO:0006979	response to oxidative stress		8	0.0122
GO:0043617	cellular response to sucrose starvation		2	0.0165
GO:0042221	response to chemical		20	0.0244
GO:0051707	response to other organism		12	0.0289
GO:1901700	response to oxygen-containing compound		13	0.0327
GO:0065008	regulation of biological quality		12	0.0343
GO:0006811	ion transport		10	0.0375
GO:0042744	hydrogen peroxide catabolic process		4	0.0388
Molecular Function (GO)
pathway ID	pathway description		count in gene set	false discovery rate
GO:0004322	ferroxidase activity		3	0.000312
GO:0008199	ferric iron binding		3	0.000312
GO:0016722	oxidoreductase activity, oxidizing metal ions		4	0.000312
GO:0016491	oxidoreductase activity		14	0.0207
GO:0004601	peroxidase activity		5	0.0462
DOWN	UP											DOWN	UP
Biological Process (GO)
pathway ID	pathway description	count in gene set	false discovery rate				number of nodes:		129
GO:0009639	response to red or far red light	9	0.000246				number of edges:		877
GO:0009416	response to light stimulus	12	0.00181				average node degree:		13.6
GO:0071482	cellular response to light stimulus	7	0.00181				clustering coefficient:		0.809
GO:0071483	cellular response to blue light	4	0.00258				expected number of edges:		103
GO:0007623	circadian rhythm	5	0.00977				PPI enrichment p-value:		0
GO:0009628	response to abiotic stimulus	19	0.00977
GO:0071489	cellular response to red or far red light	5	0.00977
GO:0010380	regulation of chlorophyll biosynthetic process	3	0.0124
GO:0042754	negative regulation of circadian rhythm	2	0.0227
GO:0071492	cellular response to UV-A	2	0.032
GO:0010117	photoprotection	2	0.0478
GO:0071486	cellular response to high light intensity	2	0.0478

## Sheet: Suppl. Table 3C
Suppl. Table 3C: List of genes differentially regulated in 39Ox vs. WT at +Fe and in the intersection of 6-day WT seedlings/wild type roots at -Fe vs. WT +Fe
The genes were selected based on their regulation in 39 Ox vs WT at +Fe and their robust regulation in wild type seedlings and roots at -Fe versus +Fe, 1.5fold ratios, respectively. The dataset "robust root WT -Fe vs. +Fe " comprises the filtered genes from the intersection of 6-day seedling and 6-week root data, regulated at -Fe vs. +Fe (Mai et al. 2016), see also datasets 2 and 3 in Suppl. Tabl…
The genes are sorted according to regulation pattern and AGI gene identification number.
Up-regulation is designated in red, down-regulation in green. Note that bHLH039 is active in the samples 39OX +Fe and in WT -Fe, while bHLH039 is not active in the sample WT +Fe.
robust root WT	39 Ox vs WT
-Fe vs +Fe	+Fe	AGI	Annotation
UP	UP	AT1G01580	ATFRO2_FRD1_FRO2__ferric reduction oxidase 2
UP	UP	AT1G09560	GLP5_PDGLP1__germin-like protein 5
UP	UP	AT1G09790	COBL6__COBRA-like protein 6 precursor
UP	UP	AT1G14182	SCRL28__
UP	UP	AT1G14185	Glucose-methanol-choline (GMC) oxidoreductase family protein
UP	UP	AT1G15670	KFB01_KMD2__Galactose oxidase/kelch repeat superfamily protein
UP	UP	AT1G18910	zinc ion binding;zinc ion binding
UP	UP	AT1G21360	GLTP2__glycolipid transfer protein 2
UP	UP	AT1G32380	PRS2__phosphoribosyl pyrophosphate (PRPP) synthase 2
UP	UP	AT1G34050	Ankyrin repeat family protein
UP	UP	AT1G34760	GF14 OMICRON_GRF11_RHS5__general regulatory factor 11
UP	UP	AT1G52120	Mannose-binding lectin superfamily protein
UP	UP	AT1G53635
UP	UP	AT1G56160	ATMYB72_MYB72__myb domain protein 72
UP	UP	AT1G60740	Thioredoxin superfamily protein
UP	UP	AT1G73120
UP	UP	AT2G01880	ATPAP7_PAP7__purple acid phosphatase 7
UP	UP	AT2G01890	ATPAP8_PAP8__purple acid phosphatase 8
UP	UP	AT2G02310	AtPP2-B6_PP2-B6__phloem protein 2-B6
UP	UP	AT2G20030	RING/U-box superfamily protein
UP	UP	AT2G28160	ATBHLH029_ATBHLH29_ATFIT1_BHLH029_FIT1_FRU__FER-like regulator of iron uptake
UP	UP	AT2G29995
UP	UP	AT2G35850
UP	UP	AT3G06890
UP	UP	AT3G07720	Galactose oxidase/kelch repeat superfamily protein
UP	UP	AT3G12820	AtMYB10_MYB10__myb domain protein 10
UP	UP	AT3G12900	2-oxoglutarate (2OG) and Fe(II)-dependent oxygenase superfamily protein
UP	UP	AT3G21070	ATNADK-1_NADK1__NAD kinase 1
UP	UP	AT3G46900	COPT2__copper transporter 2
UP	UP	AT3G50740	UGT72E1__UDP-glucosyl transferase 72E1
UP	UP	AT3G53480	ABCG37_ATPDR9_PDR9_PIS1__pleiotropic drug resistance 9
UP	UP	AT3G56980	BHLH039_ORG3_bHLH39__basic helix-loop-helix (bHLH) DNA-binding superfamily protein
UP	UP	AT3G58060	Cation efflux family protein
UP	UP	AT3G58810	ATMTP3_ATMTPA2_MTP3_MTPA2__metal tolerance protein A2
UP	UP	AT3G61410
UP	UP	AT3G61930
UP	UP	AT4G04745
UP	UP	AT4G06534
UP	UP	AT4G06536	SPla/RYanodine receptor (SPRY) domain-containing protein
UP	UP	AT4G09110	RING/U-box superfamily protein
UP	UP	AT4G12330	CYP706A7__cytochrome P450, family 706, subfamily A, polypeptide 7
UP	UP	AT4G17680	SBP (S-ribonuclease binding protein) family protein
UP	UP	AT4G19680	ATIRT2_IRT2__iron regulated transporter 2
UP	UP	AT4G19690	ATIRT1_IRT1__iron-regulated transporter 1
UP	UP	AT5G02580	Plant protein 1589 of unknown function
UP	UP	AT5G03570	ATIREG2_FPN2_IREG2__iron regulated 2
UP	UP	AT5G04730	Ankyrin-repeat containing protein
UP	UP	AT5G06490	RING/U-box superfamily protein
UP	UP	AT5G38820	Transmembrane amino acid transporter family protein
UP	UP	AT5G45105	ZIP8__zinc transporter 8 precursor
UP	DOWN	AT1G06120	Fatty acid desaturase family protein
UP	DOWN	AT1G06690	NAD(P)-linked oxidoreductase superfamily protein
UP	DOWN	AT1G10370	ATGSTU17_ERD9_GST30_GST30B_GSTU17__Glutathione S-transferase family protein
UP	DOWN	AT1G19900	glyoxal oxidase-related protein
UP	DOWN	AT1G44050	Cysteine/Histidine-rich C1 domain family protein
UP	DOWN	AT1G64590	NAD(P)-binding Rossmann-fold superfamily protein
UP	DOWN	AT1G78230	Outer arm dynein light chain 1 protein
UP	DOWN	AT2G19060	SGNH hydrolase-type esterase superfamily protein
UP	DOWN	AT2G21045	Rhodanese/Cell cycle control phosphatase superfamily protein
UP	DOWN	AT2G27402
UP	DOWN	AT3G01190	Peroxidase superfamily protein
UP	DOWN	AT3G02620	Plant stearoyl-acyl-carrier-protein desaturase family protein
UP	DOWN	AT3G14850	TBL41__TRICHOME BIREFRINGENCE-LIKE 41
UP	DOWN	AT3G17609	HYH__HY5-homolog
UP	DOWN	AT3G18450	PLAC8 family protein
UP	DOWN	AT3G19030
UP	DOWN	AT3G22840	ELIP_ELIP1__Chlorophyll A-B binding family protein
UP	DOWN	AT3G24300	AMT1;3_ATAMT1;3__ammonium transporter 1;3
UP	DOWN	AT3G25655	IDL1__inflorescence deficient in abscission (IDA)-like 1
UP	DOWN	AT4G15290	ATCSLB05_ATCSLB5_CSLB05__Cellulose synthase family protein
UP	DOWN	AT4G22212	Arabidopsis defensin-like protein
UP	DOWN	AT4G23496	SP1L5__SPIRAL1-like5
UP	DOWN	AT4G26050	PIRL8__plant intracellular ras group-related LRR 8
UP	DOWN	AT5G07680	ANAC079_ANAC080_ATNAC4_NAC080_NAC4__NAC domain containing protein 80
UP	DOWN	AT5G09978	PEP7__elicitor peptide 7 precursor
UP	DOWN	AT5G47450	ATTIP2;3_DELTA-TIP3_TIP2;3__tonoplast intrinsic protein 2;3
UP	DOWN	AT5G55250	AtIAMT1_IAMT1__IAA carboxylmethyltransferase 1
UP	DOWN	AT5G62420	NAD(P)-linked oxidoreductase superfamily protein
UP	DOWN	AT5G67370	CGLD27__Protein of unknown function (DUF1230)
UP		AT1G23020	ATFRO3_FRO3__ferric reduction oxidase 3
UP		AT1G23720	Proline-rich extensin-like family protein
UP		AT1G72200	RING/U-box superfamily protein
UP		AT2G45360	Protein of unknown function (DUF1442)
UP		AT2G46740	AtGulLO5_GulLO5__D-arabinono-1,4-lactone oxidase family protein
UP		AT3G21720	ICL__isocitrate lyase
UP		AT3G27150	Galactose oxidase/kelch repeat superfamily protein
UP		AT3G30280	HXXXD-type acyl-transferase family protein
UP		AT3G46400	Leucine-rich repeat protein kinase family protein
UP		AT3G51340	Eukaryotic aspartyl protease family protein
UP		AT3G56970	BHLH038_ORG2_bHLH38__basic helix-loop-helix (bHLH) DNA-binding superfamily protein
UP		AT4G16620	UMAMIT8__nodulin MtN21 /EamA-like transporter family protein
UP		AT4G21410	CRK29__cysteine-rich RLK (RECEPTOR-like protein kinase) 29
UP		AT4G28530	NAC074_anac074__NAC domain containing protein 74
UP		AT5G04150	BHLH101__basic helix-loop-helix (bHLH) DNA-binding superfamily protein
UP		AT5G19970
UP		AT5G20470	HDK__myosin, putative
UP		AT5G46060	Protein of unknown function, DUF599
UP		AT5G52260	AtMYB19_MYB19__myb domain protein 19
UP		AT5G54790	VUP4
DOWN	UP	AT1G02920	ATGST11_ATGSTF7_ATGSTF8_GST11_GSTF7__glutathione S-transferase 7
DOWN	UP	AT1G05340
DOWN	UP	AT1G09932	Phosphoglycerate mutase family protein
DOWN	UP	AT1G18970	GLP4__germin-like protein 4
DOWN	UP	AT1G19960
DOWN	UP	AT1G69930	ATGSTU11_GSTU11__glutathione S-transferase TAU 11
DOWN	UP	AT1G73260	ATKTI1_KTI1__kunitz trypsin inhibitor 1
DOWN	UP	AT2G02120	LCR70_PDF2.1__Scorpion toxin-like knottin superfamily protein
DOWN	UP	AT2G18150	Peroxidase superfamily protein
DOWN	UP	AT2G25625
DOWN	UP	AT2G26695	Ran BP2/NZF zinc finger-like superfamily protein
DOWN	UP	AT2G39400	alpha/beta-Hydrolases superfamily protein
DOWN	UP	AT3G18250	Putative membrane lipoprotein
DOWN	UP	AT3G20470	ATGRP-5_ATGRP5_GRP-5_GRP5__glycine-rich protein 5
DOWN	UP	AT3G21080	ABC transporter-related
DOWN	UP	AT3G44300	AtNIT2_NIT2__nitrilase 2
DOWN	UP	AT3G60420	Phosphoglycerate mutase family protein
DOWN	UP	AT4G01430	UMAMIT29__nodulin MtN21 /EamA-like transporter family protein
DOWN	UP	AT4G02520	ATGSTF2_ATPM24_ATPM24.1_GST2_GSTF2__glutathione S-transferase PHI 2
DOWN	UP	AT4G18250	receptor serine/threonine kinase, putative
DOWN	UP	AT4G23700	ATCHX17_CHX17__cation/H+ exchanger 17
DOWN	UP	AT4G25860	ORP4A__OSBP(oxysterol binding protein)-related protein 4A
DOWN	UP	AT4G36430	Peroxidase superfamily protein
DOWN	UP	AT4G39580	Galactose oxidase/kelch repeat superfamily protein
DOWN	UP	AT5G01870	Bifunctional inhibitor/lipid-transfer protein/seed storage 2S albumin superfamily protein
DOWN	UP	AT5G06730	Peroxidase superfamily protein
DOWN	UP	AT5G26340	ATSTP13_MSS1_STP13__Major facilitator superfamily protein
DOWN	UP	AT5G39670	Calcium-binding EF-hand family protein
DOWN	UP	AT5G43570	Serine protease inhibitor, potato inhibitor I-type family protein
DOWN	UP	AT5G46590	NAC096_anac096__NAC domain containing protein 96
DOWN	UP	AT5G50160	ATFRO8_FRO8__ferric reduction oxidase 8
DOWN	UP	AT5G59320	LTP3__lipid transfer protein 3
DOWN	DOWN	AT1G08100	ACH2_ATNRT2.2_NRT2.2_NRT2;2AT__nitrate transporter 2.2
DOWN	DOWN	AT1G11080	scpl31__serine carboxypeptidase-like 31
DOWN	DOWN	AT2G40610	ATEXP8_ATEXPA8_ATHEXP ALPHA 1.11_EXP8_EXPA8__expansin A8
DOWN	DOWN	AT4G04990	Protein of unknown function (DUF761)
DOWN	DOWN	AT4G25100	ATFSD1_FSD1__Fe superoxide dismutase 1
DOWN	DOWN	AT4G28940	Phosphorylase superfamily protein
DOWN	DOWN	AT5G37970	S-adenosyl-L-methionine-dependent methyltransferases superfamily protein
DOWN	DOWN	AT5G37990	S-adenosyl-L-methionine-dependent methyltransferases superfamily protein
DOWN	DOWN	AT5G59520	AtZIP2_ZIP2__ZRT/IRT-like protein 2
DOWN		AT1G49750	Leucine-rich repeat (LRR) family protein
DOWN		AT1G75880	SGNH hydrolase-type esterase superfamily protein
DOWN		AT2G15090	KCS8__3-ketoacyl-CoA synthase 8
DOWN		AT2G22330	CYP79B3__cytochrome P450, family 79, subfamily B, polypeptide 3
DOWN		AT2G38530	LP2_LTP2_cdf3__lipid transfer protein 2
DOWN		AT2G46650	ATCB5-C_B5 #1_CB5-C_CYTB5-C__cytochrome B5 isoform C
DOWN		AT3G09220	LAC7__laccase 7
DOWN		AT3G17790	ATACP5_ATPAP17_PAP17__purple acid phosphatase 17
DOWN		AT3G26200	CYP71B22__cytochrome P450, family 71, subfamily B, polypeptide 22
DOWN		AT3G49110	ATPCA_ATPRX33_PRX33_PRXCA__peroxidase CA
DOWN		AT3G62460	Putative endonuclease or glycosyl hydrolase
DOWN		AT4G12870	Gamma interferon responsive lysosomal thiol (GILT) reductase family protein
DOWN		AT4G13890	EDA36_EDA37_SHM5__Pyridoxal phosphate (PLP)-dependent transferases superfamily protein
DOWN		AT4G28160	hydroxyproline-rich glycoprotein family protein
DOWN		AT4G29690	Alkaline-phosphatase-like family protein
DOWN		AT4G30110	ATHMA2_HMA2__heavy metal atpase 2
DOWN		AT4G31500	ATR4_CYP83B1_RED1_RNT1_SUR2__cytochrome P450, family 83, subfamily B, polypeptide 1
DOWN		AT4G39950	CYP79B2__cytochrome P450, family 79, subfamily B, polypeptide 2
DOWN		AT5G04230	ATPAL3_PAL3__phenyl alanine ammonia-lyase 3
DOWN		AT5G14545	MIR398B__MIR398B; miRNA
DOWN		AT5G20150	ATSPX1_SPX1__SPX domain gene 1
DOWN		AT5G38020	S-adenosyl-L-methionine-dependent methyltransferases superfamily protein

## Sheet: Suppl. Table 3D
Suppl. Table 3D: Enrichment of functional categories (GO analysis) based on co-expression of 39OX and robust Fe-regulated genes from Suppl. Table 3C
Left side (A-K), GO analysis of coexpressed genes. Right side (M-Z), Network connections of coexpressed genes.
Coexpression analysis was conducted with the STRING tool. The gene lists are denoted in Suppl. Table 3C. Up-regulation is designated in red, down-regulation in green, no regulation in grey. Note that bHLH039 is active in the samples 39OX +Fe and in WT -Fe, while bHLH039 is not active in the sample WT +Fe.
robust root WT	39 Ox vs WT											robust root WT	39 Ox vs WT
-Fe vs +Fe	+Fe											-Fe vs +Fe	+Fe
UP	UP											UP	UP
Biological Process (GO)
pathway ID	pathway description		count in gene set	false discovery rate
GO:0000041	transition metal ion transport		5	0.000166			number of nodes:		49
GO:0055076	transition metal ion homeostasis		5	0.000166			number of edges:		15
GO:0055072	iron ion homeostasis		4	0.000857			average node degree:		0.612
GO:0015675	nickel cation transport		2	0.00189			clustering coefficient:		0.921
GO:0006829	zinc II ion transport		3	0.00728			expected number of edges:		11
GO:0072511	divalent inorganic cation transport		4	0.0113			PPI enrichment p-value:		0.159
GO:0098655	cation transmembrane transport		6	0.0149
GO:0010106	cellular response to iron ion starvation		2	0.0174
GO:0034755	iron ion transmembrane transport		2	0.0263
GO:0035434	copper ion transmembrane transport		2	0.0397
UP	DOWN											UP	DOWN
no significant functional enrichments of GO categories in network
							number of nodes:		29
							number of edges:		13
							average node degree:		0.897
							clustering coefficient:		0.868
							expected number of edges:		3
							PPI enrichment p-value:		4.1e-05
UP												UP
Biological Process (GO)							number of nodes:		20
pathway ID	pathway description		count in gene set	false discovery rate			number of edges:		3
GO:0010106	cellular response to iron ion starvation		2	0.0366			average node degree:		0.3
							clustering coefficient:		1
							expected number of edges:		1
							PPI enrichment p-value:		0.0631
DOWN	UP											DOWN	UP
Molecular Function (GO)
pathway ID	pathway description		count in gene set	false discovery rate			number of nodes:		32
GO:0004601	peroxidase activity		4	0.0202			number of edges:		66
GO:0004364	glutathione transferase activity		3	0.0204			average node degree:		4.12
GO:0043295	glutathione binding		2	0.031			clustering coefficient:		0.852
							expected number of edges:		7
							PPI enrichment p-value:		0
DOWN	DOWN											DOWN	DOWN
no significant functional enrichments of GO categories in network
							number of nodes:		9
							number of edges:		1
							average node degree:		0.222
							clustering coefficient:		1
							expected number of edges:		1
							PPI enrichment p-value:		0.409
DOWN												DOWN
Biological Process (GO)
pathway ID	pathway description		count in gene set	false discovery rate			number of nodes:		21
GO:0009072	aromatic amino acid family metabolic process		4	0.000103			number of edges:		9
GO:0009074	aromatic amino acid family catabolic process		3	0.000103			average node degree:		0.857
GO:0009684	indoleacetic acid biosynthetic process		3	0.000103			clustering coefficient:		1
GO:0019748	secondary metabolic process		6	0.000103			expected number of edges:		3
GO:0044550	secondary metabolite biosynthetic process		5	0.000106			PPI enrichment p-value:		0.00439
GO:0052544	defense response by callose deposition in cell wall		3	0.000106
GO:0006568	tryptophan metabolic process		3	0.00015
GO:0072330	monocarboxylic acid biosynthetic process		5	0.000151
GO:0006569	tryptophan catabolic process		2	0.000168
GO:0009682	induced systemic resistance		3	0.000168
GO:0044710	single-organism metabolic process		12	0.000213
GO:0019761	glucosinolate biosynthetic process		3	0.000344
GO:0055114	oxidation-reduction process		8	0.000344
GO:1901605	alpha-amino acid metabolic process		5	0.000344
GO:0019439	aromatic compound catabolic process		4	0.000392
GO:1901361	organic cyclic compound catabolic process		4	0.000501
GO:0044712	single-organism catabolic process		6	0.000603
GO:1901606	alpha-amino acid catabolic process		3	0.00112
GO:0010120	camalexin biosynthetic process		2	0.00206
GO:0042742	defense response to bacterium		4	0.00272
GO:0019752	carboxylic acid metabolic process		6	0.00301
GO:0044699	single-organism process		14	0.00427
GO:0065008	regulation of biological quality		6	0.00445
GO:0044248	cellular catabolic process		5	0.0096
GO:0009605	response to external stimulus		6	0.0127
GO:0098542	defense response to other organism		5	0.0127
GO:0009625	response to insect		2	0.0159
GO:0080134	regulation of response to stress		3	0.0186
GO:0044711	single-organism biosynthetic process		6	0.0215
GO:1902578	single-organism localization		6	0.0236
GO:1901575	organic substance catabolic process		5	0.0248
GO:0032101	regulation of response to external stimulus		2	0.0311
GO:0033554	cellular response to stress		4	0.0486
GO:0044763	single-organism cellular process		11	0.0486
Molecular Function (GO)
pathway ID	pathway description		count in gene set	false discovery rate
GO:0020037	heme binding		6	5.43e-05
GO:0016709	oxidoreductase activity, acting on paired donors, with incorporation or reduction of molecular oxygen, NAD(P)H as one donor, and incorporation of one atom of oxygen		4	0.00234
GO:0016491	oxidoreductase activity		7	0.00576
GO:0005506	iron ion binding		4	0.00992
GO:0046872	metal ion binding		9	0.0187

## Sheet: Suppl. Table 3E
Suppl. Table 3E: Comparison of gene regulation patterns between (39 Ox vs WT +Fe), (-Fe vs. +Fe WT) and (3xbhlh vs WT -Fe)
The list of genes differentially regulated in 3xbhlh vs. WT upon - Fe (group I, III, Table S2, Maurer et al., 2014) was compared with that of 39 Ox vs. WT (this work) and 6-day seedling WT Fe-regulated genes (Mai et al. 2016), see also datasets 1, 2 and 4 in Suppl. Table 3H.
Up-regulation is designated in red, down-regulation in green, no regulation in grey. Likely targets of bHLH039 are marked in yellow.
3x vs WT	39 Ox vs WT	WT
-Fe	+Fe	-Fe vs +Fe	AGI	Annotation
UP	DOWN	UP	AT1G01060	LHY_LHY1__Homeodomain-like superfamily protein
UP	DOWN	UP	AT1G07010	AtSLP1_SLP1__Calcineurin-like metallo-phosphoesterase superfamily protein
UP	DOWN	UP	AT1G10370	ATGSTU17_ERD9_GST30_GST30B_GSTU17__Glutathione S-transferase family protein
UP	DOWN	UP	AT1G64500	Glutaredoxin family protein
UP	DOWN	UP	AT2G15020
UP	DOWN	UP	AT2G21320	BBX18__B-box zinc finger family protein
UP	DOWN	UP	AT2G31380	BBX25_STH__salt tolerance homologue
UP	DOWN	UP	AT2G37720	TBL15__TRICHOME BIREFRINGENCE-LIKE 15
UP	DOWN	UP	AT2G46830	AtCCA1_CCA1__circadian clock associated 1
UP	DOWN	UP	AT3G21890	BBX31__B-box type zinc finger family protein
UP	DOWN	UP	AT3G54500	LNK2__
UP	DOWN	UP	AT4G24700
UP	DOWN	UP	AT4G27360	Dynein light chain type 1 family protein
UP	DOWN	UP	AT4G31870	ATGPX7_GPX7__glutathione peroxidase 7
UP	DOWN	UP	AT5G36910	THI2.2__thionin 2.2
UP	DOWN	UP	AT5G47450	ATTIP2;3_DELTA-TIP3_TIP2;3__tonoplast intrinsic protein 2;3
UP	DOWN		AT1G48745
UP	DOWN		AT1G62960	ACS10__ACC synthase 10
UP	DOWN		AT1G69570	Dof-type zinc finger DNA-binding family protein
UP	DOWN		AT1G75100	JAC1__J-domain protein required for chloroplast accumulation response 1
UP	DOWN		AT2G04039
UP	DOWN		AT2G30520	RPT2__Phototropic-responsive NPH3 family protein
UP	DOWN		AT4G15248	BBX30__B-box type zinc finger family protein
UP	DOWN		AT4G15430	ERD (early-responsive to dehydration stress) family protein
UP	DOWN		AT4G27150	AT2S2_SESA2__seed storage albumin 2
UP	DOWN		AT4G38960	BBX19__B-box type zinc finger family protein
UP	UP	UP	AT3G01600	NAC044_anac044__NAC domain containing protein 44
UP	UP		AT3G08040	ATFRD3_FRD3_MAN1__MATE efflux family protein
UP		UP	AT1G32900	GBSS1__UDP-Glycosyltransferase superfamily protein
UP		UP	AT2G03130	Ribosomal protein L12/ ATP-dependent Clp protease adaptor protein ClpS family protein
UP		UP	AT2G32540	ATCSLB04_ATCSLB4_CSLB04__cellulose synthase-like B4
UP		UP	At4G00050	UNE10__basic helix-loop-helix (bHLH) DNA-binding superfamily protein
UP		UP	AT5G13170	AtSWEET15_SAG29_SWEET15__senescence-associated gene 29
UP		UP	AT5G52930	Protein of unknown function (DUF295)
UP		UP	AT5G52940	Protein of unknown function (DUF295)
UP		UP	AT5G53230	Protein of unknown function (DUF295)
UP		UP	AT5G54550	Protein of unknown function (DUF295)
UP			AT1G05690	BT3__BTB and TAZ domain protein 3
UP			AT1G16410	BUS1_CYP79F1_SPS1__cytochrome p450 79f1
UP			AT1G45616	AtRLP6_RLP6__receptor like protein 6
UP			AT1G66020	Terpenoid cyclases/Protein prenyltransferases superfamily protein
UP			AT1G70830	MLP28__MLP-like protein 28
UP			AT2G03230	GCK domain-containing protein
UP			AT2G14070	wound-responsive protein-related
UP			AT2G21970	SEP2__stress enhanced protein 2
UP			AT2G32530	ATCSLB03_ATCSLB3_CSLB03__cellulose synthase-like B3
UP			AT2G41250	Haloacid dehalogenase-like hydrolase (HAD) superfamily protein
UP			AT2G41260	ATM17_M17__glycine-rich protein / late embryogenesis abundant protein (M17)
UP			AT2G41280	ATM10_M10__late embryogenesis abundant protein (M10) / LEA protein M10
UP			AT2G43750	ACS1_ATCS-B_CPACS1_OASB__O-acetylserine (thiol) lyase B
UP			At3G17185	ATTAS3_TAS3_TASIR-ARF__TAS3/TASIR-ARF (TRANS-ACTING SIRNA3); other RNA
UP			AT3G28570	P-loop containing nucleoside triphosphate hydrolases superfamily protein
UP			AT3G30725	AtGDU6_GDU6__glutamine dumper 6
UP			AT3G48010	ATCNGC16_CNGC16__cyclic nucleotide-gated channel 16
UP			AT3G56700	AtFAR6_FAR6__fatty acid reductase 6
UP			AT4G14819	Protein of unknown function (DUF1677)
UP			AT4G25930	Protein of unknown function (DUF295)
UP			AT4G37550	Acetamidase/Formamidase family protein
UP			AT5G03270	LOG6__lysine decarboxylase family protein
UP			AT5G13570	ATDCP2_DCP2_ITS1_TDT__decapping 2
UP			AT5G22860	Serine carboxypeptidase S28 family protein
UP			AT5G54420	Protein of unknown function (DUF295)
UP			AT5G54450	Protein of unknown function (DUF295)
UP			AT5G58610	PHD finger transcription factor, putative
UP			AT5G63700	zinc ion binding;DNA binding
DOWN	DOWN	DOWN	AT3G61870
DOWN	DOWN	DOWN	AT4G13560	UNE15__Late embryogenesis abundant protein (LEA) family protein
DOWN	DOWN	DOWN	AT5G58310	ATMES18_MES18__methyl esterase 18
DOWN	DOWN	DOWN	AT5G61410	EMB2728_RPE__D-ribulose-5-phosphate-3-epimerase
DOWN	DOWN		AT2G26500	cytochrome b6f complex subunit (petM), putative
DOWN	DOWN		AT3G30720	QQS__qua-quine starch
DOWN	DOWN		AT3G45060	ATNRT2.6_NRT2.6__high affinity nitrate transporter 2.6
DOWN	UP	DOWN	AT1G07050	CCT motif family protein
DOWN	UP	DOWN	AT1G15125	S-adenosyl-L-methionine-dependent methyltransferases superfamily protein
DOWN	UP	DOWN	AT1G21670
DOWN	UP	DOWN	AT1G29395	COR413-TM1_COR413IM1_COR414-TM1__COLD REGULATED 314 INNER MEMBRANE 1
DOWN	UP	DOWN	AT2G39920	HAD superfamily, subfamily IIIB acid phosphatase
DOWN	UP	DOWN	AT4G01390	TRAF-like family protein
DOWN	UP	DOWN	AT5G03545	AT4_ATIPS2__
DOWN	UP	UP	AT1G09790	COBL6__COBRA-like protein 6 precursor
DOWN	UP	UP	At2G02310	AtPP2-B6_PP2-B6__phloem protein 2-B6
DOWN	UP	UP	AT2G16660	Major facilitator superfamily protein
DOWN	UP	UP	AT3G07720	Galactose oxidase/kelch repeat superfamily protein
DOWN	UP	UP	AT3G12900	2-oxoglutarate (2OG) and Fe(II)-dependent oxygenase superfamily protein
DOWN	UP	UP	AT4G31940	CYP82C4__cytochrome P450, family 82, subfamily C, polypeptide 4
DOWN	UP		AT1G68600	Aluminium activated malate transporter family protein
DOWN	UP		AT3G43670	Copper amine oxidase family protein
DOWN	UP		AT4G01380	plastocyanin-like domain-containing protein
DOWN	UP		AT4G07820	CAP (Cysteine-rich secretory proteins, Antigen 5, and Pathogenesis-related 1 protein) superfamily protein
DOWN	UP		AT5G48250	BBX8__B-box type zinc finger protein with CCT domain
DOWN		DOWN	AT1G13270	MAP1B_MAP1C__methionine aminopeptidase 1B
DOWN		DOWN	AT1G21680	DPP6 N-terminal domain-like protein
DOWN		DOWN	AT1G31330	PSAF__photosystem I subunit F
DOWN		DOWN	AT2G36885
DOWN		DOWN	AT3G47860	CHL__chloroplastic lipocalin
DOWN		DOWN	AT4G13250	NYC1__NAD(P)-binding Rossmann-fold superfamily protein
DOWN		DOWN	AT5G08410	FTRA2__ferredoxin/thioredoxin reductase subunit A (variable subunit) 2
DOWN		DOWN	AT5G61610	Oleosin family protein
DOWN		UP	AT1G53310	ATPEPC1_ATPPC1_PEPC1_PPC1__phosphoenolpyruvate carboxylase 1
DOWN			AT1G11112
DOWN			AT1G30560	AtG3Pp3_G3Pp3__Major facilitator superfamily protein
DOWN			AT1G34440
DOWN			AT1G64260	MuDR family transposase
DOWN			AT1G64360
DOWN			AT1G77093	Defensin-like (DEFL) family protein
DOWN			AT1G78030
DOWN			AT2G17700	STY8__ACT-like protein tyrosine kinase family protein
DOWN			AT2G21400	SRS3__SHI-related sequence3
DOWN			AT2G26020	PDF1.2b__plant defensin 1.2b
DOWN			AT2G29950	ELF4-L1__ELF4-like 1
DOWN			AT2G34655
DOWN			AT2G46880	ATPAP14_PAP14__purple acid phosphatase 14
DOWN			AT3G14210	ESM1__epithiospecifier modifier 1
DOWN			AT3G16380	PAB6__poly(A) binding protein 6
DOWN			At3g48130	RSU1__
DOWN			AT3G54730
DOWN			AT3G56210	ARM repeat superfamily protein
DOWN			AT3G57430	OTP84__Tetratricopeptide repeat (TPR)-like superfamily protein
DOWN			AT3G60270	Cupredoxin superfamily protein
DOWN			AT4G04078
DOWN			AT4G04601
DOWN			AT4G12100	Cullin family protein
DOWN			AT4G22690	CYP706A1__cytochrome P450, family 706, subfamily A, polypeptide 1
DOWN			AT4G32090	Beta-1,3-N-Acetylglucosaminyltransferase family protein
DOWN			AT5G01120	Protein of unknown function (DUF674)
DOWN			AT5G03090
DOWN			AT5G07530	ATGRP-7_ATGRP17_GRP17__glycine rich protein 17
DOWN			AT5G21150	AGO9__Argonaute family protein
DOWN			AT5G41820	ATRGTA2_RGTA2__RAB geranylgeranyl transferase alpha subunit 2
DOWN			AT5G55330	MBOAT (membrane bound O-acyl transferase) family protein
DOWN			AT5G59100	Subtilisin-like serine endopeptidase family protein
DOWN			AT5G61730	ABCA9_ATATH11_ATH11_AtABCA9__ABC2 homolog 11
DOWN			AT5G62110	Homeodomain-like superfamily protein
DOWN			AT5G66940	Dof-type zinc finger DNA-binding family protein

## Sheet: Suppl. Table 3F
Suppl. Table 3F: Enrichment of functional categories (GO analysis) based on co-expression of 39OX, 3xbhlh mutant and wild type seedling Fe-regulated genes from Suppl. Table 3E
Left side (A-K), GO analysis of coexpressed genes. Right side (M-Z), Network connections of coexpressed genes.
Coexpression analysis was conducted with the STRING tool. The gene lists are denoted in Suppl. Table 3E. Up-regulation is designated in red, down-regulation in green, no regulation in grey, bHLH039 targets in yellow. Note that bHLH039 is active in the samples 39OX +Fe and in WT -Fe, while bHLH039 is not active in the sample WT +Fe and 3xbhlh.
3x vs WT	39 Ox vs WT	WT
-Fe	+Fe	-Fe vs +Fe
UP	DOWN	UP
UP	DOWN
UP	UP	UP
UP	UP
UP		UP
UP
Biological Process (GO)
pathway ID	pathway description		count in gene set	false discovery rate			number of nodes:			64
GO:0010100	negative regulation of photomorphogenesis		3	0.00326			number of edges:			206
GO:0042754	negative regulation of circadian rhythm		2	0.0194			average node degree:			6.44
							clustering coefficient:			0.921
							expected number of edges:			19
							PPI enrichment p-value:			0
3x vs WT	39 Ox vs WT	WT
-Fe	+Fe	-Fe vs +Fe
DOWN	DOWN	DOWN
DOWN	DOWN
DOWN	UP	DOWN
DOWN	UP	UP
DOWN	UP
DOWN		DOWN
DOWN		UP
DOWN
no significant functional enrichments of GO categories in network
							number of nodes:			68
							number of edges:			30
							average node degree:			0.882
							clustering coefficient:			0.94
							expected number of edges:			18
							PPI enrichment p-value:			0.00474

## Sheet: Suppl. Table 3G
Suppl. Table 3G: Comparison of gene regulation patterns and enrichment of functional categories (GO analysis) based on co-expression of FIT-regulated genes in the comparisons (39 Ox vs WT +Fe) and (-Fe vs. +Fe WT)
The expression patterns of 34 FIT-regulated genes (FIT vs WT, Table I, Mai et al. 2016) were compared with 39Ox versus WT at +Fe (this work).
Up-regulation is designated in red, down-regulation in green, no regulation in grey.
FIT vs WT	39 Ox vs WT
	+Fe	AGI	Annotation
UP	UP	AT1G01580	FERRIC REDUCTION OXIDASE 2 (FRO2)
UP	UP	AT1G09560	GERMIN-LIKE PROTEIN 5 (GLP5)
UP	UP	AT1G09790	COBRA-LIKE PROTEIN 6 PRECURSOR (COBL6)
UP	UP	AT1G14182	SCR-LIKE 28 (SCRL28)
UP	UP	AT1G14185	Glucose-methanol-choline (GMC) oxidoreductase family protein
UP	UP	AT1G32380	PHOSPHORIBOSYL PYROPHOSPHATE (PRPP) SYNTHASE 2 (PRS2)
UP	UP	AT1G34760	GENERAL REGULATORY FACTOR 11 (GRF11)
UP	UP	AT1G53635	unknown protein
UP	UP	AT1G73120	unknown protein
UP	UP	AT2G01880	PURPLE ACID PHOSPHATASE 7 (PAP7)
UP	UP	AT2G20030	RING/U-box superfamily protein
UP	UP	AT2G35850	unknown protein
UP	UP	AT3G06890	unknown protein
UP	UP	AT3G07720	Galactose oxidase/kelch repeat superfamily protein
UP	UP	AT3G12900	2-oxoglutarate (2OG) and Fe(II)-dependent oxygenase superfamily protein
UP	UP	AT3G46900	COPPER TRANSPORTER 2 (COPT2)
UP	UP	AT3G50740	UDP-GLUCOSYL TRANSFERASE 72E1 (UGT72E1)
UP	UP	AT3G53480	ATP-BINDING CASSETTE G37 (ABCG37)
UP	UP	AT3G58060	Cation efflux family protein
UP	UP	AT3G58810	METAL TOLERANCE PROTEIN A2 (MTPA2)
UP	UP	AT3G61410	unknown protein
UP	UP	AT3G61930	unknown protein
UP	UP	AT4G09110	RING/U-box superfamily protein
UP	UP	AT4G17680	SBP (S-ribonuclease binding protein) family protein
UP	UP	AT4G19680	IRON REGULATED TRANSPORTER 2 (IRT2)
UP	UP	AT4G19690	IRON-REGULATED TRANSPORTER 1 (IRT1)
UP	UP	AT5G03570	IRON REGULATED 2 (IREG2)
UP	UP	AT5G38820	Encodes a putative amino acid transporter
UP	UP	AT5G45105	ZINC TRANSPORTER 8 PRECURSOR (ZIP8)
UP		AT5G46060	Protein of unknown function. DUF599
UP	DOWN	AT5G55250	IAA CARBOXYLMETHYLTRANSFERASE 1 (IAMT1)
UP	DOWN	AT5G62420	NAD(P)-linked oxidoreductase superfamily protein
DOWN	DOWN	AT5G59520	ZRT/IRT-LIKE PROTEIN 2 (ZIP2)
DOWN	DOWN	AT1G11080	SERINE CARBOXYPEPTIDASE-LIKE 31 (scpl31)
Left side (A-K), GO analysis of coexpressed genes. Right side (M-Z), Network connections of coexpressed genes.
Coexpression analysis was conducted with the STRING tool. The gene lists are denotedabove in C8-C41. Up-regulation is designated in red, down-regulation in green, no regulation in grey.
Biological Process (GO)
pathway ID	pathway description		count in gene set	false discovery rate			number of nodes:		33
GO:0000041	transition metal ion transport		6	3.91e-07			number of edges:		12
GO:0006829	zinc II ion transport		4	6.17e-05			average node degree:		0.727
GO:0072511	divalent inorganic cation transport		5	0.000143			clustering coefficient:		0.924
GO:0098655	cation transmembrane transport		7	0.000206			expected number of edges:		4
GO:0055076	transition metal ion homeostasis		4	0.000522			PPI enrichment p-value:		0.00117
GO:0006811	ion transport		8	0.000728
GO:0015675	nickel cation transport		2	0.000755
GO:0048878	chemical homeostasis		5	0.00178
GO:0055085	transmembrane transport		8	0.00234
GO:0055072	iron ion homeostasis		3	0.00409
GO:0044765	single-organism transport		9	0.00494
GO:0006810	transport		10	0.00854
GO:0034755	iron ion transmembrane transport		2	0.00854
GO:0035434	copper ion transmembrane transport		2	0.0117
GO:0071577	zinc II ion transmembrane transport		2	0.0315
GO:0098662	inorganic cation transmembrane transport		4	0.0414
(less ...)
Molecular Function (GO)
pathway ID	pathway description		count in gene set	false discovery rate
GO:0008324	cation transmembrane transporter activity		6	0.00849
GO:0046915	transition metal ion transmembrane transporter activity		3	0.0139
GO:0005381	iron ion transmembrane transporter activity		2	0.0232
GO:0046873	metal ion transmembrane transporter activity		4	0.0232
GO:0005375	copper ion transmembrane transporter activity		2	0.0263
GO:0005215	transporter activity		7	0.0309
GO:0005385	zinc ion transmembrane transporter activity		2	0.0475

## Sheet: Suppl. Table 3H
Suppl. Table 3H: Datasets for analysis of Suppl. Tables 3A, 3C, 3E
Dataset 1	Suppl. Table 3A, E			Dataset 2	Suppl. Table 3A, C, E			Dataset 3:	Suppl. Table 3C			Dataset 4:	Suppl. Table 3E
	670 genes	458 genes			1960 genes	1786 genes			99 genes	63 genes			25 genes	109 genes
6-day seedling	WT	WT		6-day seedling	39 Ox vs WT	39 Ox vs WT		obtained after filtering step 1 in	robust root WT	robust root WT		6-day seedling	3x vs WT	3x vs WT
Mai al. (2016)	-Fe vs +Fe	-Fe vs +Fe		This work	+Fe	+Fe		Fig. 3, 4 in Mai al. (2016)	-Fe vs +Fe	-Fe vs +Fe		Fig. 5, Table S2, Maurer et al. (2014)	-Fe	-Fe
1.5fold regulation	UP	DOWN		1.5fold regulation	UP	DOWN		6-week root	UP	DOWN		1.5fold regulation	Group I	Group III
	AT4G31940	AT4G02520			AT4G33720	AT2G34450		6-day seedling	AT1G01580	AT1G02920			AT5G21150	AT3G30720
	AT4G19690	AT4G00030			AT1G52120	AT1G20470		1.5fold regulation	AT1G06120	AT1G05340			AT1G21670	AT4G04601
	AT1G01580	AT4G35430			AT5G39180	AT4G38490			AT1G06690	AT1G08100			AT4G07820	AT2G26020
	AT2G30766	AT2G20840			AT1G64160	AT5G15740			AT1G09560	AT1G09932			AT1G21680	AT2G46880
	AT5G02780	AT4G13670			AT3G56980	AT1G20190			AT1G09790	AT1G11080			AT3G57430	AT4G01380
	AT1G47400	AT3G53560			AT2G30750	AT4G33470			AT1G10370	AT1G18970			AT2G16660	AT4G31940
	AT2G14247	AT1G52050			AT5G39120	AT1G54350			AT1G14182	AT1G19960			AT4G22690	AT4G13250
	AT3G12900	AT2G38465			AT1G26390	AT4G33520			AT1G14185	AT1G49750			AT1G64260	AT4G04078
	AT1G47395	AT1G12220			AT4G31950	AT4G01330			AT1G15670	AT1G69930			AT1G13270	AT1G07050
	AT3G56980	AT3G57770			AT1G15040	AT3G12930			AT1G18910	AT1G73260			AT1G78030	AT3G56210
	AT3G56970	AT5G63090			AT4G31970	AT4G25250			AT1G19900	AT1G75880			AT5G59100	AT1G15125
	AT2G41240	AT3G12530			AT4G11650	AT2G10557			AT1G21360	AT2G02120			AT5G66940	AT5G58310
	AT5G04150	AT5G46590			AT1G66700	AT1G75680			AT1G23020	AT2G15090			AT2G17700	AT4G01390
	AT1G12030	AT3G56870			AT3G45130	AT2G47450			AT1G23720	AT2G18150			AT1G11112	AT5G07530
	AT1G73120	AT4G39460			AT5G02780	AT1G01170			AT1G32380	AT2G22330			AT4G38960	AT5G55330
	AT3G46900	AT3G23170			AT5G45080	AT3G22540			AT1G34050	AT2G25625			AT1G69570	AT1G29395
	AT1G62420	AT4G18970			AT5G39160	AT1G71870			AT1G34760	AT2G26695			AT2G30520	AT3G54730
	AT3G07720	AT1G56300			AT5G45105	AT3G13470			AT1G44050	AT2G38530			AT3G08040	At3g48130
	AT5G53240	AT1G02280			AT3G60140	AT4G35783			AT1G52120	AT2G39400			AT5G58610	AT2G39920
	AT5G48850	AT3G05650			AT5G38820	AT1G34000			AT1G53635	AT2G40610			AT3G01600	AT4G13560
	AT1G56160	AT5G44680			AT4G19690	AT2G35820			AT1G56160	AT2G46650			AT1G62960	AT2G26500
	AT1G53635	AT2G15090			AT2G30770	AT4G25450			AT1G60740	AT3G09220			AT3G48010	AT5G61730
	AT4G09110	AT5G27280			AT3G58810	AT2G23690			AT1G64590	AT3G17790			AT1G48745	AT2G34655
	AT5G53450	AT3G52840			AT1G80160	AT5G64290			AT1G72200	AT3G18250			AT2G04039	AT3G45060
	AT5G53230	AT5G58390			AT2G15780	AT4G02725			AT1G73120	AT3G20470			AT2G21970	AT1G64360
	AT4G12735	AT1G69930			AT3G12500	AT3G02620			AT1G78230	AT3G21080				AT3G61870
	AT4G31950	AT1G17285			AT4G36430	AT5G02940			AT2G01880	AT3G26200				AT5G61610
	AT3G61930	AT1G34430			AT1G73120	AT5G10620			AT2G01890	AT3G44300				AT3G07720
	AT3G45730	AT2G19720			AT1G01580	ATCG00690			AT2G02310	AT3G49110				AT1G68600
	AT5G60250	AT5G21170			AT5G06730	AT1G10790			AT2G19060	AT3G60420				AT4G12100
	AT5G05250	AT1G49750			AT4G16260	AT3G14110			AT2G20030	AT3G62460				AT3G12900
	AT2G29870	AT4G01935			AT2G30660	AT5G61420			AT2G21045	AT4G01430				AT1G34440
	AT3G27630	AT1G78650			AT5G45070	AT4G21870			AT2G27402	AT4G02520				AT3G16380
	AT3G59450	AT2G44760			AT3G04070	AT1G18810			AT2G28160	AT4G04990				AT3G43670
	AT2G15020	AT5G67230			AT3G58060	AT3G18660			AT2G29995	AT4G12870				AT3G47860
	AT2G04050	AT3G62370			AT4G31940	AT2G35830			AT2G35850	AT4G13890				AT3G60270
	AT2G18193	AT5G36130			AT4G19680	AT1G44110			AT2G45360	AT4G18250				AT2G36885
	AT2G27420	AT3G47800			AT5G39190	AT5G62670			AT2G46740	AT4G23700				AT3G14210
	AT5G62420	AT1G69020			AT2G18660	AT2G43010			AT3G01190	AT4G25100				AT1G09790
	AT3G12820	AT1G32090			AT5G40990	AT4G27360			AT3G02620	AT4G25860				AT4G32090
	AT5G24420	AT3G47710			AT1G69880	AT5G58480			AT3G06890	AT4G28160				AT5G03090
	AT2G27395	AT4G01580			AT5G10760	AT2G28000			AT3G07720	AT4G28940				AT5G48250
	AT1G23020	AT1G71380			AT3G23120	AT4G33110			AT3G12820	AT4G29690				AT5G08410
	AT1G09560	AT4G31500			AT1G21520	AT3G29780			AT3G12900	AT4G30110				AT1G30560
	AT1G49910	AT1G01080			AT5G39580	AT2G29280			AT3G14850	AT4G31500				At2g02310
	AT5G45070	AT5G59400			AT3G54150	AT5G52920			AT3G17609	AT4G36430				AT5G01120
	AT1G32900	AT5G44000			AT1G73260	AT1G58520			AT3G18450	AT4G39580				AT1G53310
	AT1G74770	AT3G18110			AT3G46270	AT5G62340			AT3G19030	AT4G39950				AT5G61410
	AT4G10510	AT5G18430			AT5G05340	AT1G44800			AT3G21070	AT5G01870				AT2G21400
	AT5G38820	AT4G22610			AT4G10510	AT3G14900			AT3G21720	AT5G04230				AT5G03545
	AT2G28160	AT4G32340			AT4G09110	AT1G54860			AT3G22840	AT5G06730				AT1G31330
	AT5G03570	AT3G05800			AT2G29460	AT3G59040			AT3G24300	AT5G14545				AT2G29950
	AT2G46750	AT1G73655			AT5G39130	AT1G55805			AT3G25655	AT5G20150				AT5G41820
	AT3G58810	AT5G26260			AT1G69490	AT1G26560			AT3G27150	AT5G26340				AT5G62110
	AT2G34390	AT1G68520			AT2G35980	AT1G78995			AT3G30280	AT5G37970				AT1G77093
	AT2G38340	AT4G37220			AT2G23150	ATCG00350			AT3G46400	AT5G37990				AT2G41280
	AT3G02480	AT5G65450			AT3G60120	AT5G42765			AT3G46900	AT5G38020				AT2G15020
	AT2G20640	AT4G20362			AT1G34060	AT1G74660			AT3G50740	AT5G39670				AT3G56700
	AT2G04070	AT3G46970			AT5G17860	AT3G20930			AT3G51340	AT5G43570				AT4G27360
	AT1G02820	AT2G16440			AT3G28580	AT3G61870			AT3G53480	AT5G46590				AT5G52940
	AT3G47640	AT2G29330			AT2G43570	AT5G10140			AT3G56970	AT5G50160				AT5G54420
	AT3G61630	AT2G31010			AT3G08040	AT2G23590			AT3G56980	AT5G59320				AT2G03130
	AT1G24580	AT4G12870			AT2G46400	AT5G56980			AT3G58060	AT5G59520				AT5G54450
	AT5G51440	AT4G38020			AT1G19960	AT5G46390			AT3G58810					AT4G15248
	AT2G35850	AT1G02920			AT1G74590	AT1G29430			AT3G61410					AT2G46830
	AT4G21680	AT2G20980			AT5G03570	AT3G52170			AT3G61930					AT2G41250
	AT4G27360	AT3G16250			AT1G43910	AT3G63410			AT4G04745					AT4G27150
	AT3G02380	AT2G37740			AT1G80130	AT1G56190			AT4G06534					AT1G01060
	AT4G36700	AT4G03960			AT5G38900	AT4G18610			AT4G06536					AT5G54550
	AT1G14185	AT1G23130			AT5G19890	AT3G63120			AT4G09110					AT4G25930
	AT5G04730	AT4G01670			AT5G49620	AT5G05580			AT4G12330					AT5G03270
	AT4G31870	AT3G28370			AT3G12900	AT1G01070			AT4G15290					AT1G64500
	AT1G56430	AT1G44900			AT4G10500	AT4G24015			AT4G16620					AT2G41260
	AT5G67370	AT2G42530			AT5G64110	AT1G50040			AT4G17680					AT2G31380
	AT2G02310	AT3G30775			AT4G22610	AT5G11540			AT4G19680					AT3G21890
	AT2G01880	AT5G57640			AT1G77380	AT4G10030			AT4G19690					AT5G52930
	AT1G07560	AT1G18970			AT2G41380	AT5G08280			AT4G21410					AT4G24700
	AT5G02220	AT2G14900			AT1G21525	AT1G77060			AT4G22212					AT2G21320
	AT5G13740	AT1G76405			AT4G02330	AT5G46580			AT4G23496					AT3G54500
	AT3G13610	AT1G27020			AT4G01870	AT1G64530			AT4G26050					AT3G28570
	AT3G57157	AT1G73260			AT3G01970	AT2G30600			AT4G28530					AT3G30725
	AT1G01590	ATMG00570			AT1G76960	AT3G29970			AT5G02580					AT2G37720
	AT2G21640	AT3G52960			AT5G52390	AT2G44640			AT5G03570					AT2G03230
	AT5G52930	AT5G02150			AT2G34610	AT1G58290			AT5G04150					AT5G53230
	AT2G20030	AT4G01030			AT5G22890	AT3G14420			AT5G04730					At4G00050
	AT4G17240	AT1G64510			AT1G66690	AT3G53130			AT5G06490					AT1G75100
	AT5G14650	AT4G29400			AT2G42530	AT2G02500			AT5G07680					AT5G63700
	AT3G56360	AT1G69200			AT2G46750	AT1G22330			AT5G09978					AT1G45616
	AT1G34760	AT5G04330			AT5G18470	AT2G48070			AT5G19970					AT1G32900
	AT1G73870	AT4G33670			AT1G26410	AT1G12740			AT5G20470					AT4G31870
	AT4G16370	AT4G38825			AT2G47950	AT3G30875			AT5G38820					AT4G15430
	AT5G52940	AT4G38210			AT5G61890	AT2G45770			AT5G45105					AT2G43750
	AT5G02370	AT1G70880			AT3G14620	AT4G37760			AT5G46060					AT1G66020
	AT1G13610	AT4G15110			AT2G30670	AT5G09640			AT5G47450					AT5G13170
	AT4G08870	AT1G21400			AT1G09790	ATCG00410			AT5G52260					AT1G07010
	AT4G19680	AT4G12900			AT2G17040	AT1G29510			AT5G54790					AT2G32530
	AT1G01060	AT5G64570			AT1G05700	AT5G19530			AT5G55250					AT5G36910
	AT5G58770	AT4G15140			AT5G56080	AT2G30695			AT5G62420					AT2G32540
	AT1G34050	AT4G26670			AT4G23140	AT5G01530			AT5G67370					AT1G70830
	AT3G51350	AT5G57630			AT4G08770	AT1G69200								AT1G16410
	AT3G42806	AT5G51545			AT4G08780	AT3G23000								AT5G13570
	AT3G18290	AT1G75880			AT4G21840	AT3G09050								AT1G10370
	AT1G52120	AT3G58540			AT2G02310	AT2G41050								AT1G05690
	AT2G29090	AT5G57340			AT4G12290	AT1G76460								At3g17185
	AT3G10930	AT4G24040			AT2G26560	AT1G60590								AT5G47450
	AT1G02360	AT5G26340			AT3G61930	AT3G58830								AT4G14819
	AT5G43520	AT3G13175			AT1G26420	AT2G22650								AT5G22860
	AT2G36200	AT3G53530			AT3G07720	AT2G30950								AT4G37550
	AT5G24150	AT1G62290			AT1G52130	AT2G36430								AT2G14070
	AT1G20060	AT2G37640			AT1G02930	AT4G14650
	AT5G56080	AT5G03350			AT3G20340	AT1G54520
	AT3G17360	AT2G31270			AT1G02920	AT4G29590
	AT5G26120	AT5G47600			AT5G57220	AT5G18860
	AT3G01330	AT5G55450			AT2G22860	AT1G67090
	AT3G02885	AT2G40550			AT1G02850	AT2G27680
	AT2G37070	AT5G38000			AT4G07820	AT5G03960
	AT2G20635	AT5G15390			AT4G37370	AT4G33330
	AT5G24155	AT3G15260			AT1G30760	AT1G78580
	AT5G23910	AT4G29270			AT3G23250	AT1G52590
	AT2G45360	AT5G66005			AT5G39670	AT1G21810
	AT1G44050	AT3G06980			AT2G20142	AT5G48490
	AT3G06120	AT4G08390			AT2G31180	AT2G30210
	AT5G40590	AT5G06870			AT2G32660	AT5G35220
	AT4G28530	AT3G09660			AT5G23240	AT3G21680
	AT1G03020	AT5G61412			AT3G50930	AT1G68725
	AT1G54960	AT4G17540			AT2G18150	AT2G23410
	AT1G64500	AT5G53550			AT5G42800	AT2G46090
	AT1G78000	AT1G67320			AT5G39610	AT1G49210
	AT3G01410	AT1G15140			AT3G04410	AT1G21150
	AT2G45490	AT4G14400			AT5G50800	AT5G16720
	AT2G38210	AT3G02820			AT5G13080	AT5G46240
	AT3G61410	AT2G25150			AT5G07440	AT1G33240
	AT2G41730	AT1G36320			AT5G52750	AT4G32770
	AT5G42760	AT1G22250			AT3G26830	AT5G21170
	AT3G13210	AT2G33830			AT1G67148	AT2G38480
	AT4G18490	AT2G31810			AT5G49520	AT5G57890
	AT1G07060	AT1G75960			AT1G71140	AT2G40570
	AT5G43450	AT1G07370			AT5G18840	ATCG00760
	AT2G28570	AT4G28940			AT1G65690	AT3G10230
	AT3G58270	AT2G31083			AT2G31865	ATCG00110
	AT1G65490	AT1G48350			AT1G02220	AT5G14460
	AT4G02390	AT3G28540			AT3G46900	AT3G61220
	AT1G33615	AT4G17560			AT5G52760	AT5G62100
	AT3G27060	AT5G08000			AT1G08080	ATCG00660
	AT4G29340	AT3G19850			AT5G59310	AT3G16000
	AT1G32870	AT1G52250			AT2G43510	AT3G22070
	AT5G11510	AT5G55210			AT5G13330	ATCG00270
	AT4G35090	AT5G20720			AT5G13910	AT4G28290
	AT5G42445	AT5G13720			AT5G19700	AT3G29290
	AT1G21520	AT1G10360			AT4G21680	AT1G06240
	AT1G65500	AT3G18250			AT1G26380	AT2G29680
	AT2G30480	AT3G45960			AT3G06890	AT3G48350
	AT1G33840	AT1G74055			AT2G02930	AT2G39420
	AT1G55960	AT1G33810			AT3G54040	AT2G33250
	AT3G50740	AT1G21690			AT1G18570	AT4G20130
	AT2G42750	AT3G46700			AT3G55970	AT1G29530
	AT3G01600	AT1G31360			AT1G65500	AT5G49730
	AT5G63600	AT1G08550			AT2G05510	AT5G15410
	AT3G13080	AT1G74970			AT4G01010	AT1G61795
	AT5G09570	AT5G47990			AT5G39100	AT5G48485
	AT1G10370	AT5G37990			AT4G19370	AT1G70990
	AT5G54700	AT1G30280			AT2G43000	AT3G13740
	AT2G18120	AT2G32880			AT3G45730	AT1G67740
	AT4G19920	AT1G16550			AT1G58225	AT3G26790
	AT1G14182	AT5G46280			AT1G70260	AT5G52440
	AT1G09000	AT3G51140			AT1G49570	AT5G57780
	AT5G12930	AT3G15630			AT1G69930	AT3G43540
	AT4G11230	AT2G02120			AT1G19020	AT1G12460
	AT2G29995	AT1G31330			AT5G26920	AT3G09190
	AT4G34550	AT5G10390			AT5G19560	AT3G63470
	AT1G33940	AT4G24175			AT1G28230	AT4G18280
	AT1G49000	AT1G15175			AT4G23160	AT1G48470
	AT4G14710	AT5G58310			AT5G48657	AT4G27430
	AT2G18190	AT3G46490			AT4G02280	AT2G20270
	AT3G45920	AT3G01660			AT2G29350	AT4G30993
	AT5G02580	AT2G43360			AT1G56250	AT5G67370
	AT1G09500	AT2G44640			AT4G01390	AT1G06640
	AT4G26470	AT2G39400			AT5G28080	AT5G57345
	AT3G06600	AT4G24460			AT3G44300	AT5G25130
	AT4G10540	AT1G67630			AT3G51540	AT1G21540
	AT3G53480	AT3G42800			AT3G08970	AT3G24430
	AT5G64940	AT1G52190			AT3G21520	AT4G20760
	AT3G21510	AT3G18524			AT3G57260	AT2G18710
	AT4G24700	AT3G13450			AT5G50760	AT4G28050
	AT5G36910	AT1G21440			AT1G26400	AT4G21860
	AT4G26050	AT5G44740			AT5G06860	AT2G01290
	AT2G28990	AT5G59220			AT1G72900	ATCG00590
	AT5G15120	AT1G05340			AT4G28040	AT5G20720
	AT3G54040	AT5G18170			AT2G14560	AT5G08610
	AT1G53640	AT3G16150			AT5G19880	AT5G08540
	AT3G48080	AT3G23740			AT1G27100	AT5G05250
	AT2G35270	AT1G20030			AT1G48000	AT5G16480
	AT1G65486	AT4G34900			AT1G01480	AT2G26930
	AT2G47780	AT5G44635			AT3G10930	AT5G55380
	AT1G66540	AT5G26680			AT5G17760	AT3G20270
	AT5G02430	AT4G26370			AT1G74010	AT3G27960
	AT2G41230	AT2G26695			AT5G40000	AT4G12030
	AT5G67430	AT5G23320			AT3G12820	AT3G54720
	AT5G17220	AT2G38270			AT3G48580	AT3G50685
	AT1G77720	AT4G02060			AT3G47040	AT5G65890
	AT5G07810	AT3G53460			AT1G18200	AT3G22760
	AT2G20875	AT2G40610			AT3G04720	AT5G58310
	AT2G13310	AT1G76260			AT1G56240	AT5G54980
	AT5G04950	AT1G74870			AT1G05530	AT5G14350
	AT5G53200	AT5G52950			AT3G01290	AT3G42180
	AT3G12410	AT2G29280			AT4G23510	AT2G40100
	AT5G42700	AT4G25010			AT3G19615	AT5G14070
	AT1G15670	AT1G18250			AT1G67980	AT1G32990
	AT3G20490	AT4G39950			AT3G49780	AT2G19650
	AT2G04040	AT3G03710			AT2G02120	AT1G20816
	AT4G25120	AT3G23635			AT1G21140	AT2G18380
	AT2G26180	AT4G36050			AT5G17220	AT3G50400
	AT3G56290	AT3G48540			AT5G18130	AT3G13480
	AT4G05380	AT3G63170			AT2G45760	AT3G56330
	AT4G14690	AT2G38750			AT5G35525	AT5G57685
	AT2G42340	AT2G34210			AT3G46090	AT2G43550
	AT5G55570	AT3G05740			AT2G24710	AT4G01800
	AT1G64980	AT1G11080			AT4G18170	AT2G39430
	AT3G48210	AT3G27180			AT3G01420	AT5G11070
	AT3G48450	AT3G26320			AT1G24145	AT3G27830
	AT2G20800	AT5G24060			AT3G49120	AT4G37040
	AT2G32540	AT1G32990			AT3G21500	AT4G37610
	AT3G12860	AT5G50450			AT1G09932	AT5G44910
	AT2G43590	AT3G26115			AT5G64810	AT3G19800
	AT5G19970	AT3G46940			AT5G16570	AT3G48560
	AT5G47450	AT2G37130			AT5G02580	AT5G08070
	AT1G48300	AT3G21080			AT3G13610	AT1G78140
	AT4G05200	AT1G34060			AT5G46050	AT1G71740
	AT3G05130	AT1G65570			AT3G25020	AT2G21530
	AT3G06890	AT1G04800			AT1G12200	AT1G51260
	AT4G31877	AT5G61410			AT3G53480	AT1G24620
	AT2G36790	AT4G19100			AT1G14185	AT1G32200
	AT1G09815	AT5G19120			AT5G09570	AT3G22210
	AT4G33400	AT2G01120			AT1G27740	AT1G15390
	AT1G07450	AT1G33811			AT3G59710	AT3G49845
	AT1G20350	AT5G14780			AT4G11393	AT3G23740
	AT3G18560	AT3G11050			AT4G10550	AT2G47840
	AT1G19900	AT4G33490			AT5G25250	AT1G12244
	AT5G55250	AT3G56650			AT4G15280	AT2G37030
	AT3G07800	AT3G26280			AT5G53990	AT1G54500
	AT4G12330	AT4G35160			AT3G24982	AT1G68260
	AT3G30280	AT5G11070			AT1G67810	AT1G14030
	AT2G42060	AT5G12960			AT1G35710	AT2G29660
	AT5G19490	AT2G38940			AT1G04370	AT1G12800
	AT2G39420	AT4G27510			AT1G14370	AT2G27740
	AT3G13437	AT5G44316			AT1G12940	AT2G27130
	AT3G18450	AT3G12685			AT4G30670	AT3G53900
	AT2G43375	AT2G22330			AT5G09290	AT4G29340
	AT4G32950	AT4G39580			AT3G23550	AT1G01620
	AT2G21320	AT2G22860			AT5G53820	AT3G21460
	AT3G46330	AT5G26570			AT1G68880	AT4G30610
	AT3G02550	AT1G67865			AT1G15790	AT5G41590
	AT3G12977	AT2G04270			AT5G01600	AT2G32640
	AT4G03100	AT5G41080			AT3G60330	AT5G16590
	AT3G24460	AT4G38160			AT4G33980	AT3G47980
	AT2G35480	AT5G54290			AT5G06740	AT1G29450
	AT3G54420	AT2G37560			AT4G23600	AT1G75030
	AT5G52290	AT2G21130			AT1G14860	AT5G67390
	AT1G13609	AT4G00530			AT2G16005	AT4G38840
	AT3G21670	AT5G37970			AT4G15530	AT1G18880
	AT4G12540	AT5G06730			AT4G14365	AT1G64430
	AT1G70250	AT1G76820			AT2G02010	ATCG01060
	AT4G15393	AT3G18870			AT1G66090	AT2G21045
	AT4G04020	AT5G05740			AT4G32940	AT3G46780
	AT1G79320	AT4G13280			AT5G05320	AT3G29240
	AT5G48490	AT5G22920			AT1G30730	AT4G12420
	AT4G31875	AT4G04770			AT4G33050	AT2G28630
	AT5G33300	AT5G61610			AT2G44480	AT2G43945
	AT4G02330	AT5G51010			AT3G28345	AT3G11110
	AT3G10985	AT4G29690			AT3G14680	AT1G62935
	AT1G52130	AT2G02500			AT5G46590	AT3G11430
	AT3G21150	AT3G20470			AT2G24600	AT1G44050
	AT1G51820	AT4G14060			AT1G60730	AT1G73885
	AT1G63990	AT1G15125			AT4G09820	AT2G40760
	AT4G16620	AT4G33030			AT2G18690	AT5G03760
	AT2G33793	AT1G06460			AT1G05340	AT2G22770
	AT2G24680	AT5G46690			AT4G31800	AT2G23400
	AT1G16730	AT3G49110			AT3G21420	AT1G11860
	AT2G46830	AT4G28160			AT3G19200	AT3G55250
	AT1G09790	AT5G63420			AT2G38470	AT5G51520
	AT1G11540	AT5G47240			AT1G15125	AT4G04408
	AT5G24120	AT5G02160			AT1G34180	AT1G60950
	AT3G47040	AT2G28900			AT5G26340	ATCG00370
	AT3G52830	AT4G11880			AT1G27020	AT1G49510
	AT5G03780	AT5G48010			AT1G78410	ATCG00680
	AT2G04235	AT2G25625			AT1G01010	AT3G06770
	AT2G14510	AT5G23660			AT3G14700	AT5G48850
	AT1G64590	AT4G25220			AT1G21120	AT4G22790
	AT5G46060	AT5G13490			AT3G49620	AT4G31530
	AT1G54660	AT5G47630			AT5G25930	AT1G70200
	AT2G19060	AT1G78995			AT1G55020	AT5G20220
	AT3G28270	AT5G44417			AT4G11890	AT5G12950
	AT4G15390	AT5G51190			AT4G02520	AT3G52900
	AT3G09290	AT3G60700			AT2G23680	AT1G02910
	AT3G18610	AT5G39670			AT5G13320	AT5G14100
	AT3G60330	AT3G23070			AT5G07100	ATCG01050
	AT5G17300	AT2G04450			AT5G60250	AT3G24140
	AT2G26820	AT5G59320			AT1G14870	AT1G11870
	AT2G03760	AT1G08980			AT3G56710	ATMG00280
	AT4G09820	AT4G14120			AT4G39580	AT3G06980
	AT2G21020	AT3G60660			AT5G19470	ATCG00310
	AT1G66460	AT5G50160			AT5G48410	AT4G15780
	AT3G27150	AT4G04990			AT1G35230	AT3G45443
	AT5G24640	AT1G31173			AT4G04490	AT5G39210
	AT4G37980	AT3G47860			AT2G46440	AT5G42690
	AT1G53490	AT1G24260			AT1G67000	AT2G34620
	AT1G76740	AT3G10020			AT1G67760	AT3G25805
	AT1G08320	AT4G27730			AT5G42830	AT5G66005
	AT1G53610	AT2G38530			AT3G61410	AT3G54600
	AT2G30760	AT5G18730			AT1G13480	AT5G58250
	AT3G53230	AT1G21670			AT5G49665	AT5G51010
	AT2G37720	AT1G28330			AT1G69920	AT1G44920
	AT1G13590	AT5G44260			AT3G20380	AT2G03420
	AT3G49570	AT2G27535			AT1G79180	AT5G16620
	AT5G10625	AT4G30110			AT2G11810	AT1G02150
	AT5G62710	AT1G73620			AT5G40010	AT1G79510
	AT3G08947	AT3G16650			AT1G74810	AT4G36530
	AT4G06536	AT3G58100			AT2G21895	AT2G28950
	AT5G21950	AT1G53250			AT3G21510	AT2G28800
	AT5G66740	AT5G14545			AT2G05441	AT1G17100
	AT1G61130	AT3G09922			AT1G19180	AT4G19530
	AT1G07500	AT2G42870			AT4G17660	AT5G54020
	AT2G43620	AT2G18150			AT4G11642	AT4G19970
	AT3G49580	AT3G57240			AT3G56090	AT2G33570
	AT1G05700	AT4G01130			AT4G25010	AT5G28500
	AT1G23740	AT2G41990			AT4G28490	AT4G38960
	AT3G26960	AT3G62460			AT4G30120	AT4G36610
	AT3G22840	AT4G25860			AT2G04260	AT1G70760
	AT5G08360	AT5G61660			AT4G14400	AT3G58140
	AT1G60610	AT4G18250			AT1G72520	AT2G44740
	AT5G44568	AT5G15970			AT5G54400	AT1G16880
	AT3G02400	AT1G08100			AT3G53200	AT1G15885
	AT3G21070	AT1G67860			AT5G04730	AT1G53680
	AT4G26150	AT1G14960			AT5G48400	AT2G26080
	AT1G55740	AT1G09932			AT1G29395	AT4G33530
	AT5G45000	AT2G46650			AT5G10380	AT2G41720
	AT5G25450	AT5G20250			AT1G30040	AT1G66130
	AT1G43310	AT3G17790			AT5G40590	AT5G44030
	AT3G10180	AT2G15890			AT4G37030	AT2G35370
	AT5G18700	AT5G61520			AT3G29000	AT5G59090
	AT4G27370	AT2G19800			AT4G34420	AT4G03060
	AT1G21360	AT1G10070			AT4G18250	AT4G00165
	AT1G65870	AT5G44440			AT5G61160	AT3G61770
	AT4G14490	AT1G13270			AT5G64120	AT2G21490
	AT2G27402	AT2G11810			AT4G25310	ATCG01010
	AT5G46710	AT3G53800			AT5G39050	AT1G75750
	AT5G39890	AT5G24470			AT5G42900	AT2G38720
	AT3G12320	AT2G24020			AT2G28690	AT3G47470
	AT5G20850	AT4G13890			AT3G28050	AT4G36060
	AT1G50590	AT3G60420			AT2G28570	AT4G10020
	AT3G51330	AT1G24540			AT5G27420	AT5G45940
	AT5G27610	AT5G04230			AT5G49850	AT3G61060
	AT4G31330	AT3G55290			AT4G09020	AT5G44650
	AT2G37240	AT4G12620			AT5G52740	AT1G66330
	AT5G35580	AT5G47550			AT3G13080	AT1G74880
	AT3G16175	AT2G43535			AT2G27550	AT5G27560
	AT3G45390	AT1G21680			AT2G20030	AT5G53210
	AT5G48600	AT2G24970			AT1G32300	AT1G11070
	AT3G48460	AT3G59480			AT4G06746	AT1G16370
	AT5G50200	AT5G01370			AT1G12010	AT1G12100
	AT3G24300	AT1G15380			AT5G12330	AT3G15115
	AT1G01690	AT4G13560			AT3G57520	AT5G42600
	AT1G68030	AT3G26200			AT2G35850	AT1G26920
	AT5G61250	AT3G06950			AT1G58320	AT3G60520
	AT5G01490	AT1G66100			AT4G17030	AT3G24590
	AT5G45105	AT1G67265			AT4G24450	AT3G25660
	AT3G02620	AT5G42530			AT1G09560	AT1G12260
	AT5G20470	AT2G16005			AT2G24180	AT1G17810
	AT5G11780	AT4G36670			AT4G38540	AT5G38660
	AT4G37520	AT3G56090			AT2G14610	AT5G48480
	AT2G14245	AT5G54180			AT5G51160	AT5G36110
	AT2G32860	AT3G17070			AT5G37740	AT3G51750
	AT3G58060	AT1G52270			AT4G15270	ATCG00540
	AT1G06690	AT1G32540			AT3G50740	AT1G52220
	AT4G20110	AT3G26740			AT1G70270	AT1G55090
	AT4G23680	AT5G08410			AT2G41100	AT1G06040
	AT5G67330	AT1G15310			AT3G47480	AT2G22590
	AT5G57410	AT2G15960			AT1G68600	AT3G29410
	AT2G23010	AT3G50310			AT5G45630	AT1G52070
	AT3G48900	AT5G48000			AT5G43570	AT3G44560
	AT1G56150	AT5G06690			AT5G41610	AT5G11160
	AT5G09978	AT1G02800			AT5G41750	ATCG00150
	AT1G56140	AT4G13575			AT1G80830	AT3G48730
	AT4G06534	AT5G20790			AT1G61560	AT1G74090
	AT5G08600	AT3G61870			AT3G54880	AT5G24120
	AT5G50100	AT3G44300			AT4G24690	AT1G43670
	AT4G15670	AT2G45350			AT4G22710	AT5G23190
	AT5G47880	AT3G02040			AT3G48080	AT4G33120
	AT2G02820	AT4G36430			AT1G80360	AT5G53860
	AT3G21720	AT5G50930			AT1G68290	AT2G40670
	AT5G48657	AT5G24490			AT1G35310	AT3G62910
	AT5G14960	AT1G78970			AT1G63750	AT1G23390
	AT2G23960	AT4G33467			AT2G36970	AT3G54050
	AT4G04745	AT4G01430			AT5G11920	AT2G35410
	AT1G51830	AT1G09750			AT1G35210	AT3G46670
	AT4G17680	AT5G03545			AT3G25760	AT5G21222
	AT5G42800	AT3G10870			AT3G14940	AT1G06980
	AT4G36988	AT5G17170			AT1G18100	AT3G48740
	AT4G26060	AT1G53887			AT1G66390	AT2G26640
	AT1G78290	AT4G23700			AT2G23030	AT2G31170
	AT5G05580	AT3G48490			AT3G11580	AT1G07010
	AT1G75000	AT1G49130			AT5G35735	AT1G30690
	AT3G15300	AT3G62030			AT4G17470	AT2G45820
	AT5G45340	AT5G01870			AT1G53790	AT5G02710
	AT4G15890	AT3G21055			AT3G53150	AT2G43600
	AT2G01890	AT3G21460			AT5G38550	AT1G10960
	AT3G18845	AT1G73010			AT3G17690	AT5G26270
	AT5G06530	AT2G37870			AT3G25610	AT1G04240
	AT2G28690	AT1G68650			AT1G62540	AT5G52790
	AT2G35930	AT1G23110			AT1G64660	AT3G14452
	AT3G54500	AT4G16860			AT1G65970	AT4G16155
	AT4G14630	AT4G35770			AT5G13750	AT5G51500
	AT5G29408	AT3G62550			AT2G30140	AT2G38080
	AT4G33620	AT3G16660			AT2G34830	AT2G27035
	AT1G49820	AT5G43570			AT4G18197	AT4G29060
	AT4G22870	AT1G52690			AT3G13090	AT1G44575
	AT2G30360	AT2G21650			AT4G10540	AT4G13670
	AT4G15270	AT5G01600			AT3G11010	AT1G72670
	AT5G19040	AT5G20150			AT5G54490	AT1G49450
	AT5G38750	AT5G38020			AT1G26250	AT4G02130
	AT3G44540	AT2G36885			AT5G49860	AT4G33666
	AT2G28130	AT1G20630			AT2G38860	AT5G45040
	AT5G52260	AT5G24140			AT5G39110	ATCG01120
	AT1G07160	AT1G19610			AT3G17110	AT2G44390
	AT2G28960	AT2G36255			AT4G09530	AT3G14850
	AT5G37580	AT1G05300			AT3G43430	AT4G31470
	AT1G72200	AT3G55240			AT3G47050	AT3G51820
	AT5G40780	AT2G30350			AT2G26370	AT1G32550
	AT4G36010	AT4G22214			AT5G65870	AT5G62800
	AT3G05165	AT3G43820			AT1G76410	AT3G55330
	AT5G62230	AT1G60960			AT3G25597	AT1G77690
	AT5G02230	AT2G39920			AT1G21130	AT4G11100
	AT3G14940	AT3G09220			AT1G28370	AT1G68110
	AT1G47128	AT5G04120			AT2G24850	AT5G43630
	AT5G54550	AT1G19960			AT4G32810	AT2G36690
	AT1G51850	AT1G34047			AT3G15500	AT1G08150
	AT5G52570	AT3G15450			AT1G57630	AT5G10170
	AT2G44380	AT2G40300			AT5G47130	AT1G73290
	AT4G25700	AT1G07050			AT5G58620	AT2G16835
	AT5G01570	AT1G10970			AT1G17020	AT5G02640
	AT5G07680	AT5G51720			AT3G46080	ATCG00750
	AT4G21410	AT4G13250			AT1G69790	AT3G16250
	AT1G65484	AT4G24120			AT2G45920	AT1G36390
	AT5G50800	AT3G49160			AT1G52000	AT2G36570
	AT5G55820	AT5G23240			AT1G77920	AT5G14060
	AT1G35310	AT1G29395			AT5G01870	ATCG00300
	AT5G15130	AT2G32270			AT5G24210	AT2G38025
	AT4G35930	AT5G62360			AT3G23110	AT3G59370
	AT1G23720	AT3G47340			AT2G20825	AT1G26700
	AT2G33480	AT4G01390			AT5G07010	AT4G37160
	AT1G18910	AT4G11393			AT3G62550	AT4G30620
	AT2G36145	AT4G21250			AT1G54100	AT3G61380
	AT4G29900	AT3G16670			AT3G18250	AT1G15180
	AT1G12420	AT1G09240			AT3G59220	AT5G08720
	AT4G11330	AT5G33355			AT5G06330	AT1G78180
	AT5G65165	AT3G59930			AT3G07650	AT1G22850
	AT3G21620	AT5G59520			AT3G05770	AT5G54585
	AT3G14050	AT4G25100			AT5G44400	AT1G20830
	AT1G77280				AT2G18600	AT3G18900
	AT2G20110				AT4G26950	AT4G25760
	AT4G00525				AT4G23990	AT2G21880
	AT3G44990				AT2G25625	AT2G46820
	AT5G13550				AT4G11600	AT1G68280
	AT4G00050				AT1G03790	AT2G33855
	AT3G29156				AT1G33030	AT5G23040
	AT2G16660				AT1G27730	AT4G27410
	AT3G14850				AT2G32200	AT5G60860
	AT2G43570				AT1G59870	AT5G64480
	AT2G21045				AT2G35730	AT5G52420
	AT5G59700				AT5G59820	AT1G64355
	AT1G30840				AT2G28500	AT2G01818
	AT2G46670				AT4G10720	AT5G23730
	AT4G23140				AT4G14630	AT5G46790
	AT4G10380				AT4G26470	AT3G16175
	AT3G57440				AT1G17250	AT5G22620
	AT1G22930				AT1G49820	ATCG00780
	AT4G22880				AT1G13470	AT1G01120
	AT3G04640				AT4G38340	AT1G32220
	AT5G58120				AT2G01880	AT5G55630
	AT1G06120				AT1G26762	AT4G22890
	AT1G43840				AT3G57460	AT5G18850
	AT5G23950				AT3G50770	AT1G64720
	AT5G35970				AT1G08230	AT3G48970
	AT4G02110				AT5G48175	AT2G42130
	AT1G67370				AT5G42050	AT3G27540
	AT5G02100				AT3G51860	AT1G53250
	AT3G25597				AT1G69870	AT4G32190
	AT5G05180				AT5G43980	AT4G13560
	AT3G22235				AT5G27920	AT1G43020
	AT3G46400				AT1G76800	AT1G68810
	AT2G28710				AT5G57510	AT5G41300
	AT4G13510				AT3G25730	AT4G22200
	AT3G21240				AT3G12700	AT2G14095
	AT3G03776				AT1G29100	AT4G15480
	AT4G00670				AT1G68050	AT2G28780
	AT3G10440				AT1G22370	AT5G64460
	AT1G14520				AT1G63720	AT5G55620
	AT1G53310				AT1G80840	AT2G21330
	AT5G06490				AT3G09010	AT5G09650
	AT1G44446				AT1G61550	AT1G60960
	AT1G05400				AT5G19110	AT3G25710
	AT3G27170				AT2G48090	AT5G17870
	AT1G32380				AT2G34650	AT4G39970
	AT1G74650				AT5G45110	AT1G47590
	AT4G39675				AT1G67970	AT3G26630
	AT2G36800				AT4G23190	AT1G32060
	AT4G32510				AT5G36220	AT5G47900
	AT3G45140				AT5G61520	AT5G20140
	AT3G61962				AT3G28540	AT3G55080
	AT5G45350				AT1G74440	AT3G11945
	AT1G60460				AT2G02250	AT3G53420
	AT1G78120				AT4G04620	AT2G40490
	AT2G07675				AT2G23010	AT1G73630
	AT3G16860				AT1G63860	AT5G36140
	AT2G07751				AT1G32960	AT5G38410
	AT1G08050				AT5G05365	AT5G63060
	AT2G39530				AT3G25900	AT2G40690
	AT5G06839				AT3G60420	AT5G35940
	AT2G25410				AT1G78360	AT5G10430
	AT1G60740				AT3G55700	AT2G41310
	AT5G24160				AT3G45640	AT3G01760
	AT2G46130				AT5G25210	AT2G42200
	AT5G24660				AT5G51190	AT1G30750
	AT5G48720				AT5G07310	AT4G17760
	AT1G67210				AT3G12910	AT5G53580
	AT1G61450				AT5G06320	AT5G13630
	AT4G32700				AT5G40780	AT2G25840
	AT2G31380				AT3G25190	AT1G68780
	AT1G13300				AT4G33040	AT2G32300
	AT5G07380				AT2G47550	AT4G27370
	AT2G39200				AT4G22880	AT5G56870
	AT3G04650				AT2G31345	AT2G30540
	AT4G36880				AT3G20660	AT5G33355
	AT3G21870				AT1G51840	AT1G08100
	AT1G07010				AT3G11840	AT5G03555
	AT1G14680				AT1G25530	AT5G14410
	AT1G34670				AT5G55460	AT5G16350
	AT3G20340				AT4G13810	AT5G11790
	AT3G50550				AT1G62181	AT4G11020
	AT1G72300				AT5G24270	AT2G04039
	AT3G01550				AT5G25440	AT5G17710
	AT1G69400				AT5G22300	AT5G35100
	AT4G26020				AT1G23840	AT1G55370
	AT4G21760				AT1G28480	ATCG00290
	AT1G13608				AT1G09240	AT1G08500
	AT4G28700				AT1G64710	AT1G33290
	AT1G24090				AT5G66816	AT1G76705
	AT3G48150				AT5G65600	AT1G60270
	AT5G62430				AT3G14260	AT3G60370
	AT2G21800				AT5G44990	AT3G61100
	AT3G55910				AT1G13210	AT1G11820
	AT1G16150				AT5G11210	AT3G63490
	AT1G07180				AT4G39230	AT1G20850
	AT4G11530				AT3G04420	AT5G16000
	AT3G59670				AT2G43500	AT1G78950
	AT2G40080				AT1G07135	AT5G18010
	AT1G15660				AT2G38823	AT3G25480
	AT4G26850				AT1G21670	AT3G05730
	AT1G78230				AT5G24110	ATCG00020
	AT5G13170				AT5G42010	AT3G56240
	AT1G17050				AT1G23120	AT3G08740
	AT3G23000				AT2G02990	AT3G52740
	AT5G10470				AT4G23180	AT1G27480
	AT5G18270				AT3G16860	AT3G55420
	AT5G52070				AT5G49630	AT3G27750
	AT5G17780				AT3G14470	AT2G34060
	AT3G21500				AT4G13310	AT5G40390
	AT1G06590				AT1G09460	AT2G44340
	AT5G25890				AT4G12330	AT4G24090
	AT1G75040				AT4G33150	AT2G28670
	AT5G45870				AT1G05575	AT3G59340
	AT5G52830				AT2G22880	AT3G21390
	AT4G22270				AT2G41410	AT1G73110
	AT5G55270				AT3G09830	AT2G22960
	AT1G33500				AT4G22070	AT1G02320
	AT5G53110				AT1G34760	AT2G38640
	AT1G61370				AT1G63440	AT3G06950
	AT2G16890				AT1G67800	AT1G54780
	AT2G18450				AT2G01180	AT1G78260
	AT1G34340				AT4G19810	AT1G12250
	AT1G80200				AT4G27590	AT5G61570
	AT4G15563				AT4G12490	AT4G15510
	AT2G47000				AT5G43580	ATCG00800
	AT2G28890				AT3G63010	AT4G00370
	AT3G21890				AT1G22160	AT1G07490
	AT2G24592				AT3G50260	AT1G48990
	AT1G62422				AT2G31945	AT4G20240
	AT4G15290				AT5G59320	AT1G01200
	AT1G22065				AT2G26380	AT1G18170
	AT1G76570				AT4G29190	AT4G35350
	AT3G03970				AT2G19900	AT5G06200
	AT4G01540				AT5G40720	AT4G34350
	AT3G47730				AT3G58270	AT3G29230
	AT2G45460				AT4G12480	AT3G55630
	AT3G24255				AT3G14370	AT2G32650
	AT3G26440				AT2G21900	AT3G12685
	AT1G58520				AT1G56510	AT3G42628
	AT1G65481				AT1G08430	AT5G24140
	AT5G41900				AT4G37520	ATCG00770
	AT5G54100				AT3G09940	AT5G49740
	AT5G19850				AT1G15670	AT1G25230
	AT5G20220				AT3G45860	AT3G23080
	AT1G24320				AT5G14180	ATCG00740
	AT5G11300				AT3G20960	AT1G04620
	AT4G19130				AT3G10986	AT4G30845
	AT3G45130				AT1G11210	AT4G33660
	AT4G22212				AT1G76520	AT4G14480
	AT3G17770				AT1G52890	AT1G11260
	AT3G19030				AT2G40340	AT5G16400
	AT5G49850				AT5G64000	AT5G26742
	AT1G67650				AT3G19580	AT1G55910
	AT3G01190				AT4G18205	AT4G25080
	AT1G01790				AT2G18193	AT1G33810
	AT1G14870				AT2G26530	AT5G41140
	AT4G22810				AT2G46680	AT4G17280
	AT5G06300				AT1G14480	AT5G09760
	AT3G62960				AT2G32960	AT3G63190
	AT1G80130				AT1G17745	AT5G35950
	AT5G54790				AT1G17960	AT4G32590
	AT1G20070				AT5G66400	AT5G54600
	AT2G46740				AT3G10120	AT5G54700
	AT1G78950				AT2G29720	AT4G24140
	AT1G69450				AT2G28700	AT1G07440
	AT4G23496				AT4G04500	AT3G17890
	AT1G80360				AT3G59700	AT3G14770
	AT3G17609				AT3G19660	AT3G22620
	AT1G01730				AT1G79450	AT5G24000
	AT2G46790				AT5G58350	AT1G64770
	AT5G26310				AT4G24480	AT2G35130
	AT3G22942				AT5G04950	AT1G02640
	AT5G35520				AT1G08940	AT3G62820
	AT2G35190				AT4G18360	AT1G70885
	AT4G16120				AT1G21270	AT1G06690
	AT3G25655				AT4G26200	AT1G74370
	AT5G57567				AT2G34180	AT2G37640
	AT4G11130				AT2G15220	AT5G55220
	AT1G66880				AT3G57680	AT5G46110
	AT2G03130				AT4G17980	AT4G21190
	AT4G02314				AT1G61360	AT3G61080
	AT4G29740				AT1G51420	AT1G05820
	AT3G47540				AT1G74770	AT1G65230
	AT5G41740				AT1G76470	AT1G69740
	AT4G12120				AT1G13490	AT2G21650
	AT2G18370				AT1G13340	AT4G09650
	AT1G65840				AT1G54575	AT5G35490
	AT1G07690				AT4G25900	AT3G26570
	AT1G33130				AT4G18880	AT2G32180
	AT5G52640				AT1G76590	AT2G38695
	AT5G65040				AT2G41730	AT1G49470
	AT5G06980				AT1G31820	AT4G15830
	AT3G46280				AT1G32510	AT4G21320
	AT5G27350				AT2G40140	AT5G62140
	AT1G08115				AT1G01680	AT1G61667
	AT2G16060				AT3G18830	AT5G27390
	AT4G01525				AT4G17680	AT4G32915
	AT5G25140				AT2G01340	AT5G38450
	AT3G06778				AT1G64065	AT3G27170
	AT3G51340				AT5G25450	AT3G55230
	AT5G09690				AT1G36180	AT5G38040
	AT5G24530				AT1G01380	ATCG00520
	AT2G30250				AT4G37060	AT1G14430
	AT5G05570				AT3G43630	AT1G43560
	AT2G19980				AT5G26170	AT3G50580
	AT2G05510				AT3G27400	ATCG00790
	AT1G14200				AT1G19850	AT1G02900
	AT1G16330				AT2G15490	AT1G60000
	AT2G38390				AT2G43820	AT1G08090
	AT5G47120				AT1G66920	AT4G19985
	AT2G24540				AT5G10520	AT2G26520
	AT5G47230				AT1G74000	AT5G01330
					AT1G76650	AT1G26210
					AT5G28646	AT5G53280
					AT4G33300	AT5G65230
					AT3G04210	AT1G32110
					AT1G07620	AT5G10625
					AT3G14060	AT5G01075
					AT3G02550	AT1G20810
					AT5G38540	AT2G46535
					AT3G21070	AT1G45015
					AT1G18910	AT5G65220
					AT3G55980	AT3G56010
					AT3G47090	ATCG01110
					AT1G16140	AT1G54050
					AT4G27300	AT3G18777
					AT5G67480	AT1G62290
					AT4G19700	AT3G46130
					AT2G32190	AT2G43670
					AT1G23110	AT5G64040
					AT2G04495	AT3G52790
					AT5G47220	AT1G73310
					AT5G14930	AT3G03630
					AT2G31880	AT1G05140
					AT5G25470	AT5G07680
					AT4G12735	AT5G65685
					AT1G62840	AT1G66820
					AT1G62810	AT1G76110
					AT1G73040	AT5G48630
					AT1G60030	AT1G51110
					AT4G15233	AT3G05410
					AT4G26270	AT1G31710
					AT1G57990	AT3G18200
					AT4G25030	AT4G28025
					AT5G60770	AT2G28970
					AT4G23150	AT4G37300
					AT1G72280	AT2G14660
					AT1G07890	AT2G22990
					AT4G14710	AT1G49975
					AT4G23810	AT1G17700
					AT5G08790	AT1G48520
					AT5G14730	AT5G66190
					AT5G54960	AT1G75460
					AT1G62300	AT3G04370
					AT1G70810	AT5G60850
					AT2G13790	AT5G04840
					AT1G14780	AT5G18050
					AT2G38240	AT1G48480
					AT2G47880	AT3G52830
					AT1G47960	AT3G47450
					AT3G11420	AT3G01350
					AT3G04530	AT4G26288
					AT1G29290	AT4G38860
					AT1G09210	AT4G15417
					AT1G56060	AT3G16470
					AT3G48450	AT2G25830
					AT1G06160	AT1G16320
					AT3G46330	AT4G26860
					AT1G80110	AT4G15430
					AT1G18980	AT4G38850
					AT2G15890	ATCG00130
					AT2G18360	AT4G37950
					AT2G43050	AT2G31790
					AT5G55450	AT1G29700
					AT1G72920	AT3G04790
					AT2G02390	AT2G20750
					AT4G29900	AT5G17310
					AT4G18910	AT5G09530
					AT1G60610	AT2G17695
					AT1G29280	AT3G52750
					AT3G21240	AT2G28410
					AT3G10500	AT3G33002
					AT1G54300	AT4G20360
					AT3G16720	AT3G22415
					AT4G16146	AT1G16080
					AT1G52855	AT1G23740
					AT2G26695	AT5G11270
					AT3G52180	ATCG00170
					AT4G25810	AT2G24020
					AT3G13672	AT5G18020
					AT2G33020	AT2G24395
					AT1G21100	AT5G20270
					AT1G07000	AT1G13820
					AT4G12720	AT1G34520
					AT1G80440	AT2G21280
					AT3G10320	AT1G01060
					AT5G66210	AT4G22212
					AT4G11480	AT3G47070
					AT4G11000	AT4G38160
					AT5G47330	AT2G38905
					AT1G17170	AT5G23750
					AT4G17230	AT5G06290
					AT2G03530	AT1G78820
					AT5G45095	AT4G38690
					AT5G12340	AT2G20724
					AT4G15236	AT3G15900
					AT2G27080	AT4G13440
					AT1G16120	AT3G08920
					AT5G48380	AT3G27160
					AT5G22530	AT2G41680
					AT1G76980	AT2G22200
					AT1G21110	AT1G12080
					AT1G08050	AT4G37240
					AT3G09390	AT5G18080
					AT3G46690	AT3G06840
					AT2G03590	AT3G27850
					AT5G38780	AT2G34810
					AT5G02290	AT2G35960
					AT1G23830	AT3G05625
					AT3G30775	AT2G05310
					AT2G39380	AT1G50900
					AT5G49780	AT4G15960
					AT5G54710	AT3G16370
					AT3G11340	AT4G01440
					AT2G30840	AT1G44446
					AT1G33560	AT4G23500
					AT5G20230	AT2G36990
					AT1G58602	AT4G31320
					AT5G03630	AT5G20040
					AT5G63600	AT5G35120
					AT3G26770	AT5G57760
					AT1G20620	AT3G20640
					AT3G08720	AT5G67385
					AT3G28600	AT5G28660
					AT5G64905	AT3G23700
					AT4G15610	AT3G24420
					AT1G19630	AT4G11175
					AT2G29330	AT3G15190
					AT1G49000	AT1G30520
					AT5G38340	AT5G45960
					AT2G46430	AT4G27450
					AT4G17690	AT3G01510
					AT3G16530	AT1G80030
					AT2G35930	AT1G12900
					AT1G77280	AT3G12110
					AT5G55370	AT1G69570
					AT1G07050	AT3G04760
					AT1G60740	AT5G38510
					AT3G55515	AT4G12520
					AT2G39920	AT1G16390
					AT2G40200	AT1G62750
					AT1G69050	AT4G35060
					AT4G12910	AT1G78630
					AT1G61420	AT5G38010
					AT5G17165	AT3G14200
					AT3G49160	AT1G20340
					AT3G46600	AT2G28250
					AT1G01570	AT5G21482
					AT4G18210	AT4G19100
					AT1G19610	AT5G26660
					AT1G71400	AT1G74730
					AT1G59740	AT3G48100
					AT5G47050	AT5G17670
					AT3G57330	AT1G77090
					AT3G05858	AT1G65870
					AT1G76970	AT3G23805
					AT3G02800	AT2G33800
					AT2G32280	AT5G40950
					AT2G05440	AT1G45230
					AT1G22930	AT1G77885
					AT5G45090	AT1G14290
					AT1G61340	AT1G64150
					AT4G34230	AT1G49010
					AT3G22160	AT3G44020
					AT4G04540	AT3G26060
					AT5G38200	AT2G29360
					AT3G62270	AT1G78990
					AT1G09970	AT2G26340
					AT2G05830	AT3G23760
					AT4G17500	AT5G44520
					AT5G66130	AT4G14010
					AT4G01360	AT4G23870
					AT5G64510	AT4G33610
					AT1G71380	AT2G48140
					AT5G67340	AT4G16980
					AT3G05400	AT4G04640
					AT5G11610	AT1G60550
					AT3G11080	AT1G49380
					AT5G54860	AT3G54390
					AT2G25735	AT4G18760
					AT1G51860	AT2G21560
					AT4G39830	AT2G33810
					AT1G56160	AT4G37920
					AT5G12880	AT5G02000
					AT3G51430	AT2G39560
					AT3G56400	AT5G10690
					AT2G37710	AT3G14930
					AT1G70140	AT1G13670
					AT2G33380	AT5G07900
					AT1G03495	AT5G37690
					AT2G38290	AT3G15354
					AT1G70520	AT4G25700
					AT4G23280	AT5G48460
					AT4G39210	AT2G43620
					AT3G48650	AT1G15730
					AT2G29470	AT4G37110
					AT3G50950	AT1G49730
					AT5G24160	AT5G49910
					AT2G40095	AT1G29720
					AT3G03020	AT3G02610
					AT3G59740	AT4G31330
					AT3G25250	AT4G17215
					AT3G62150	AT4G26520
					AT2G36261	AT3G22231
					AT4G23220	AT1G74670
					AT1G48930	AT5G42146
					AT1G66160	ATCG01070
					AT4G06534	AT2G23670
					AT2G01670	AT4G31875
					AT1G07610	AT4G36390
					AT3G28930	AT3G22840
					AT5G44920	AT3G25560
					AT1G65510	AT3G63280
					AT5G47960	AT5G23060
					AT3G14780	ATCG00160
					AT1G72830	ATCG00530
					AT1G51830	AT4G16410
					AT1G49860	ATCG01080
					AT3G50610	AT3G12345
					AT4G23260	AT3G17510
					AT4G22810	AT4G13500
					AT3G26590	AT4G18480
					AT1G10990	AT5G25620
					AT3G05360	AT5G38430
					AT1G80570	ATCG00120
					AT1G13520	AT4G18550
					AT1G22150	AT2G11930
					AT1G09090	AT1G48100
					AT4G21215	AT1G68870
					AT1G72680	AT1G02280
					AT5G22570	AT2G42870
					AT1G25480	AT1G65310
					AT5G04720	AT1G74890
					AT2G37760	AT1G15150
					AT3G51000	AT3G17040
					AT5G65140	AT2G43560
					AT4G39955	AT3G23090
					AT2G16660	AT3G52720
					AT2G29995	AT3G02830
					AT1G27980	AT2G40610
					AT1G25275	ATCG00500
					AT1G71100	AT3G57020
					AT5G53830	AT1G61130
					AT3G19390	AT3G44890
					AT2G34500	AT1G07320
					AT5G64100	AT3G21055
					AT3G26500	AT1G68590
					AT2G47260	AT4G39460
					AT1G69890	AT4G10060
					AT1G80820	AT1G65900
					AT1G66880	AT4G03280
					AT1G02360	AT1G04660
					AT2G16700	AT1G10510
					AT3G25770	AT1G52510
					AT1G28050	AT2G26500
					AT3G25010	AT4G33880
					AT4G34320	AT5G51545
					AT4G12120	AT3G22237
					AT3G22200	AT3G62020
					AT2G15390	AT2G35380
					AT5G64660	AT3G28460
					AT2G46600	AT4G26220
					AT5G51440	AT3G13403
					AT5G25770	AT4G09040
					AT5G64250	AT1G70370
					AT5G17820	AT3G01440
					AT4G31380	AT4G23400
					AT5G46180	AT3G18320
					AT3G08860	AT4G28250
					AT1G55450	AT5G60020
					AT4G13920	AT5G42180
					AT1G61460	AT1G54310
					AT5G47910	AT4G10300
					AT5G26280	AT1G05190
					AT4G13820	AT1G21350
					AT2G28660	AT1G32470
					AT4G11910	AT1G52190
					AT5G36925	AT2G27290
					AT2G05910	AT5G02540
					AT2G39400	AT5G52570
					AT3G54820	AT3G22420
					AT5G45000	AT3G21870
					AT2G34910	AT4G14890
					AT5G51830	AT2G40160
					AT3G62990	AT5G17170
					AT4G22214	AT1G68862
					AT2G36270	AT3G56910
					AT3G09922	AT1G20160
					AT1G42990	AT5G12860
					AT2G13800	AT3G13120
					AT5G14780	AT4G09010
					AT1G23140	AT2G28190
					AT5G01720	AT5G24100
					AT5G26290	AT4G35440
					AT2G46410	AT2G31990
					AT5G16360	AT3G20450
					AT4G15340	AT3G18170
					AT3G45920	AT1G50250
					AT1G05710	AT2G37090
					AT5G50130	AT2G47910
					AT1G26730	AT3G27690
					AT4G15540	AT5G39530
					AT3G57380	AT2G18570
					AT3G26220	AT2G39730
					AT4G00970	AT4G16160
					AT4G16960	AT3G49070
					AT4G01700	AT3G60210
					AT5G04340	AT2G24060
					AT4G23130	AT4G12440
					AT3G29670	AT1G73060
					AT1G77890	AT1G01860
					AT5G24040	AT5G28750
					AT4G09500	AT5G57070
					AT5G07530	AT2G02130
					AT3G02875	AT1G10370
					AT1G71040	AT3G45050
					AT3G44670	AT2G23640
					AT1G28380	ATCG00050
					AT2G27150	AT2G01755
					AT5G51570	AT4G24415
					AT3G53230	AT5G21920
					AT5G50720	AT1G10470
					AT4G34180	AT4G14870
					AT5G35580	AT2G33070
					AT4G26090	AT2G48130
					AT3G48180	AT3G29030
					AT4G24110	AT1G73655
					AT4G34050	AT3G54500
					AT5G06750	AT5G14650
					AT4G24120	AT1G72030
					AT3G51890	AT3G24300
					AT1G28260	AT1G06090
					AT5G53550	AT5G03940
					AT5G22520	AT5G55250
					AT2G40170	AT5G48920
					AT5G11670	AT3G48390
					AT3G13950	AT5G51020
					AT5G18310	AT4G37540
					AT1G30650	AT4G35030
					AT2G22430	AT1G42550
					AT1G50740	AT5G46440
					AT1G20510	AT3G48420
					AT4G15260	AT2G34860
					AT3G53540	ATCG00100
					AT1G55850	AT1G79760
					AT1G76040	AT4G25050
					AT1G77000	AT2G18969
					AT1G73500	AT2G14880
					AT2G26480	AT2G28470
					AT1G21245	AT1G64640
					AT1G77510	AT4G09350
					AT5G61820	AT1G17050
					AT5G05730	AT1G26761
					AT1G14182	AT1G66840
					AT1G02810	AT4G04990
					AT5G16970	AT1G51080
					AT3G49960	AT4G24770
					AT1G60890	AT5G42760
					AT4G16190	AT1G67265
					AT4G36030	AT5G60490
					AT3G15300	AT1G06510
					AT5G33290	AT3G09580
					AT5G13790	AT3G09210
					AT5G66640	AT3G13750
					AT1G10760	AT2G28820
					AT4G03960	AT2G36295
					AT1G74650	AT1G18330
					AT5G64060	AT3G45430
					AT3G12520	AT1G76570
					AT2G21500	AT1G01080
					AT2G24260	AT4G27310
					AT1G76930	AT1G58070
					AT1G70440	AT5G62720
					AT2G44290	AT1G14280
					AT5G45580	AT3G15150
					AT1G69325	AT2G02820
					AT2G38465	AT5G60780
					AT1G53635	AT1G66460
					AT5G56840	AT1G31800
					AT5G01850	AT1G10360
					AT5G40240	AT4G33770
					AT3G25780	AT4G22640
					AT1G56010	AT1G78510
					AT4G24570	AT1G62780
					AT5G18490	AT3G26310
					AT1G61800	AT4G29270
					AT5G40170	AT3G49330
					AT5G12890	AT1G77760
					AT4G23170	AT4G01050
					AT3G08590	AT1G79790
					AT3G10040	AT5G19940
					AT3G15518	AT1G71030
					AT5G47920	AT5G04200
					AT3G28150	AT5G11450
					AT4G14090	AT1G01390
					AT1G11050	AT5G40160
					AT1G19380	AT4G25910
					AT1G11330	AT2G37720
					AT1G23800	AT1G59840
					AT5G23510	AT4G34190
					AT2G15480	AT2G33330
					AT1G76600	AT2G37450
					AT1G55760	AT4G28730
					AT5G48670	AT4G13494
					AT3G21770	AT1G64680
					AT3G20470	AT4G01310
					AT5G17330	AT5G38520
					AT3G54420	AT5G07020
					AT5G38280	AT3G01260
					AT5G53420	AT2G38390
					AT4G03320	AT2G45470
					AT3G16150	AT1G62500
					AT5G03330	AT2G36100
					AT3G46970	AT2G44920
					AT2G41640	AT4G33960
					AT5G24470	AT2G35500
					AT1G49050	AT3G61260
					AT1G66480	AT3G25655
					AT5G08380	AT3G26900
					AT5G61260	AT3G05900
					AT5G44565	AT3G33000
					AT3G62260	AT4G00880
					AT4G17250	AT1G67700
					AT4G15330	AT1G11545
					AT4G27970	AT5G61410
					AT2G25940	AT4G12970
					AT3G45140	AT2G17740
					AT5G14330	AT1G77330
					AT4G20320	AT4G23770
					AT1G54970	AT4G29400
					AT5G47120	AT2G38140
					AT3G26210	AT5G44020
					AT1G49720	AT1G71810
					AT1G05060	AT1G78120
					AT4G22530	AT3G10405
					AT1G75000	AT2G29170
					AT2G39650	AT5G14130
					AT1G02390	AT5G37950
					AT1G64625	AT4G39770
					AT3G62280	AT1G60600
					AT3G22460	AT5G36120
					AT2G22240	AT1G50450
					AT4G17490	AT5G42270
					AT3G24900	AT5G18240
					AT2G29340	AT3G51870
					AT3G29810	AT2G21100
					AT5G41740	AT3G57040
					AT2G29440	AT2G37460
					AT4G25940	AT2G21960
					AT3G43820	AT4G12830
					AT4G26070	AT5G43520
					AT5G38210	AT2G47200
					AT3G55130	AT2G05715
					AT5G66790	AT5G49360
					AT3G59140	AT3G27920
					AT4G01920	AT4G34090
					AT1G07560	AT2G47370
					AT2G25110	AT5G14660
					AT1G34050	AT2G21860
					AT1G24147	AT5G13510
					AT1G07880	AT4G21280
					AT1G30160	AT1G43160
					AT4G17900	AT2G47930
					AT5G39020	AT5G56100
					AT5G57900	AT2G33450
					AT5G08240	AT1G53560
					AT2G01890	AT5G16540
					AT5G61010	AT5G15290
					AT3G28210	AT2G02640
					AT5G22460	AT2G46250
					AT5G56200	AT5G67150
					AT4G24380	AT2G20890
					AT2G23810	AT4G28080
					AT1G59620	AT4G38080
					AT4G03450	AT1G15980
					AT4G21580	AT4G21445
					AT4G19420	AT4G21760
					AT5G65300	AT1G48350
					AT1G26450	AT1G32100
					AT5G19440	AT2G29180
					AT4G13195	ATCG00200
					AT2G43480	AT5G35480
					AT4G19980	AT1G16515
					AT5G60800	AT4G38970
					AT3G62680	AT3G62110
					AT3G55910	AT2G02020
					AT4G39980	AT3G01480
					AT5G03160	AT4G22160
					AT3G59080	AT1G21500
					AT5G19140	AT5G61340
					AT4G00070	AT5G54040
					AT4G34131	AT4G17560
					AT2G32680	AT1G72645
					AT1G56650	AT1G72640
					AT3G15990	AT3G49760
					AT3G06860	AT1G47395
					AT3G61990	AT5G05690
					AT1G68620	AT4G24670
					AT5G37600	AT2G04800
					AT1G16670	AT2G42900
					AT1G14890	AT3G25920
					AT4G23690	AT4G17220
					AT1G32940	AT5G48220
					AT3G44720	AT3G01060
					AT5G20400	AT3G33004
					AT1G54200	AT5G66470
					AT2G02850	ATCG01040
					AT5G26030	AT5G40890
					AT4G29110	AT3G08505
					AT1G78970	AT2G12462
					AT1G69450	AT4G30950
					AT5G03490	AT4G27700
					AT3G25882	AT3G52150
					AT5G44820	AT5G62840
					AT3G47800	AT5G56540
					AT2G40940	AT2G31083
					AT5G60100	AT1G72230
					AT5G57540	AT2G38780
					AT3G26690	AT1G74970
					AT4G09300	AT4G01600
					AT4G11670	AT3G19430
					AT4G31354	AT1G27461
					AT5G25240	AT2G37380
					AT5G22690	AT1G62960
					AT1G48210	ATCG00360
					AT3G57740	AT2G07440
					AT5G06839	AT4G26555
					AT3G45290	AT1G17090
					AT3G26470	AT5G52100
					AT3G05937	AT5G66570
					AT2G38250	AT2G07739
					AT1G56145	AT1G16445
					AT5G07830	AT3G16800
					AT5G04120	AT1G55990
					AT2G39660	AT4G01140
					AT3G17720	AT3G59400
					AT4G03820	ATCG00620
					AT4G04750	AT5G44130
					AT3G46500	AT4G17810
					AT5G27410	AT4G39710
					AT4G18890	AT3G63200
					AT1G50420	AT4G27520
					AT5G10510	AT1G04330
					AT1G74360	AT2G28605
					AT3G13330	AT2G30790
					AT2G35940	AT4G22460
					AT1G44130	AT1G78915
					AT3G14990	AT2G15370
					AT1G78460	AT3G54210
					AT2G06050	AT3G11090
					AT3G28990	AT3G54900
					AT1G24320	AT3G29185
					AT1G10340	AT1G51100
					AT5G27600	AT3G22232
					AT3G03870	AT5G44574
					AT3G30390	AT3G02493
					AT1G56120	AT1G22590
					AT3G29590	AT5G15630
					AT4G36110	AT1G15260
					AT1G07900	AT2G21385
					AT1G22360	AT4G18370
					AT3G21080	AT1G53670
					AT2G07640	AT1G50320
					AT2G39510	AT5G17600
					AT2G37110	AT1G80380
					AT5G47580	AT5G65010
					AT2G21130	AT2G42975
					AT2G17820	AT1G14270
					AT3G26440	AT3G28220
					AT1G33720	AT5G55240
					AT4G20860	AT2G37660
					AT2G35270	AT2G30520
					AT3G11820	AT1G55490
					AT5G46520	AT3G03500
					AT5G01490	AT2G37440
					AT4G39700	AT1G43790
					AT5G02200	AT2G23540
					AT1G17147	AT5G46890
					AT4G32870	AT5G15240
					AT2G19990	AT2G03710
					AT2G28400	AT1G47580
					AT2G30250	AT1G31835
					AT1G58410	AT5G60530
					AT2G26440	AT5G23120
					AT1G01470	AT3G50820
					AT1G05000	AT2G46735
					AT2G17280	AT1G79850
					AT4G37320	AT1G19720
					AT4G38550	AT4G22666
					AT2G42540	AT5G44585
					AT5G67400	AT3G56940
					AT3G60650	AT4G34730
					AT4G36150	AT5G53490
					AT4G16745	AT1G71500
					AT3G42860	AT2G45660
					AT1G61260	AT5G55570
					AT1G66380	AT2G27370
					AT2G28900	AT3G11630
					AT1G22180	AT3G12780
					AT1G23060	AT1G57770
					AT3G26740	AT2G19200
					AT4G08040	AT3G03190
					AT5G26570	AT3G11930
					AT2G26750	AT5G35630
					AT1G01670	AT1G35250
					AT1G20840	AT4G37080
					AT1G30620	AT5G18030
					AT4G16210	AT5G67210
					AT1G68520	AT3G52380
					AT2G40840	AT5G45460
					AT1G30080	AT5G14320
					AT3G04220	AT3G46370
					AT1G08930	AT2G17300
					AT4G01380	AT5G48790
					AT3G52430	AT5G15830
					AT5G48180	AT5G04000
					AT4G01540	AT2G12905
					AT5G28540	AT3G21760
					AT5G48070	AT1G35170
					AT1G71010	AT4G12510
					AT2G42790	AT2G07600
					AT3G54640	AT3G26460
					AT2G41180	AT5G51110
					AT1G07260	AT1G14345
					AT4G15620	AT3G26710
					AT5G02020	AT5G14740
					AT1G21450	AT3G56650
					AT3G56620	AT1G14160
					AT3G47340	AT5G64700
					AT3G28940	ATCG00640
					AT4G02940	AT5G63310
					AT2G26310	AT4G15290
					AT1G67150	AT2G37170
					AT3G03990	AT4G22830
					AT2G44490	AT4G13620
					AT4G18120	AT5G45340
					AT5G56630	AT5G47190
					AT2G43060	AT2G05620
					AT5G13820	AT1G75350
					AT3G50900	AT5G66520
					AT1G01720	AT3G23210
					AT1G61810	AT1G66940
					AT5G18360	AT3G24520
					AT5G44070	AT1G17650
					AT4G38410	AT5G65730
					AT5G25820	AT1G14150
					AT5G61380	AT1G76240
					AT4G09570	AT4G24750
					AT5G49770	AT5G16030
					AT1G61820	AT5G18060
					AT3G49530	AT2G23130
					AT1G80240	AT4G29930
					AT5G62530	AT3G14760
					AT5G24240	AT2G41990
					AT2G36950	AT4G21250
					AT5G04930	AT1G50590
					AT1G21390	AT1G31060
					AT1G03740	AT3G12580
					AT1G70530	AT4G31730
					AT1G08290	AT3G55800
					AT5G38350	AT5G42610
					AT1G13990	AT3G48460
					AT4G21120	AT4G15160
					AT3G49130	AT5G54370
					AT1G65790	AT3G47650
					AT1G35350	AT4G28780
					AT4G22080	AT3G60700
					AT4G00910	AT1G53520
					AT1G79360	AT5G52960
					AT4G22820	AT2G01860
					AT1G53130	AT3G19480
					AT1G28580	AT2G18890
					AT1G18210	AT5G63100
					AT3G54590	AT4G34620
					AT4G08470	AT3G24020
					AT1G58340	AT5G07030
					AT1G24575	AT1G67865
					AT5G56270	AT2G03750
					AT3G12510	AT5G19850
					AT2G24980	AT3G09240
					AT4G15490	AT4G32280
					AT1G17665	ATCG00380
					AT5G54720	AT3G62930
					AT4G01550	AT1G77490
					AT3G55270	AT3G45210
					AT1G10140	AT1G09390
					AT4G15093	AT1G28700
					AT1G78290	AT3G18890
					AT5G65170	AT3G59250
					AT4G23700	AT5G03260
					AT3G44970	AT1G05385
					AT3G14630	AT5G22340
					AT5G63990	AT3G29762
					AT5G59530	AT1G16720
					AT5G01950	AT3G59980
					AT5G16980	AT2G33180
					AT2G27535	AT5G36130
					AT1G49390	AT3G56230
					AT1G24090	AT4G34760
					AT5G40510	AT4G25290
					AT5G28830	AT5G44310
					AT3G13380	AT2G38320
					AT3G23560	AT2G23560
					AT3G43670	AT2G35770
					AT1G49360	AT2G32500
					AT1G58190	AT5G10150
					AT2G24720	AT5G46900
					AT1G72910	AT5G18660
					AT2G04160	AT2G22920
					AT3G16565	AT2G02610
					AT1G17180	AT5G26730
					AT3G14130	AT4G37409
					AT1G36950	AT5G03120
					AT1G74710	AT3G06390
					AT1G48220	AT5G44050
					AT2G26710	AT3G53250
					AT2G34960	AT4G00670
					AT3G16030	AT5G53250
					AT1G69270	AT2G39200
					AT2G05940	AT1G54740
					AT4G11655	AT1G64510
					AT5G11650	AT2G18560
					AT5G62520	AT2G42060
					AT1G27770	AT1G68010
					AT1G64700	AT5G43750
					AT4G28085	ATCG00630
					AT4G06536	AT5G04370
					AT5G54660	AT2G36870
					AT4G37870	AT4G25780
					AT5G57710	AT1G69230
					AT1G69840	AT1G50290
					AT5G39450	AT4G02850
					AT4G14370	AT1G18060
					AT2G40300	AT4G16880
					AT5G56795	AT2G39250
					AT2G24160	AT5G02830
					AT1G34260	AT4G19830
					AT3G14362	AT2G36630
					AT4G30490	AT3G10060
					AT2G30942	AT1G55240
					AT2G06530	AT2G15350
					AT1G45145	AT2G42170
					AT5G57340	AT2G22510
					AT1G71110	AT2G38600
					AT2G45510	AT4G34610
					AT1G01340	ATCG00180
					AT2G21550	AT5G56850
					AT2G23320	AT3G55940
					AT2G45290	AT5G01015
					AT3G60160	AT3G56290
					AT1G73810	AT5G62920
					AT4G13180	AT5G43290
					AT2G14080	AT1G55960
					AT4G34150	AT2G43390
					AT5G20820	AT2G24090
					AT2G41700	AT1G54790
					AT4G39090	AT2G16980
					AT4G24190	AT1G74070
					AT2G44080	AT3G54830
					AT5G46500	AT4G34830
					AT2G21840	AT2G47460
					AT5G41100	AT1G09340
					AT5G52320	ATCG01130
					AT1G65820	AT5G42070
					AT1G72870	AT3G04140
					AT2G38380	AT4G08570
					AT5G37940	AT1G66540
					AT5G16960	AT1G19150
					AT5G61600	AT5G53486
					AT3G15510	AT5G13770
					AT5G35370	AT2G40960
					AT5G46780	AT1G64380
					AT5G64430	AT3G44940
					AT3G56410	AT2G36640
					AT4G08410	AT2G05160
					AT5G14340	AT3G21550
					AT1G21326	AT3G01190
					AT2G15040	AT3G45160
					AT4G28703	AT5G21430
					AT3G01990	ATCG00650
					AT4G31351	AT1G02820
					AT1G33970	AT4G02530
					AT5G64260	AT5G06980
					AT5G06640	AT2G25080
					AT1G73700	AT3G19030
					AT5G53320	AT3G17609
					AT3G14590	AT1G07175
					AT2G14840	AT1G34680
					AT5G39520	AT1G18730
					AT4G18220	AT3G09450
					AT5G24090	AT4G24930
					AT1G23560	AT5G50950
					AT4G19200	AT2G46690
					AT5G20810	AT1G73165
					AT5G50160	AT2G47180
					AT4G01430	AT2G38210
					AT1G25390	AT3G48940
					AT5G12010	AT5G10250
					AT3G60540	AT1G55480
					AT1G67560	AT3G27050
					AT4G25860	AT1G72430
					AT5G66070	AT5G52970
					AT5G03545	AT1G42970
					AT3G28070	AT5G24410
					AT4G16660	AT1G29070
					AT1G03850	AT5G01360
					AT1G23870	AT5G56860
					AT2G10920	AT2G21220
					AT3G50480	AT4G37150
					AT1G52700	AT2G46830
					AT5G25110	AT4G08300
					AT3G55890	AT4G16690
					AT4G04955	AT1G52050
					AT1G70290	AT1G24260
					AT4G27900	AT1G23205
					AT5G62390	AT2G42220
					AT1G69480	AT5G07690
					AT1G09780	AT2G22980
					AT2G47130	AT5G66740
					AT5G63030	AT1G74460
					AT2G24240	AT5G37550
					AT4G11850	AT3G44450
					AT1G29690	AT3G45700
					AT5G47070	AT5G27290
					AT3G26090	AT5G52110
					AT2G38790	AT4G15670
					AT4G33490	AT1G64200
					AT1G03340	AT4G26320
					AT4G08370	AT5G23840
					AT5G07000	AT5G42590
					AT3G09925	AT2G46910
					AT5G65500	AT1G78090
					AT2G32020	AT3G55500
					AT5G14000	AT4G29905
					AT1G23040	AT5G44530
					AT1G56300	AT1G31920
					AT4G28350	AT3G45060
					AT2G37740	AT5G09978
					AT1G06620	AT3G15520
					AT1G35190	AT3G01550
					AT5G25910	AT1G56050
					AT5G54000	AT5G59750
					AT5G07820	AT2G39470
					AT3G19150	AT1G78230
					AT5G40100	AT4G32785
					AT5G04960	AT4G18740
					AT2G41090	AT5G57770
					AT3G26280	AT4G35250
					AT1G78780	AT1G70860
					AT3G62960	AT3G23800
					AT5G25640	AT5G13900
					AT2G12190	AT2G12660
					AT4G01910	AT4G13800
					AT3G09020	AT5G10410
					AT2G35350	AT5G62420
					AT3G14610	AT1G75100
					AT1G48605	AT3G59930
					AT4G34710	AT1G35180
					AT4G30210	AT1G52100
					AT5G41761	AT3G63040
					AT3G60647	AT1G26220
					AT2G19810	AT1G10380
					AT5G08350	AT2G18328
					AT3G26600	AT5G24070
					AT4G27280	AT4G16370
					AT5G61590	AT3G62030
					AT4G38470	AT2G40150
					AT3G14230	AT5G24105
					AT2G48010	AT5G64940
					AT5G61290	AT3G12320
					AT5G24870	AT5G10210
					AT5G43380	AT5G02120
					AT2G47190	AT5G03860
					AT1G78080	AT2G36830
					AT5G51920	AT1G03600
					AT2G21850	AT5G02160
					AT3G20250	AT4G10310
					AT3G11410	AT5G42580
					AT3G47540	AT5G08050
					AT3G53160	AT4G13493
					AT1G48260	AT5G19870
					AT5G57887	AT4G14780
					AT1G27030	AT1G66725
					AT4G34390	AT5G43180
					AT5G37840	AT4G34550
					AT4G34380	AT1G13080
					AT3G21690	AT4G36850
					AT3G20395	AT3G02885
					AT5G24030	AT3G18773
					AT1G56080	AT5G19730
					AT3G19010	AT4G28660
					AT2G23450	AT1G49220
					AT1G62262	AT2G37025
					AT1G28680	AT1G48745
					AT5G03780	AT2G37180
					AT1G22440	AT4G28940
					AT1G31580	AT5G26200
					AT1G34420	AT1G76450
					AT3G50910	AT4G19512
					AT1G61370	AT1G44000
					AT5G24530	AT3G47500
					AT1G10170	AT5G01740
					AT5G43620	AT2G32990
					AT1G19310	AT1G68740
					AT1G48640	AT4G21020
					AT3G55720	AT3G61750
					AT1G57590	AT4G39250
					AT5G03380	AT4G20390
					AT4G30960	AT5G60890
					AT3G22370	AT5G46090
					AT4G23410	AT2G03090
					AT2G26740	AT1G49200
					AT1G30870	AT3G04030
					AT5G65750	AT1G60470
					AT2G27200	AT1G65570
					AT1G51850	AT1G75690
					AT5G46260	AT4G14130
					AT2G39210	AT2G01918
					AT2G33490	AT2G18800
					AT4G16240	AT2G17972
					AT5G37750	AT3G53100
					AT5G13880	AT2G25680
					AT4G29210	AT3G46490
					AT5G59390	AT1G19050
					AT1G28600	AT4G27030
					AT5G38850	AT1G66100
					AT5G05500	AT5G44190
					AT4G05320	AT1G07450
					AT5G54730	AT1G18773
					AT5G54650	AT4G20230
					AT5G66480	AT3G09162
					AT5G40910	AT5G17300
					AT2G20960	AT2G40900
					AT5G42870	AT5G19040
					AT4G38210	AT5G45680
					AT5G57010	AT3G28270
					AT1G66280	AT4G01883
					AT3G52490	AT1G11450
					AT4G39670	AT1G33440
					AT1G03290	AT1G04420
					AT5G06490	AT1G64590
					AT2G28270	AT2G04790
					AT1G25400	AT1G52060
					AT1G63010	AT4G15690
					AT2G36770	AT2G27402
					AT1G42490	AT3G62040
					AT1G18970	AT2G21320
					AT3G56200	AT1G77530
					AT1G29270	AT4G31870
					AT1G22070	AT1G78450
					AT1G22510	AT3G12203
					AT1G11310	AT1G43650
					AT1G33760	AT2G24540
					AT3G26150	AT1G17300
					AT1G01660	AT2G31380
					AT5G45410	AT2G44940
					AT3G10410	AT1G14120
					AT1G45180	AT5G46220
					AT1G09500	AT3G06145
					AT1G12140	AT5G37970
					AT1G13420	AT1G04560
					AT4G14560	AT4G33550
					AT4G04760	AT1G49500
					AT2G28940	AT5G09520
					AT3G55880	AT1G50730
					AT5G02490	AT4G35160
					AT5G36150	AT3G25810
					AT1G80590	AT1G70985
					AT3G57880	AT2G24762
					AT4G18990	AT1G03890
					AT5G43450	AT4G37220
					AT5G55930	AT2G19060
					AT1G47890	AT4G15680
					AT1G62660	AT4G25100
					AT5G07450	AT5G12110
					AT1G78830	AT2G32550
					AT4G19660	AT3G45710
					AT5G59330	AT3G47430
					AT5G22555	AT2G32880
					AT4G13245	AT1G31050
					AT5G08660	AT2G22630
					AT5G66675	AT1G70850
					AT5G61390	AT5G56550
					AT3G15530	AT4G26150
					AT1G65800	AT4G01630
					AT1G08320	AT1G48130
					AT1G18380	AT4G37410
					AT3G59210	AT4G23496
					AT4G23470	AT1G62975
					AT3G18370	AT4G33790
					AT1G15170	AT3G21670
					AT2G29070	AT4G15700
					AT2G37040	AT1G76952
					AT4G14220	AT2G14247
					AT5G62630	AT5G62430
					AT1G74020	AT1G48750
					AT5G55560	AT5G36910
					AT5G17380	AT1G62510
					AT3G07520	AT3G21890
					AT1G64000	AT2G43890
					AT1G21750	AT2G41810
					AT3G48090	AT4G03500
					AT2G21640	AT5G45820
					AT1G32380	AT1G53830
					AT1G15430	AT4G30450
					AT2G19450	AT3G15850
					AT1G53910	AT5G39860
					AT3G56170	AT4G15660
					AT3G17410	AT5G10230
					AT3G07730	AT2G46670
					AT4G01720	AT3G01500
					AT5G17850	AT2G46790
					AT1G69520	AT1G66230
					AT1G51760	AT3G16670
					AT1G30220	AT3G43850
					AT3G20590	AT4G26050
					AT1G18390	AT1G78320
					AT3G56260	AT3G44990
					AT2G44010	AT2G20670
					AT4G13030	AT1G64500
					AT1G53340	AT5G48430
					AT5G53980	AT3G16240
					AT4G29780	AT2G31085
					AT1G55110	AT5G15960
					AT5G64410	AT3G18450
					AT1G53430	AT4G13575
					AT2G41780	AT5G54470
					AT5G11520	AT2G40400
					AT1G21360	AT1G19900
					AT2G45430	AT3G45680
					AT4G21400	AT2G05540
					AT1G60050	AT1G11460
					AT3G51200	AT3G29630
					AT2G37940	AT2G26820
					AT1G51680	AT1G75250
					AT3G60970	AT5G37990
					AT2G16310	AT4G36700
					AT3G23635	AT1G43800
					AT2G19500	AT2G32270
					AT3G14460	AT5G19600
					AT4G01130	AT2G34700
					AT2G25450	AT5G18600
					AT1G52760	AT2G05580
					AT3G12070	AT5G24420
					AT2G42430	AT4G15248
					AT3G25990	AT1G68238
					AT4G33730	AT3G26330
					AT1G16150	AT4G35150
					AT3G01600	AT4G17340
					AT5G57035	AT5G03995
					AT5G06370	AT1G56430
					AT5G42530	AT5G47450
					AT3G44480	AT1G11080
					AT1G31130	AT3G02380
					AT5G02880	AT2G01530
					AT4G36500	AT3G25790
					AT5G22410	AT2G27420
					AT2G28120	AT1G47400
					AT2G20320	AT5G60660
					AT4G08400	AT4G11320
					AT1G48370	AT2G21210
					AT1G79530	AT4G27160
					AT5G14940	AT1G65090
					AT5G61210	AT4G04840
					AT3G29035	AT1G54660
					AT1G65520	AT1G73870
					AT1G30820	AT3G53235
					AT1G45000	AT5G63160
					AT2G47470	AT3G62950
					AT1G12320	AT5G15180
					AT4G23610	AT2G15010
					AT3G57160	AT4G39675
					AT4G25820	AT1G73190
					AT3G07040	AT3G62740
					AT2G28110	AT2G39040
					AT1G28190	AT4G14690
					AT2G45400	AT2G30766
					AT5G66760	AT1G06120
					AT1G65370	AT3G53980
					AT3G28340	AT5G51210
					AT3G17820	AT3G30720
					AT4G05530	AT3G50560
					AT1G17380	AT4G24700
					AT2G01420	AT1G05660
					AT3G48890	AT2G34870
					AT3G60966	AT5G40420
					AT5G22630	AT3G56360
					AT4G20110	AT1G13650
					AT4G08230	AT5G25810
					AT5G62260	AT2G28490
					AT4G28460	AT2G01520
					AT4G32480	AT4G11310
					AT3G15356	AT1G05650
					AT1G20700	AT2G27395
					AT5G51070	AT4G12545
					AT4G28850	AT4G37700
					AT4G20380	AT5G59520
					AT2G35680	AT3G27660
					AT5G62620	AT1G30840
					AT3G49350	AT4G35770
					AT1G72930	AT4G12550
					AT2G22420	AT4G28520
					AT5G67310	AT4G25140
					AT5G15130	AT1G73330
					AT2G17470	AT1G80340
					AT5G67300	AT3G01570
					AT5G56075	AT4G26740
					AT4G28300	AT4G27170
					AT1G61610	AT5G44120
					AT1G06840	AT1G03880
					AT1G17460	AT2G15020
					AT5G43420	AT4G27140
					AT3G06500	AT4G09550
					AT3G26130	AT3G22640
					AT2G19970	AT5G54740
					AT2G31110	AT4G27150
					AT5G07650	AT1G47540
					AT3G14050	AT1G48300
					AT3G63030
					AT5G28650
					AT1G51270
					AT3G10020
					AT1G55780
					AT5G57530
					AT4G31240
					AT3G16520
					AT5G61640
					AT3G27630
					AT5G52450
					AT5G06630
					AT4G08950
					AT3G06360
					AT2G04070
					AT1G51090
					AT5G13550
					AT4G26120
					AT3G48640
					AT1G29830
					AT5G05460
					AT1G75290
					AT1G77990
					AT3G10450
					AT3G23280
					AT1G07590
					AT4G10860
					AT5G05880
					AT1G75380
					AT2G18350
					AT5G25190
					AT5G63680
					AT1G12220
					AT4G34630
					AT4G26080
					AT2G39725
					AT1G69410
					AT4G26910
					AT5G41800
					AT1G11170
					AT1G21400
					AT5G58390
					AT1G23850
					AT5G66650
					AT4G22870
					AT4G36010
					AT1G59640
					AT5G28996
					AT2G04400
					AT1G13110
					AT5G62570
					AT3G54100
					AT5G60310
					AT5G49890
					AT5G48250
					AT2G36530
					AT2G07723
					AT5G38000
					AT1G19770
					AT3G21352
					AT1G30400
					AT3G52880
					AT1G06550
					AT3G54620
					AT5G65110
					AT1G15800
					AT4G26060
					AT2G02370
					AT4G14580
					AT4G08850
					AT1G67310
					AT4G37070
					AT4G32650
					AT3G19990
					AT3G62770
					AT4G06744
					AT5G56090
					AT5G58787
					AT1G04400
					AT2G43920
					AT4G36520
					AT5G64370
					AT4G11840
					AT3G05200
					AT2G39360
					AT2G32487
					AT2G36080
					AT5G11530
					AT3G06810
					AT1G48510
					AT1G79440
					AT1G29330
					AT2G18000
					AT1G13195
					AT4G15396
					AT4G15120
					AT3G07160
					AT2G03760
					AT1G33960
					AT5G22450
					AT4G35480
					AT5G26040
					AT4G16008
					AT4G14465
					AT1G52690
					AT2G28160
					AT1G52880
					AT5G58660
					AT4G19880
					AT3G18080
					AT1G06490
					AT3G17020
					AT3G60800
					AT1G51805
					AT5G67060
					AT1G70950
					AT2G05630
					AT2G23630
					AT3G27290
					AT1G64950
					AT3G17000
					AT1G73550
					AT5G26286
					AT5G01060
					AT1G28570
					AT3G21260
					AT4G35110
					AT5G25350
					AT2G20010
					AT3G62700
					AT2G43610
					AT3G22040
					AT5G22270
					AT1G01490
					AT1G06800
					AT4G04745
					AT2G01980
					AT1G35580
					AT1G62305
					AT3G51400
					AT3G09910
					AT4G21560
					AT3G25717
					AT5G11250
					AT1G54000
					AT3G02170
					AT5G56350
					AT5G27520
					AT4G25220
					AT1G68450
					AT3G16940
					AT5G18780
					AT1G51620
					AT3G49370
					AT4G30430
					AT5G57580
					AT2G15760
					AT2G42660
					AT1G64940
					AT4G10120
					AT5G18270
					AT1G32700
					AT1G20780
					AT1G48090
					AT5G26690
					AT5G54840
					AT3G55450
					AT5G47230
					AT1G09880
					AT5G54670
					AT5G04020
					AT5G10770
					AT1G13510
